# Supplementary material for: DNA mapping and kinetic modeling of the HrdB regulon in Streptomyces coelicolor
Source: Nucleic Acids Res. 2018 Oct 29;47(2):621–33. doi: 10.1093/nar/gky1018 (PMC6344877; doi:10.1093/nar/gky1018)
Supplement: Supplementary Data [file gky1018_supplemental_files.zip]

Archive with 2 entries (2 files):
- supplementary file 1 hrdBfitComparison1.xlsx
- Supplementary file 2 genes sRNAs and other RNAs.xlsx
