# Supplementary material for: DNA mapping and kinetic modeling of the HrdB regulon in Streptomyces coelicolor
Source: Nucleic Acids Res. 2018 Oct 29;47(2):621–33. doi: 10.1093/nar/gky1018 (PMC6344877; doi:10.1093/nar/gky1018)
Supplement: Supplementary Data [file gky1018_supplemental_files.zip › supplementary file 1 hrdBfitComparison1.xlsx]

## Sheet: SCO list
List of coding genes and raw gene expression time series, sorted by increasing SCO. Original log2 values were exponentiated
K. Nieselt, F. Battke, A. Herbig, P. Bruheim, A. Wentzel, O.M. Jakobsen, H. Sletta, M.T. Alam, M.E. Merlo, J. Moore, W.A.M. Omara, E.R. Morrissey, M.A. Juarez-Hermosillo, A. Rodriguez-Garcia, M. Nentwich, L. Thomas, M. Iqbal, R. Legaie, W.H. Gaze, G.L. Challis, R.C. Jansen, L. Dijkhuizen, D.A. Rand, D.L. Wild, M. Bonin, J. Reuther, W. Wohlleben, M.C.M. Smith, N.J. Burroughs, J.F. Martin, D.A. Hod…
GEO	GSE18489
SCO	Time [h]	20	21	22	23	24	26	27	28	29	30	31	32	33	34	35	36	37	38	39	40	41	42	43	44	46	48	50	52	54	56	58	60
SCO0021		33.2392	37.4045	36.5651	46.1822	39.6963	42.2747	35.6924	43.7357	40.4663	46.1866	41.3591	44.5035	41.7286	40.2984	44.7447	37.5576	49.5545	43.394	52.6133	41.1525	43.9953	40.2149	52.7888	44.6901	47.8042	41.2257	44.4511	42.1465	52.8453	51.0526	45.259	52.7705
SCO0037		96.6229	112.979	114.134	127.767	116.869	132.118	130.165	119.547	117.904	113.914	134.944	121.649	109.014	129.316	135.535	108.264	160.89	139.468	125.182	133.164	137.648	158.486	159.17	124.977	146.743	114.782	155.903	131.913	167.05	142.886	162.076	137.917
SCO0038		34.3758	34.05	33.1673	31.8935	35.441	35.6367	31.3041	31.501	39.4614	31.4374	32.4169	33.6743	35.8575	47.8122	30.9914	28.1334	35.5288	33.8516	30.3595	30.7271	30.4308	31.6239	36.2211	30.3679	34.0536	32.6972	36.3348	38.5781	33.5763	34.0039	32.261	30.8911
SCO0039		27.2076	29.2105	26.5113	31.8952	32.2993	33.5492	30.4193	37.851	30.2837	32.5073	32.8749	33.5378	31.8736	31.7268	35.4317	32.3926	35.8977	33.2264	34.4089	36.7701	36.2562	31.2934	36.5061	33.471	33.7476	32.6982	41.5199	37.9125	39.5424	35.6092	36.0143	41.1497
SCO0040		24.8093	28.7258	26.0293	28.4463	25.1668	29.2211	28.846	28.4181	28.5592	28.2831	29.218	28.4339	27.8461	29.3461	30.9101	28.2199	35.9465	28.541	28.2385	29.3737	27.7269	30.985	31.5908	30.1325	27.1333	28.73	31.7779	34.7649	38.8063	28.8713	29.2559	36.1734
SCO0041		209.229	210.592	232.891	279.481	243.864	250.423	213.701	254.342	244.333	264.082	219.914	260.411	239.011	218.469	257.86	245.493	241.216	253.171	265.038	261.013	266.889	255.081	273.035	250.468	275.452	261.673	288.384	258.104	231.595	302.807	285.773	266.944
SCO0042		28.8407	27.5976	28.6548	27.1168	27.2366	34.3283	27.0861	30.6027	27.6379	30.5101	31.3882	31.886	27.2295	33.0765	31.127	26.1254	36.4161	29.3692	37.8927	37.3962	32.3729	34.1861	32.8693	34.4738	31.5104	29.029	33.1457	32.2944	35.4859	34.9345	36.608	38.9671
SCO0058		85.0438	76.3181	62.527	53.717	57.414	51.8563	67.8367	63.195	52.3305	48.4799	50.2672	48.1549	43.7978	45.8361	48.3	44.7265	41.7326	42.0822	37.3164	43.6396	38.4416	45.0195	45.4084	43.866	53.0819	40.0803	39.7221	41.7681	38.1776	41.3882	43.8092	47.8839
SCO0072		335.883	323.221	426.176	274.901	421.673	143.876	321.876	331.65	321.411	172.105	124.446	114.399	144.542	97.2941	112.836	102.224	76.2476	91.1915	67.59	82.2183	65.3174	100.473	76.9356	108.573	111.128	155.839	141.362	206.969	127.308	247.794	155.199	137.087
SCO0084		63.1851	69.9431	62.7271	62.9296	56.8158	66.0594	65.7213	61.1067	67.364	64.1659	66.5233	64.8078	63.6585	68.003	68.2655	60.0761	69.5971	72.4848	66.8636	68.4104	71.4856	74.0995	71.7982	64.1476	72.9074	65.8798	79.0431	69.3048	89.5754	69.2559	72.862	69.391
SCO0088		88.6729	91.4372	85.2793	113.861	85.3194	122.832	112.133	95.8902	117.775	114.381	122.922	92.0025	104.188	144.416	121.011	98.3824	128.349	123.376	98.3869	99.7763	122.252	120.876	131.646	106.134	126.457	91.5133	157.41	129.661	127.915	131.041	117.168	129.533
SCO0089		223.255	225.939	240.708	250.153	219.489	261.543	270.022	305.869	222.361	256.736	275.71	256.199	226.985	229.223	241.701	234.822	224.321	243.999	320.252	310.938	264.798	251.432	270.315	283.731	287.865	253.059	235.263	244.231	263.666	257.523	353.041	334.353
SCO0107		52.9932	58.7082	60.035	81.358	58.6473	62.4041	58.3998	64.6461	64.909	74.3852	70.9749	54.3382	74.3784	81.5241	79.5539	85.1348	152.492	78.316	85.468	69.6238	69.6078	86.2266	83.4079	79.2733	86.3495	69.6451	69.5774	84.867	74.452	67.8347	72.2502	73.2879
SCO0108		46.8454	41.5847	37.3025	54.1843	34.4098	68.3125	46.678	44.5289	49.6489	45.2027	58.0472	49.8394	41.2165	58.5774	64.9286	56.4794	63.9002	57.9397	61.5302	94.2196	55.7259	61.9905	77.3267	75.2414	145.976	68.4304	79.3653	71.4643	82.6663	64.3255	154.389	84.2002
SCO0110		44.097	46.9886	46.8254	45.6636	43.5412	45.4463	45.8243	46.9383	43.968	49.265	45.3541	48.5515	47.5185	44.5405	48.2998	48.0866	49.6921	45.5718	49.0722	50.3099	52.4212	48.2846	52.7974	53.1649	43.7982	52.6569	46.207	46.4709	57.3787	54.1873	54.9331	47.3012
SCO0111		29.0266	32.2745	29.537	36.3243	27.2183	35.443	29.0687	33.328	33.1734	31.2398	36.9948	29.3287	33.3071	37.0361	37.1762	27.9986	38.3704	39.7891	31.7433	32.4289	42.0087	38.4171	41.2785	32.2771	40.3291	28.5642	42.9817	38.928	47.6432	41.2553	38.7288	40.4982
SCO0131		36.7352	52.7306	39.7584	59.4565	47.7695	58.9039	52.5005	56.0469	52.2107	61.6087	55.8255	58.5596	57.6648	52.7198	55.6431	89.9638	189.223	305.37	145.583	96.0967	145.258	116.95	101.89	112.251	106.386	68.0245	80.497	88.7584	73.796	86.7691	68.6258	68.9645
SCO0132		77.4481	81.6364	72.3207	115.446	83.8269	92.6703	87.0411	96.7019	90.5416	106.705	115.213	108.104	125.4	120.168	120.838	123.419	121.55	135.343	134.143	93.7908	115.896	161.572	133.981	142.78	150.546	199.448	160.265	125.677	153.468	126.394	129.24	119.305
SCO0136		59.8107	52.8296	59.8784	71.9522	64.1588	84.1793	72.3597	70.6388	65.0323	74.1509	69.0145	59.5564	63.3957	77.2139	82.4085	72.4711	80.2458	78.0641	85.9347	85.1312	79.6213	78.8416	84.4515	97.0728	86.6697	79.9133	81.5574	78.9336	87.2823	76.7755	83.1983	82.8973
SCO0137		123.045	115.623	117.88	163.217	121.155	146.203	147.228	124.927	142.392	159.065	145.023	131.253	163.291	140.225	146.451	135.627	143.547	165.802	147.376	110.612	138.759	140.775	162.666	140.872	165.907	144.048	151.29	174.326	148.039	146.657	170.081	184.134
SCO0138		109.307	121.533	133.828	141.044	114.642	146.201	135.4	140.125	129.585	143.914	142.301	100.241	140.415	162.123	142.761	117.904	160.28	146.682	132.33	124.554	153.167	150.591	181.209	133.654	116.596	122.182	139.494	164.941	153.529	115.316	121.059	140.328
SCO0139		36.263	39.2915	42.1863	49.231	36.5169	39.5958	35.2821	41.1262	43.3209	39.1092	38.8945	42.192	37.6028	37.6638	46.2377	39.898	45.498	45.7618	47.7344	43.3935	45.1161	40.4014	51.0563	45.2938	39.7146	44.0951	46.5418	45.3311	46.4539	46.4745	47.4269	46.4771
SCO0140		34.3758	31.7821	33.0151	34.0127	33.9033	37.9781	34.0513	33.1054	32.7322	32.2692	32.0561	35.3891	31.1045	37.7997	34.2754	30.1538	40.7434	37.1203	37.3469	45.0855	37.0934	36.4245	41.1204	36.6201	41.5598	36.3624	42.4629	39.511	42.1395	33.8962	46.0161	46.6635
SCO0160		221.848	303.411	235.107	359.443	216.007	349.387	284.527	336.47	311.325	349.113	338.089	264.55	307.002	336.43	317.929	332.698	366.101	368.083	350.548	328.547	388.936	388.441	366.222	351.692	369.595	329.478	433.487	404.949	474.404	379.009	341.971	393.57
SCO0161		34.2667	36.9276	36.8174	37.5082	37.0821	42.6878	36.1718	36.4242	36.6615	34.0036	36.4473	40.2655	34.4255	38.687	39.9261	35.8977	44.1926	37.0778	40.3524	42.6812	40.4302	38.948	48.9924	37.4346	46.3202	37.3249	44.2586	41.9808	45.2584	40.3579	45.9606	45.785
SCO0162		128.609	134.993	162.802	163.374	183.326	209.66	288.65	259.907	290.671	358.346	451.069	425.704	488.904	427.484	488.676	473.162	447.183	462.38	516.697	339.852	503.169	471.105	379.178	516.796	316.959	407.855	305.882	297.577	302.679	256.354	179.421	199.692
SCO0165		54.5612	75.0094	83.9814	85.3564	65.5152	77.8537	105.105	93.4712	99.7287	134.161	122.078	103.2	147.159	104.4	132.356	109.365	130.864	133.078	138.564	79.5149	109.592	143.386	109.463	108.205	96.8707	101.136	107.786	93.3403	92.7034	108.348	94.8545	111.896
SCO0166		159.926	178.651	160.566	182.461	153.101	245.782	267	251.275	252.391	262.131	282.856	256.135	311.763	247.417	354.512	262.034	251.354	304.737	335.703	280.639	332.043	268.272	227.703	251.648	262.369	244.36	257.985	233.156	220.006	221.41	223.251	245.528
SCO0167		226.145	263.166	338.768	348.857	332.428	494.275	742.977	618.159	902.736	845.885	818.224	865.536	997.537	1110.11	903.381	866.455	544.792	714.145	958.954	536.204	746.006	741.393	674.027	597.304	538.621	637.592	371.294	526.578	312.481	433.043	205.973	233.217
SCO0168		581.351	703.16	967.591	762.6	1056.83	928.492	1943.85	1679	1724.43	2029.42	2042.74	1993.46	2666.97	1688.31	1779.5	2215.33	1356.47	1762.4	2251.7	1429.29	1765.87	1683.2	975.549	1658.4	782.65	1344.83	631.742	717.24	691.028	583.164	356.381	416.748
SCO0169		637.622	728.794	949.915	757.795	1056.43	881.582	1646.46	1775	1821.71	1790.26	1645.89	1920.88	2301.91	1752.75	1489.24	2133.55	1228.91	1820.03	2163.16	1490.54	1668.04	1583.62	1049.47	1260.22	804.946	1229.94	669.524	749.682	456.341	695.843	362.651	519.301
SCO0170		127.355	171.856	209.576	206.943	225.943	294.022	523.526	560.956	625.818	596.643	737.727	753.9	957.087	849.896	768.184	808.019	620.654	620.902	689.648	390.489	533.94	527.108	463.137	570.263	388.616	485.841	287.473	306.339	197.423	195.116	123.623	179.557
SCO0171		40.8812	51.8557	55.4085	70.6158	62.0584	109.999	179.342	139.017	227.85	172.402	194.783	160.558	260.906	208.908	150.982	179.208	119.514	151.884	134.785	76.0977	114.108	141.036	98.8751	119.572	97.4683	100.896	80.0968	80.8719	69.9036	72.1099	54.1967	56.4235
SCO0173		187.929	222.809	263.278	249.233	335.943	373.444	548.401	556.386	501.009	550.217	558.417	767.949	647.262	587.172	616.495	557.872	416.491	422.181	690.357	368.097	416.448	387.585	352.074	357.013	265.766	352.971	306.012	287.878	277.186	268.791	225.335	260.114
SCO0174		41.4428	47.8073	61.2612	53.8993	70.4778	87.1687	151.087	149.962	191.787	165.433	194.937	181.414	235.976	188.249	126.1	154.576	68.5505	99.3525	127.886	71.6858	88.5924	90.1591	78.0836	74.723	56.6102	69.8888	52.0737	52.2245	53.0527	45.6123	33.3295	34.8127
SCO0175		101.419	101.99	102.426	121.619	105.41	116.247	122.13	124.236	107.586	117.5	133.081	117.482	130.675	124.363	123.015	102.87	142.11	122.591	125.787	119.334	125.403	126.232	128.836	125.817	125.825	109.16	133.71	119.652	131.426	122.399	135.44	137.572
SCO0176		46.4791	46.308	52.1086	47.0809	55.505	59.4005	49.4234	49.7797	47.8557	49.0283	49.9926	56.5013	51.1348	61.0751	57.1444	49.0742	56.2487	56.2132	52.7778	61.7666	57.7708	75.619	62.5344	54.0677	65.6356	57.2488	66.9349	68.5541	74.1205	53.9454	73.9266	85.0826
SCO0177		194.301	183	265.427	213.879	245.41	358.71	694.345	594.614	648.531	646.001	817.444	717.45	1202.58	731.853	707.354	650.924	493.791	534.538	522.905	298.85	460.923	445.059	326.382	396.076	263.153	321.306	241.739	207.089	190.468	227.329	150.128	177.467
SCO0179		231.862	327.8	490.04	385.726	745.287	593.291	1248.16	1246.66	1087.88	1293.04	1378.59	1430.4	1507.39	1069.05	1037.08	1125.5	712.769	682.579	784.258	704.468	689.593	669.408	387.931	500.215	329.484	515.016	281.893	301.859	258.185	321.633	154.627	227.124
SCO0180		131.341	172.327	184.891	210.105	225.104	246.717	340.48	338.789	405.381	474.78	388.453	529.419	564.559	455.766	379.1	539.132	349.253	391.46	432.687	386.987	355.713	313.815	313.493	381.794	299.003	400.792	229.81	277.149	225.317	233.628	224.581	164.861
SCO0181		95.7458	88.5585	117.731	112.066	123.745	149.933	286.279	199.388	241.329	325.461	282.743	310.076	336.692	327.654	257.134	209.62	230.703	231.92	218.286	136.769	213.246	218.062	187.128	179.53	145.108	172.163	149.387	159.25	122.94	133.876	66.0017	108.878
SCO0198		149.218	145.136	226.752	170.677	279.684	222.696	307.763	306.109	439.136	403.751	352.294	395.105	427.117	400.437	302.704	389.421	197.903	220.686	259.423	189.768	193.211	189.607	147.891	135.4	97.5775	134.444	135.034	108.679	98.2962	128.878	67.2733	72.7226
SCO0199		1458.52	1744.81	2712.38	2140.58	2925.42	2570.14	4446.79	4260.16	4838.11	5086.22	4960.54	5299.63	5475.86	4330.03	3872.15	5587.44	1956.01	2381.35	3638.36	2445.43	2458.73	2098.08	1162.79	1862.24	1007.04	2037.41	817.281	1069.3	653.687	797.009	266.58	344.619
SCO0200		996.234	1101.43	1660.49	1353.76	2078.51	1493.63	2586.05	2528.23	2922.35	3117.71	3089.83	3290.65	3653.12	2521.03	2324.14	3301.66	1245.99	1669.31	2104.83	1275.86	1395.54	1286.76	705.131	1163.83	691.333	1256.05	506.864	584.335	348.903	400.108	198.866	314.485
SCO0201		653.177	757.089	1245.25	927.789	1734.61	1367.98	2601.7	2502.32	2743.39	2681.73	2429.47	2874.53	3080.95	2263.66	1844.18	2106.3	1124.96	1267.78	1545.08	1047.21	938.761	860.968	508.016	587.54	393.807	765.703	329.654	392.933	273.755	307.056	148.877	187.191
SCO0202		32.3429	39.5617	34.5496	38.179	31.9144	42.2355	37.9143	39.4756	43.8425	38.1399	39.1826	40.4639	39.1281	39.7105	46.0154	34.5643	40.7432	39.3749	46.9495	45.7875	40.1948	41.3704	42.3398	44.7985	49.0253	41.6379	49.9608	46.8551	54.2917	44.6506	46.4492	44.4449
SCO0204		375.572	475.637	555.855	442.263	681.699	524.635	798.371	787.159	869.688	898.642	807.211	812.838	1047.27	785.548	647.308	654.605	366.201	486.474	598.048	370.578	459.601	468.197	290.252	354.946	264.49	389.538	201.799	259.606	196.791	213.486	128.049	178.158
SCO0207		25.225	25.3778	29.5117	26.6229	32.0846	31.8612	35.8573	35.9793	33.1983	42.8723	39.5104	32.0677	40.6383	34.3259	32.8119	37.4806	24.4506	26.6611	29.4477	30.06	23.4519	26.6036	25.9743	29.024	27.1162	28.108	27.8015	24.4573	25.4353	25.3939	30.7943	28.1465
SCO0208		358.703	432.139	464.782	537.1	441.25	604.626	903.845	758.358	875.129	856.172	874.015	792.936	1026.84	886.52	938.229	751.279	602.887	660.777	739.664	425.103	666.348	649.266	625.47	526.462	489.876	493.224	565.692	565.326	510.281	427.997	268.8	267.036
SCO0209		326.756	294.01	436.685	292.333	716.411	490.402	858.223	812.187	916.89	924.475	715.158	1128.33	1275.95	897.425	710.169	720.871	698.183	662.755	557.05	515.823	503.145	371.172	315.407	369.614	271.145	456.017	312.576	273.966	324.656	320.252	211.862	239.166
SCO0212		509.598	582.601	791.439	549.715	859.775	507.777	973.061	757.732	756.314	708.4	633.649	766.057	734.239	703.345	556.465	699.778	474.77	578.534	766.658	464.391	500.922	470.931	359.781	346.503	206.453	300.357	254.626	294.977	275.722	240.264	132.146	235.352
SCO0213		824.962	990.352	1652.73	1013.61	1515.26	793.735	1843.09	1534.89	1349.96	1562.08	1580.02	1461.39	1775.18	1148.16	1028.36	1478.13	566.526	992.648	1432.17	870.184	738.569	671.4	334.88	525.143	248.7	482.118	205.142	269.941	201.594	205.092	171.028	222.707
SCO0214		164.9	152.157	184.013	182.037	232.479	161.105	283.866	270.278	246.455	229.352	226.359	210.345	237.381	213.174	212.546	136.314	145.028	118.607	146.902	120.621	159.951	144.324	163.775	136.618	112.186	125.931	143.337	147.702	124.254	156.425	115.829	131.236
SCO0215		191.264	216.05	260.209	247.986	285.045	278.415	431.365	360.222	499.819	467.174	448.081	411.829	509.12	456.421	354.326	438.601	274.685	327.979	297.824	200.273	276.121	285.788	241.522	205.527	181.666	240.388	206.697	186.975	215.855	214.125	158.927	211.57
SCO0216		1251.15	1225.21	1794.91	1279.25	1642.15	1025.42	2107.61	2045.18	2263.54	2147.07	1917.69	2007.86	1928.06	1722.23	1490.49	1494.69	489.383	888.603	1253.8	673.973	678.38	580.241	347.773	380.141	242.917	449.207	225.541	289.999	201.464	223.869	138.652	162.064
SCO0217		381.846	336.612	633.409	326.687	565.165	336.079	687.601	544.649	835.583	662.217	514.842	574.799	600.883	502.248	366.344	462.837	146.27	236.725	352.804	236.365	183.967	169.867	113.849	112.408	55.387	111.596	71.6336	92.5855	63.7603	61.9565	47.0981	46.9749
SCO0218		1039.69	986.527	1529.68	951.564	1394.81	757.581	1674.63	1499.38	1627	1704.47	1392.42	1478.07	1425.48	1273.95	1189.62	1473.91	378.941	646.2	981.332	607.852	586.973	501.612	293.457	364.942	155.553	388.593	176.967	186.803	169.055	173.605	148.119	154.178
SCO0219		627.951	633.12	955.638	537.66	1052.56	504.815	1207.15	1110.51	1231.69	993.728	942.978	1122.99	909.385	995.133	713.658	649.458	219.99	347.689	531.915	417.835	331.268	266.651	192.742	181.064	125.397	193.514	108.456	154.828	100.864	125.463	83.1417	116.501
SCO0220		174.857	192.667	252.119	181.57	322.994	189.686	460.102	308.036	327.464	257.93	274.519	277.685	242.174	271.22	226.036	185.218	145.911	150.594	158.631	138.523	114.057	112.819	122.493	115.387	112.915	74.0578	115.074	138.71	115.461	122.135	112.577	120.353
SCO0231		401.361	577.805	522.462	408.689	563.943	326.327	720.648	699.438	515.06	503.028	461.974	374.212	514.213	361.43	398.551	261.817	224.355	341.957	362.482	245.163	243.857	203.798	218.26	266.747	237.364	264.952	170.444	191.039	181.439	211.159	192.451	202.765
SCO0236		25.2296	27.3368	27.3464	26.6313	27.9707	26.0156	30.0976	28.7809	28.3875	28.9198	31.4368	29.0965	27.625	28.0153	28.6379	25.2788	29.7545	28.2707	29.5815	31.4461	29.3874	27.6424	33.6542	28.7947	29.1549	27.3792	32.3474	28.4014	33.772	27.6734	33.5097	27.6699
SCO0237		43.5042	47.1677	46.4353	49.6004	44.0163	51.1845	48.1815	47.5817	51.4931	55.0492	46.2216	61.2582	50.142	53.5405	47.2294	44.7742	50.4055	49.6623	51.8831	71.4681	54.1415	48.42	57.609	57.3425	50.7685	54.0561	58.709	53.9666	58.6112	58.7905	64.1904	53.7213
SCO0245		304.344	296.91	283.214	207.394	288.411	171.674	167.511	200.291	178.049	142.918	170.959	139.223	153.194	140.914	123.398	138.343	123.594	96.8244	93.8768	112.378	109.558	113.093	130.387	102.098	131.269	94.4117	96.7079	105.959	96.8902	97.6773	111.119	140.639
SCO0246		241.471	263.217	221.134	242.184	258.518	207.836	242.257	194.6	207.265	208.477	180.564	169.859	177.887	179.11	164.813	180.834	161.177	163.16	157.119	121.499	136.292	150.449	136.442	148.382	128.513	129.27	114.529	145.345	157.469	128.179	108.97	130.908
SCO0247		1168.41	994.233	1219.9	555.353	1299	675.222	953.173	783.444	947.35	622.796	528.009	587.896	643.157	641.916	456.319	608.354	395.113	545.506	423.356	358.564	469.821	450.221	246.44	387.829	282.278	390.597	246.385	286.094	228.031	336.415	199.843	256.519
SCO0277		311.352	283.715	343.105	286.723	287.477	247.209	317.414	252.313	237.666	303.981	272.714	233.388	289.86	242.001	270.849	213.109	215.886	233.121	262.466	208.116	220.448	263.534	246.162	203.031	219.685	214.677	288.16	201.538	243.508	230.197	205.078	214.527
SCO0278		46.0231	46.8074	41.0848	59.1063	46.633	52.1885	49.4601	47.6566	48.2484	51.7559	50.7592	47.25	41.9424	53.5767	45.8914	48.1228	54.2891	48.8541	52.1686	75.0307	53.6673	50.3818	54.2797	55.9894	59.3997	58.6224	55.3775	54.339	67.06	58.9792	60.2883	71.9735
SCO0298		252.364	254.349	283.474	264.604	299.031	250.958	298.658	291.658	269.576	275.141	256.838	297.052	327.087	292.905	270.48	286.285	291.132	261.514	310.958	288.667	311.967	284.771	258.241	291.119	314.13	338.043	233.822	237.743	227.754	264.474	254.524	252.22
SCO0299		61.0946	59.7199	63.5229	63.88	64.5917	70.0614	74.1597	75.6885	63.8774	71.0153	71.0417	60.8034	64.6206	57.5659	69.516	59.7899	68.7674	63.0114	63.7386	67.7151	68.2855	64.0119	65.7814	65.8105	62.5937	63.0539	68.0706	64.8185	75.5728	64.2748	77.7666	66.724
SCO0304		18.472	19.0118	17.5978	18.8702	17.5715	21.1173	19.8086	19.762	19.0092	18.9995	19.1922	20.4133	18.6593	18.9668	20.168	18.3822	20.9226	20.4502	20.1246	21.2115	20.7311	20.4361	22.326	19.3962	21.8993	21.2692	21.9885	20.4804	22.7034	21.4067	21.2878	21.8256
SCO0305		276.775	304.212	245.699	352.984	231.092	371.613	362.552	324.871	353.226	297.941	380.636	295.776	330.06	348.287	348.037	366.985	316.186	385.445	455.185	317.851	403.394	431.245	392.006	425.235	516.056	380.755	380.376	421.856	456.193	424.35	363.448	387.518
SCO0344		29.0942	32.2346	29.5079	34.2508	34.8832	36.3028	35.8965	31.3303	36.849	34.8799	35.6662	35.9854	32.5389	34.9935	36.9412	29.561	45.9731	36.9216	34.5833	32.1149	34.8358	42.311	44.8481	33.8023	44.0604	34.1003	43.5941	40.8014	40.9749	36.2852	39.5896	43.8685
SCO0381		93.0342	83.6334	97.4373	110.513	95.1495	101.269	120.483	106.669	137.168	132.361	127.126	115.536	180.199	190.105	171.562	181.884	167.235	279.074	268.724	222.596	352.481	379.213	278.931	427.893	349.509	383.399	324.334	344.904	269.097	353.277	173.209	229.206
SCO0382		104.345	119.479	131.779	144.621	135.773	136.434	152.576	166.498	245.077	195.07	230.898	286.463	289.542	402.915	324.82	424.551	354.853	503.286	650.529	585.921	888.171	890.463	635.503	978.055	682.942	1167.05	497.774	816.442	506.215	779.321	430.857	538.717
SCO0383		78.4681	98.4449	95.3356	113.909	101.043	116.989	108.881	109.933	133.787	139.384	156.665	145.742	182.182	192.281	216.211	260.223	201.778	326.293	394.818	341.405	412.114	474.412	313.806	412.053	302.142	466.466	290.337	341.142	254.611	370.113	182.281	285.155
SCO0384		235.264	228.813	238.637	254.412	276.728	249.445	320.386	260.73	311.389	299.779	313.234	330.457	331.081	419.923	359.257	427.749	376.233	461.278	493.789	478.292	606.347	611.058	495.318	692.428	531.525	708.23	458.774	526.899	434.469	569.79	432.531	508.278
SCO0385		60.1253	64.9064	64.2294	111.588	78.2049	107.565	101.962	80.0498	112.318	113.811	113.494	139.77	145.7	168.009	125.292	184.318	154.106	186.747	250.297	231.228	228.634	234.873	204.427	336.545	201.373	265.246	181.84	243.537	164.738	272.813	128.02	187.488
SCO0386		63.8547	92.2598	87.5875	106.363	105.897	110.102	100.332	104.269	108.903	110.847	103.97	103.808	117.291	140.637	110.487	125.644	131.418	155.727	158.274	132.317	199.163	177.146	157.77	170.239	149.079	176.695	146.414	188.499	130.344	161.562	129.875	136.594
SCO0387		66.3563	87.8661	80.3173	149.222	59.0909	95.2945	86.5935	94.4714	85.7155	118.501	132.673	118.581	139.36	119.318	134.764	165.636	161.5	230.405	243.071	202.732	239.979	422.167	235.53	314.949	240.422	283.607	219.72	262.559	202.009	289.443	149.225	185.176
SCO0388		125.532	131.353	121.466	133.96	132.297	131.637	122.291	119.299	151.593	138.205	136.622	146.31	141.059	143.179	171.43	149.805	150.65	190.17	179.631	161.833	222.595	258.53	195.396	200.36	194.195	207.874	198.082	209.995	199.632	214.679	172.994	183.835
SCO0389		68.8195	77.7588	68.2819	81.7383	68.0559	109.119	92.8001	84.755	88.9745	91.8271	94.2856	85.2077	97.4663	127.298	102.873	105.162	107.371	123.313	120.513	122.965	148.648	156.466	112.569	133.874	133.981	77.6279	125.033	127.825	132.454	154.48	106.121	121.215
SCO0390		46.1881	46.8103	44.1531	55.5018	60.2607	56.9841	61.9448	61.6619	49.011	61.4949	55.6069	61.5263	62.3223	64.1995	55.7019	61.4984	70.2561	71.171	71.3576	61.1323	84.2216	86.6852	74.9771	74.888	64.0432	86.8684	73.3942	83.1179	72.2484	83.0508	69.8309	76.0515
SCO0391		38.5855	39.7613	36.8118	38.722	40.0297	42.6878	41.3073	40.5289	42.5169	42.5787	42.7018	37.8031	44.5031	44.3034	44.9538	41.8942	50.4051	51.2585	52.9249	51.9382	48.0515	59.4449	55.4432	51.7096	61.5244	54.6945	59.3195	53.1978	56.0067	55.8927	51.1947	61.2363
SCO0392		21.9473	22.7219	27.0657	25.8203	25.0687	25.9563	32.0466	30.3799	32.3686	33.3813	36.7989	42.274	49.1483	54.5575	45.3755	61.0143	52.7178	92.6393	120.088	142.366	207.672	174.213	131.556	187.005	143.98	160.69	91.5794	142.248	91.0681	155.941	64.9118	116.908
SCO0393		43.7185	46.4434	46.0387	42.8465	36.8566	47.0491	46.9725	49.6626	56.2697	53.3403	53.6991	61.4785	56.9139	63.9753	61.8123	85.5157	66.2026	90.9196	134.941	182.679	205.883	178.974	118.339	185.401	122.313	167.996	100.391	150.362	94.3615	181.923	99.7735	110.953
SCO0394		94.6032	134.07	139.145	169.062	123.151	134.761	146.191	128.843	166.852	164.92	133.711	151.261	152.602	154.811	159.318	164.189	174.532	194.083	272.597	219.179	296.356	328.679	230.216	292.921	232.056	209.101	200.546	250.494	198.994	251.887	179.173	196.532
SCO0395		90.8514	92.9844	119.922	102.099	100.284	114.691	97.2068	107.775	156.227	134.161	138.817	116.596	176.993	186.562	167.254	261.358	192.446	264.951	271.8	329.073	566.044	563.41	385.429	533.84	378.264	505.406	260.7	481.676	246.645	456.745	222.851	327.537
SCO0396		25.4656	30.8293	32.8855	34.6011	34.348	30.1982	34.2108	34.0013	31.1397	36.0791	33.1251	36.7709	37.4943	39.3048	36.7139	38.9147	33.9472	44.5005	62.6834	67.5174	63.6801	58.5341	63.8727	62.0598	49.1936	77.5168	49.9017	58.4713	55.328	57.4981	45.7691	56.774
SCO0397		30.5099	35.6981	37.0893	44.5497	42.083	50.2982	39.261	44.9795	41.5881	51.0782	47.984	44.5081	55.3635	52.1606	55.7432	60.5133	58.2383	72.5715	105.904	74.8961	109.354	126.038	76.031	105.664	60.604	85.6355	70.2437	95.5981	63.8846	89.5761	59.803	68.267
SCO0398		87.4629	105.571	99.3638	111.942	113.937	106.14	74.2869	80.0498	108.876	105.364	104.368	104.89	132.451	124.732	105.451	217.68	153.167	176.1	209.917	202.288	228.208	270.528	203.383	236.397	194.802	219.558	166.492	217.171	138.966	227.884	114.962	226.438
SCO0399		77.5458	103.945	91.3733	103.186	83.6599	112.808	103.247	120.82	100.577	113.437	119.175	118.513	125.718	137.668	158.413	135.272	160.999	162.277	255.077	189.618	265.705	287.76	206.89	314.069	187.348	248.672	175.442	205.537	170.939	195.592	146.331	161.262
SCO0400		111.498	112.178	112.954	120.751	130.098	121.488	118.741	128.258	127.61	132.549	114.218	153.783	137.674	150.808	139.279	148.844	140.911	160.641	228.481	227.992	262.737	288.8	211.604	267.776	180.149	229.717	160.421	218.467	200.542	219.87	164.266	178.979
SCO0401		77.3925	85.9322	80.2728	107.524	99.5331	102.78	98.1703	108.985	107.345	109.187	101.854	113.581	103.348	121.524	125.926	150.541	116.018	143.827	178.119	176.587	199.068	204.96	154.4	263	143.491	252.353	133.769	155.832	147.978	175.075	149.416	164.379
SCO0402		335.861	350.658	402.679	407.727	422.455	430.244	421.789	510.764	408.066	433.39	438.821	476.927	420.889	449.311	437.98	445.948	503.63	481.408	462.446	530.103	510.906	552.18	499.896	532.229	440.815	591.357	448.637	444.048	535.098	494.017	511.932	516.982
SCO0403		169.571	174.327	180.495	196.411	182.394	178.531	200.779	192.451	183.95	183.176	202.897	182.13	181.183	191.323	204.92	190.055	197.599	195.669	210.331	173.496	197.4	212.219	186.803	215.876	208.341	201.698	199.635	190.395	199.851	187.763	211.312	224.735
SCO0404		69.432	84.9325	69.5891	94.5262	79.0921	76.5336	78.9192	74.887	80.2017	90.483	78.0168	92.7538	84.5781	79.1945	85.9515	80.75	77.3776	84.1228	83.6989	74.5555	85.348	82.8168	96.1048	93.7675	84.2511	88.1908	95.3943	85.1573	93.435	90.4816	95.894	120.507
SCO0413		56.696	59.7697	62.4252	56.029	61.701	60.4016	56.6933	61.7109	63.526	62.3424	62.0477	60.6621	61.3642	64.6298	66.1175	56.1987	69.1706	56.8904	62.5619	63.4121	63.7898	59.7187	69.6911	63.8908	55.5782	64.3645	62.2011	65.8523	61.447	57.8645	60.5418	63.4673
SCO0414		85.0832	86.1376	92.4986	96.0421	77.6932	84.5251	96.478	93.5124	87.7961	97.9431	97.75	84.4431	94.0633	84.7223	107.397	88.2049	118.659	91.0031	101.419	91.1783	102.101	102.675	124.138	102.416	82.654	99.5497	100.967	108.877	106.517	88.4466	98.6475	95.1002
SCO0415		41.0697	42.6588	41.1394	47.3739	42.2153	47.229	42.5343	46.8817	43.8699	47.5051	45.4294	52.6563	45.6028	45.5198	46.9458	43.7857	47.7336	47.0969	48.9388	55.311	50.6355	52.8495	50.7155	48.5467	53.3205	48.3062	47.7584	51.5273	57.5838	50.8532	60.3846	57.4507
SCO0450		58.097	61.0499	59.0528	87.9893	56.1998	76.9759	68.8806	72.1808	63.4064	64.8327	71.6735	72.6761	66.3702	80.2669	76.9723	60.6406	83.1132	70.8857	73.0388	75.1866	72.8367	72.377	89.9233	82.2833	83.7663	69.2512	88.2927	89.4613	92.5062	79.1294	79.7669	74.5956
SCO0451		174.154	181.563	181.376	203.878	181.128	198.265	192.433	189.064	200.056	196.085	193.493	206.803	183.557	202.128	204.095	200.417	235.003	218.977	210.265	198.677	222.517	222.201	223.073	178.275	197.1	188.928	241.323	229.035	220.35	180.209	205.145	211.19
SCO0452		218.344	250.978	254.714	262.216	255.082	239.527	243.948	249.872	259.814	260.298	266.931	264.773	235.96	250.418	266.787	239.034	238.846	284.078	252.826	272.742	251.897	270.516	300.977	255.358	301.577	329.514	311.865	279.166	348.712	304.697	299.576	290.98
SCO0462		98.6772	116.648	103.67	110.94	100.729	131.198	112.461	110.388	130.764	121.795	119.913	94.2394	129.777	128.41	131.091	104.267	119.308	116.774	110.312	106.925	113.098	123.112	129.883	106.352	117.418	109.686	123.126	120.994	124.172	113.151	87.7224	120.372
SCO0463		127.458	157.18	151.078	159.158	129.096	176.942	179.209	186.66	198.915	183.292	188.659	175.967	167.986	197.08	184.376	155.307	170.469	148.268	178.454	176.86	192.512	158.753	204.417	198.036	191.941	241.762	172.954	210.784	210.589	179.288	191.389	209.079
SCO0491		118.39	112.921	104.368	109.168	165.429	82.6364	136.935	165.203	85.2053	91.5055	116.402	128.228	125.49	101.937	113.813	105.065	106.063	105.589	114.161	114.512	117.138	109.657	117.852	162.377	119.282	115.912	104.04	110.646	103.008	133.161	110.283	131.536
SCO0492		252.29	175.709	147.164	206.736	366.636	155.3	280.04	334.983	133.421	154.407	173.897	271.246	168.539	168.434	184.301	159.952	154.543	150.62	163.25	186.401	156.969	161.057	187.576	199.224	204.62	185.007	176.251	173.063	195.334	222.676	192.305	217.861
SCO0493		250.462	134.998	156.728	152.934	217.237	76.9472	201.243	195.795	74.3951	72.1868	103.749	141.007	98.6619	90.3055	98.5113	70.9143	61.9235	64.0252	65.8098	71.9316	79.96	71.6463	81.7733	86.3007	86.3971	92.839	77.5702	94.4356	79.0338	99.9373	87.0759	90.7536
SCO0494		1034.84	392.986	413.446	564.218	1048.28	115.6	877.142	800.578	86.4192	84.6499	301.437	499.183	282.582	201.113	281.725	153.402	55.0507	67.364	79.5838	81.9301	156.939	177.316	168.642	222.903	156.659	152.136	122.972	151.415	143.856	248.291	109.677	96.148
SCO0495		189.261	131.833	151.759	134.341	220.339	133.452	200.748	201.003	124.996	111.308	133.167	189.477	142.563	141.572	136.505	113.556	129.384	120.087	132.466	117.656	148.108	137.581	143.058	127.962	122.508	122.413	121.889	130.754	135.284	138.826	117.161	119.757
SCO0504		38.3102	44.5303	40.0924	53.8406	38.6061	48.5302	48.6172	43.3434	50.4171	47.48	47.0134	40.3892	49.3642	49.9781	57.4392	37.6015	61.0006	54.046	46.5731	40.2721	51.6084	52.1161	60.0717	44.6754	42.0423	41.2584	51.0535	51.7148	47.0107	36.7204	46.4423	51.6666
SCO0506		196.721	204.111	192.676	148.746	213.492	138.055	180.029	199.147	193.19	157.104	139.325	162.529	223.048	161.104	145.761	179.384	149.846	139.346	135.707	105.078	119.248	118.349	106.051	133.873	90.6901	121.629	105.087	108.358	88.1856	112.427	86.4495	84.4548
SCO0512		199.025	244.43	236.273	239.465	228.535	244.43	244.417	255.827	277.545	268.564	249.489	272.117	233.344	260.105	259.148	218.125	295.572	258.528	253.188	310.094	260.542	255.74	274.58	253.759	250.269	256.348	253.481	303.441	280.129	315.928	309.521	266.292
SCO0513		89.4983	97.673	82.6499	90.4945	86.4645	86.3818	101.331	78.3136	97.218	100.847	96.5384	87.3738	91.3119	96.1194	84.0904	107.163	80.7933	77.7357	78.103	61.917	67.71	74.7331	76.9469	86.672	69.5549	68.6896	70.0165	70.021	70.4166	71.9837	72.2231	72.8543
SCO0527		4263.05	3639.93	3584.72	2508.3	3504.68	2723.2	3171.03	2276.83	3662.31	2023.07	2138.38	2114.04	3094.43	3472.87	2216.89	2852.34	2245.13	2156.77	2078.83	2022.34	2291.86	2046.17	1875.22	1568.56	2222.27	2035.32	1289.83	1581.66	1080.19	1345.54	951.07	687.654
SCO0528		36.1072	38.7524	37.7553	37.099	36.8612	37.6292	32.3883	42.8552	36.2728	43.7571	46.7773	35.7657	34.3176	33.261	40.7432	33.4125	40.9876	37.2786	41.2365	38.9218	42.2757	41.295	46.981	43.0003	39.9451	34.9366	37.7265	42.854	46.8764	38.8023	42.4531	40.8198
SCO0536		442.693	387.561	498.829	353.393	481.86	389.022	421.223	350.547	393.013	391.139	385.223	419.841	426.387	380.913	441.633	385.944	339.269	427.858	374.295	471.844	402.9	384.276	397.862	389.08	365.761	429.449	428.903	334.146	413.59	393.43	426.943	405.955
SCO0537		114.092	137.423	145.852	134.843	163.753	133.059	127.111	119.842	130.912	125.372	139.077	140.894	142.286	126.337	117.919	133.264	133.557	138.173	146.684	153.437	127.444	137.853	140.631	130.161	129.915	140.657	134.14	132.314	136.108	117.116	144.486	137.37
SCO0543		80.0672	88.3454	81.1729	74.3444	80.2465	76.9445	83.8369	79.5885	81.3311	70.0932	78.4287	78.144	78.4421	78.1089	71.7457	69.1474	73.551	82.1395	80.2274	69.3408	76.6704	77.521	77.5286	71.6879	71.0556	57.3793	72.3788	78.326	83.7798	72.3966	62.4586	73.6793
SCO0544		87.876	144.849	114.618	127.63	113.03	149.024	132.934	140.89	127.707	128.859	135.364	145.316	122.443	130.176	172.226	123.198	147.091	147.167	139.582	125.106	150.16	152.903	173.525	138.585	117.461	134.329	138.694	145.517	172.474	139.432	136.583	127.341
SCO0551		54.5867	51.5745	59.6291	60.2932	54.636	58.1945	65.5194	58.628	53.2954	54.8355	53.1354	59.4381	52.9261	51.3511	50.7076	47.5718	52.2343	55.3254	53.3433	74.4853	50.0396	51.9022	54.6089	53.7336	37.1315	51.6352	51.5018	57.7662	57.7266	49.3756	56.5938	49.8694
SCO0552		55.9686	58.4575	50.0252	57.6501	61.4003	56.2856	52.3906	51.3165	56.058	50.3499	56.4355	50.7259	53.1128	64.9463	55.3264	50.3695	51.8535	58.7805	58.4416	58.9167	63.1093	63.4479	58.8071	57.3797	63.2708	50.8469	58.5771	56.6374	62.5604	62.2703	56.0402	60.9979
SCO0597		117.87	127.067	125.167	129.323	106.842	130.975	135.073	138.238	132.529	132.126	122.188	126.567	124.708	116.213	107.867	131.534	130.595	150.39	142.714	157.767	158.32	135.615	152.338	149.806	140.167	152.495	153.971	127.382	148.827	138.392	169.793	157.512
SCO0598		131.687	137.439	146.967	132.738	147.888	153.709	147.361	142.705	143.215	145.319	141.185	159.231	145.26	161.618	140.114	128.186	153.509	147.678	155.55	123.516	149.914	133.197	148.998	120.412	132.055	144.838	134.529	147.513	141.092	150.64	117.566	140.94
SCO0599		57.6226	64.0892	56.6895	54.0457	68.7375	62.0101	76.8531	74.637	58.3694	61.2735	51.3602	58.2874	56.134	60.9781	55.7595	48.8488	48.7686	53.7291	50.9726	56.8022	58.3469	48.888	60.5894	49.7756	55.5175	64.2475	54.708	54.3375	55.7119	49.7122	54.6942	43.5496
SCO0616		80.0616	97.2749	129.37	146.13	141.708	163.472	248.119	187.626	195.31	208.438	255.754	213.677	221.911	178.075	216.787	283.671	194.288	188.559	223.651	253.189	239.687	237.829	160.635	218.66	140.23	113.907	144.027	123.003	155.755	107.367	82.0115	96.21
SCO0617		78.2772	68.408	92.7154	125.191	158.342	138.437	224.518	205.654	206.657	227.993	206.477	285.036	242.056	198.071	183.509	317.746	182.178	179.164	237.474	201.245	219.853	193.668	170.356	199.605	104.992	147.663	96.8271	135.338	107.485	77.0849	62.0046	85.0368
SCO0618		29.3606	32.4392	33.7527	30.5507	33.3312	34.0609	33.4371	33.6182	32.7127	35.1194	30.3462	35.5166	30.575	32.4225	31.96	29.7603	33.207	30.0715	31.3448	34.7739	26.691	31.3815	36.8148	33.6148	33.4364	30.5313	33.0373	29.9365	30.0963	30.5728	35.2186	34.4995
SCO0619		116.471	129.403	121.573	117.114	121.81	132.687	119.357	119.105	125.141	112.79	116.548	136.465	109.155	118.182	114.234	114.923	118.455	125.42	114.248	151.138	134.704	129.606	147.505	127.097	133.604	146.089	130.717	133.539	158.907	132.998	175.375	123.602
SCO0625		53.9648	71.9691	57.4908	62.3458	72.9021	57.5871	58.6313	61.2177	72.8686	61.0793	62.6514	83.3187	60.5228	62.0613	70.3975	65.0539	77.9321	71.5034	68.7464	73.8218	71.3968	80.5016	89.046	66.7389	65.0076	59.9355	97.1506	75.5397	99.8327	73.6586	79.0229	90.1896
SCO0626		525.679	555.251	588.836	585.873	621.004	657.101	464.253	593.841	536.212	546.568	578.242	578.054	512.792	609.697	581.739	562.346	599.458	532.972	583.352	643.586	628.175	687.981	649.49	573.965	774.36	662.317	671.531	676.127	663.87	690.545	831.6	891.668
SCO0627		54.7025	57.0035	60.4678	74.5078	47.9904	77.654	76.5817	54.9046	58.0558	61.4153	65.1701	58.0626	66.1559	66.6829	75.9845	53.9205	84.3021	74.8406	64.1293	64.5568	68.1026	84.2821	87.1073	54.9943	67.3649	64.2218	76.7421	75.233	74.3771	70.2369	70.2635	74.8624
SCO0630		33.2574	35.2288	33.5741	35.3217	45.8207	36.0009	34.4458	36.6265	40.1083	38.0155	39.9902	37.29	34.6563	35.4873	35.5317	39.4308	36.3435	35.832	33.7429	41.933	33.5097	35.773	36.6598	34.5973	36.8012	38.6016	35.8283	33.9408	36.0354	35.6497	37.0679	42.9695
SCO0631		220.637	211.549	312.886	187.103	218.696	184.672	232.087	240.822	239.499	252.397	220.472	188.841	218.734	233.443	235.333	158.632	184.463	166.927	164.03	143.238	172.776	156.295	153.698	107.295	141.99	141.274	149.126	172.171	156.938	143.947	147.01	140.654
SCO0632		180.061	160.77	181.826	175.08	179.777	184.406	176.194	176.959	191.096	184.081	187.712	170.014	215.912	153.662	170.991	186.127	203.754	194.158	195.58	217.105	203.556	184.018	229.769	222.835	214.905	198.212	224.087	218.705	247.475	195.434	231.495	273.546
SCO0633		46.3557	56.8756	68.4492	61.8783	71.5284	68.3101	62.9673	66.6891	66.5617	75.4779	66.4783	75.1064	72.2888	68.7821	79.7517	65.8605	93.0059	81.2858	81.5159	83.5819	73.2194	73.7691	83.2816	70.663	73.0599	70.4574	97.8476	78.5293	81.051	78.4244	72.6982	89.3888
SCO0636		117.728	125.64	116.368	127.027	121.164	115.26	113.071	113.825	115.03	116.821	118.033	140.137	109.706	115.393	115.241	110.52	133.268	99.097	117.723	124.349	120.005	108.626	130.118	133.377	121.035	115.624	125.129	123.04	113.939	112.312	117.65	135.656
SCO0639		34.0228	38.8436	37.0445	39.212	38.1089	40.201	37.689	38.2323	40.2272	37.8188	39.035	38.7309	38.8175	39.5216	45.5735	30.4467	45.7452	42.0082	39.762	36.6378	43.028	40.6057	41.3195	32.769	34.6016	35.3492	41.1385	41.0341	46.0492	45.4461	34.1058	48.751
SCO0640		376.671	414.819	407.77	398.471	471.241	403.008	404.645	409.78	425.779	386.432	375.663	454.549	393.994	382.123	380.471	313.395	345.306	338.949	372.552	445.627	348.11	389.882	396.726	305.066	326.169	394.266	355.768	360.745	374.741	447.821	381.912	417.924
SCO0641		2727.64	2964.02	2954.37	2032.32	2891.41	2101.34	3256.1	2361.79	1992.87	2153.74	1936.67	1715.65	2467.23	1544.77	1731.52	1861.86	1319.49	1184.14	1313.06	1085.45	1441.96	1703	908.317	1442.26	889.878	1775.13	1068.33	1095.5	997.467	1482.19	535.384	791.842
SCO0673		114.582	162.941	118.396	147.88	109.593	186.363	183.769	189.979	179.775	196.234	213.674	194.181	219.264	196.607	190.305	188.098	274.239	217.322	188.164	172.254	209.399	248.333	191.354	183.356	178.746	200.572	207.104	213.776	194.937	223.422	170.324	196.071
SCO0676		65.1196	72.9821	60.5371	64.7983	64.3351	68.1044	74.396	69.4157	66.1129	69.5789	78.3663	67.8028	76.1998	71.334	60.6902	68.2004	74.5298	68.3089	64.9893	57.168	64.616	70.0652	66.7441	68.8694	77.6876	65.1317	70.8948	63.8356	71.2769	71.6153	71.3295	70.91
SCO0680		321.868	453.084	346.17	556.469	416.988	495.2	504.411	619.688	507.765	566.171	532.936	568.625	508.283	550.27	434.234	539.31	566.747	486.524	639.345	522.437	567.738	536.866	637.266	767.504	602.678	561.808	501.761	619.354	583.737	573.038	590.829	644.408
SCO0681		1155.92	624.476	724.687	591.973	1120.23	418.144	794.531	743.223	334.231	236.172	288.342	300.984	254.776	226.623	211.917	157.59	62.6962	73.678	72.0246	65.3226	105.368	106.562	111.602	137.991	102.552	93.7721	86.367	122.455	88.7208	131.138	73.7192	64.187
SCO0682		190.274	283.921	402.669	313.625	564.062	464.328	985.224	879.606	1137.64	1382.38	1363.67	1320.03	2323.76	1081.44	1311.92	1875.43	1463.83	2343.26	2030.23	1436.58	1898.42	1595.71	698.292	1659.74	842.855	1574.39	1075.92	830.972	1137.51	1545.97	529.462	1110.82
SCO0683		70.8944	78.946	88.6105	82.4845	125.492	82.4061	133.053	122.801	155.249	172.957	149.271	157.387	180.003	156.324	145.413	175.221	160.958	191.226	161.64	155.454	162.472	166.887	132.017	130.869	96.2672	148.65	116.708	142.536	131.873	164.959	89.9941	135.769
SCO0684		285.186	314	352.545	308.462	380.035	313.417	420.456	425.578	447.105	429.53	429.231	530.891	578.562	455.864	428.978	624.462	496.213	507.541	616.258	521.176	467.17	459.134	393.97	449.274	250.187	477.73	359.837	437.286	399.76	392.328	319.238	390.937
SCO0685		166.688	205.621	310.832	242.707	371.613	215.894	442.982	469.824	689.726	501.001	469.535	549.336	723.3	657.4	389.922	775.026	453.236	514.905	602.192	520.139	560.185	488.751	438.824	525.34	421.417	477.394	338.134	465.738	341.764	502.646	314.48	425.33
SCO0686		36.8292	37.3234	39.8523	43.234	33.9614	45.5139	43.9738	44.2359	41.1399	43.3438	44.9496	39.5944	40.4944	40.1895	48.457	41.4614	43.216	48.7412	45.1561	47.3669	51.9005	52.74	50.7734	45.4964	59.9909	51.317	59.0656	51.7674	51.5863	57.8408	56.28	51.1577
SCO0687		33.6603	31.7887	37.2109	34.8372	32.9569	34.9706	34.4277	37.0588	37.8155	31.6533	35.1538	33.6599	33.6051	35.3749	29.7865	35.8678	36.2261	36.0615	41.2038	42.0233	40.2742	36.2647	41.0238	40.2315	40.6334	32.8725	37.4582	40.7056	35.341	38.5068	41.3416	37.0458
SCO0688		110.63	91.4676	93.6403	81.8495	93.9709	106.888	81.0611	86.324	84.1211	76.7738	75.5071	79.9072	84.7434	80.4823	82.0801	71.0178	82.6605	75.8849	82.6486	79.4389	77.6289	72.5796	68.2535	68.4133	65.4198	80.1939	68.7483	74.3928	70.9566	75.7256	76.479	90.0957
SCO0705		562.996	596.303	702.311	430.234	596.667	427.078	711.635	687.414	686.568	684.07	682.431	633.657	836.797	682.234	575.9	807.529	520.699	602.54	704.596	502.551	707.264	669.236	417.368	718.968	476.672	722.365	415.346	529.401	433.545	624.316	322.096	385.506
SCO0730		180.793	234.256	217.645	218.108	205.694	160.272	326.188	205.996	183.83	202.315	232.139	193.579	293.694	217.44	229.345	199.73	230.596	215.022	226.356	159.503	192.328	178.719	153.286	178.894	144.901	166.747	177.413	152.886	149.706	163.027	154.069	132.053
SCO0733		145.058	156.437	151.315	120.69	169.468	137.025	188.057	147.173	138.068	160.632	141.101	156.406	211.516	171.226	138.15	111.733	145.251	149.189	153.183	134.204	165.687	168.53	121.788	134.185	117.312	152.593	131.016	132.477	123.744	179.992	86.0566	132.82
SCO0743		38.9604	38.7963	43.0359	38.6025	43.1432	41.6516	41.1425	46.4798	43.642	44.2279	49.7401	48.6062	54.95	40.9015	48.5191	40.2651	44.725	41.6663	43.1368	53.007	54.7641	44.2037	45.6248	39.7056	44.4419	41.4143	48.1148	40.7437	53.0969	37.6447	54.0332	55.6083
SCO0744		42.4399	49.399	41.4297	56.4164	48.0542	51.1089	55.9052	54.4938	53.5842	53.0315	54.7555	48.6798	53.5064	62.5763	54.0388	51.216	55.802	50.8103	47.9089	54.6976	52.4303	52.2671	55.7456	49.7949	52.6756	50.5363	52.4797	57.6378	52.6363	48.1428	58.506	66.6699
SCO0747		185.27	173.516	177.037	190.625	151.106	182.523	177.401	187.238	164.332	160.618	170.762	152.27	167.145	180.787	149.126	151.241	149.405	181.762	170.661	191.478	171.732	176.711	172.3	194.469	170.654	184.983	211.226	164.674	195.877	172.817	187.813	190.559
SCO0748		114.556	124.969	120.326	116.854	138.887	117.566	111.1	117.147	124.192	106.847	119.359	118.455	126.065	118.741	122.688	103.326	116.755	126.49	99.34	135.525	123.416	120.481	135.219	106.009	109.718	109.499	119.976	127.417	137.851	121.378	127.082	117.509
SCO0762		1171.88	1075.66	1649.95	1068.56	1456	1192.53	1128.32	790.957	712.226	490.768	377.173	319.302	398.118	379.308	332.639	393.977	304.621	256.846	299.553	276.681	438.918	482.337	414.297	466.365	527.752	720.089	512.247	776.342	501.441	794.428	452.184	557.849
SCO0763		73.0705	88.4415	76.2737	88.7493	110.005	100.163	95.0582	103.694	85.5251	90.139	95.209	97.5067	96.8597	87.7543	91.1954	89.855	91.8097	101.379	96.9596	101.573	86.0304	97.8956	87.6761	93.7331	110.701	89.0408	100.89	86.3375	91.3406	89.3029	91.2841	99.5782
SCO0764		188.667	184.386	162.626	183.27	163.223	149.579	177.62	181.582	157.109	193.264	182.515	155.306	181.039	194.984	166.651	171.403	160.584	171.211	189.861	125.644	154.57	183.576	169.226	189.964	186.763	129.574	140.789	171.263	126.928	145.644	152.719	153.339
SCO0765		27.7143	28.1106	27.2383	29.2921	26.4629	32.5577	29.3011	31.9869	30.2335	32.2765	27.2575	29.4607	28.6725	35.8783	31.2974	26.4939	28.3673	28.5791	32.7044	35.4031	33.2063	27.7388	35.4009	29.811	30.6263	29.1196	32.4908	35.1747	35.8299	30.5927	35.4748	34.4054
SCO0766		25.6005	27.5509	30.8396	31.9271	26.7903	33.4623	29.2675	28.8163	29.9172	31.5717	32.3705	28.3109	30.6955	33.3545	34.989	30.7411	32.8726	37.8262	32.4215	28.414	34.4155	37.8628	32.4596	34.4072	34.2333	30.5624	36.4581	36.5699	36.8365	33.7759	36.8979	30.1505
SCO0767		155.618	172.849	182.544	148.156	179.222	149.513	185.97	183.263	181.876	169.2	180.52	186.59	214.502	198.455	155.947	239.217	171.02	213.117	179.527	175.387	167.614	191.512	146.802	188.598	147.096	182.875	167.936	159.715	167.097	166.758	157.814	152.303
SCO0782		33.4456	35.0741	35.2487	34.6096	35.9163	34.403	33.321	30.3893	35.3479	35.1407	34.215	34.9145	33.7812	31.9482	34.8374	36.5557	42.0773	34.7348	38.2056	41.3476	40.2889	36.2351	42.1393	37.1689	41.6684	35.3608	34.2471	37.2822	36.4409	46.2458	41.8121	43.2316
SCO0783		124.425	105.76	113.632	140.551	103.015	138.597	124.38	122.943	121.642	131.341	117.717	129.618	129.281	148.677	135.423	108.115	181.43	146.178	137.113	133.483	151.08	137.759	147.114	139.513	132.932	122.341	168.53	123.705	162.82	135.525	130.105	125.261
SCO0784		85.2279	84.1266	102.338	108.781	106.668	95.0923	99.0544	120.013	108.761	110.804	98.6937	101.907	100.109	95.1471	98.536	84.7743	111.528	105.638	117.204	99.2535	95.214	96.5151	111.159	92.5211	102.691	91.2183	104.379	92.6235	98.0638	100.701	117.436	119.633
SCO0820		36.8642	39.4548	36.9431	36.4818	35.0329	39.3272	39.8296	38.3771	38.9456	37.1944	42.3358	43.8021	40.768	40.8261	42.5725	33.0214	44.194	40.387	45.5323	41.596	40.5454	37.691	43.7399	37.5443	40.5636	38.3758	44.2219	45.0481	43.214	48.5917	39.8445	42.32
SCO0854		178.587	205.525	181.645	211.359	148.592	232.431	196.648	217.998	206.837	198.311	225.613	188.876	196.603	179.877	277.246	194.423	274.175	231.133	230.747	180.986	260.571	232.287	292.046	235.933	240.613	210.604	295.634	267.059	282.559	240.611	228.421	294.936
SCO0867		39.9348	44.2953	48.8968	52.8585	47.0754	47.5943	46.7936	46.8726	45.0742	50.1517	62.3711	48.1812	43.4174	47.8998	51.0682	55.3831	50.7003	50.9367	60.7701	53.255	51.5985	57.8205	62.1382	68.5995	53.4629	53.7813	57.5378	53.1973	54.0636	53.9351	57.8216	52.2525
SCO0869		164.276	151.203	165.776	185.686	170.375	128.759	150.246	176.383	158.445	172.986	149.761	162.734	176.868	133.346	146.932	150.006	146.098	163.123	139.016	184.335	158.695	142.377	160.462	169.939	170.415	153.388	164.773	141.296	161.824	124.915	182.75	251.817
SCO0870		36.8616	39.8027	41.4974	40.4987	39.3411	40.7221	36.3762	45.0826	37.4898	37.1507	35.241	32.3581	36.3221	40.3808	39.6402	34.5197	42.9903	34.4512	37.0459	42.035	37.4358	40.3592	42.0663	41.4907	40.6327	36.0355	40.0333	40.0762	43.0654	39.1167	42.3915	41.5551
SCO0871		154.234	179.138	160.051	213.216	190.81	172.781	158.975	165.684	148.409	161.131	159.252	166.389	158.532	167.482	146.985	144.019	175.435	151.452	170.527	143.958	158.353	154.59	157.964	165.635	192.17	155.325	154.412	175.889	175.886	174.853	177.345	175.561
SCO0872		402.713	442.762	420.124	485.892	410.722	533.72	586.797	444.052	438.379	433.36	477.946	368.824	433.87	447.066	515.483	363.747	529.535	490.602	489.867	444.684	447.444	436.752	490.356	388.695	460.865	345.827	463.854	442.873	493.19	547.558	482.707	401.923
SCO0876		19.3735	19.7575	19.9673	21.7547	23.1245	24.5614	21.5777	23.161	21.3537	21.1755	23.652	21.1055	20.7272	21.7916	22.7754	18.9058	23.2916	23.4498	20.0911	25.8632	24.7432	22.9073	23.1163	17.9985	19.2414	18.9739	22.3358	22.8063	22.2991	23.4537	22.276	23.9943
SCO0877		77.1191	80.1898	84.9223	74.3048	76.7022	73.1094	82.1181	82.1928	76.2118	97.2832	84.9669	68.3195	73.1912	81.6517	82.9815	87.5064	85.8342	69.7133	78.4892	84.4871	65.9706	86.4604	73.5043	87.0984	98.806	77.73	78.6299	83.8357	78.398	83.1225	88.1034	83.5821
SCO0902		288.888	247.273	320.791	179.376	307.662	202.305	222.598	216.92	215.486	239.767	202.722	173.844	263.524	209.909	200.525	186.71	237.283	195.317	190.712	167.976	188.69	186.841	122.027	170.937	128.899	168.282	154.247	130.723	99.4665	160.092	123.178	120.021
SCO0903		49.613	51.9307	57.238	54.2423	58.307	56.8379	58.7388	54.1013	55.9404	55.0578	54.811	57.6124	54.5727	62.3957	60.6398	50.6853	68.3398	61.5447	61.4109	67.8629	56.2776	56.2282	63.6909	49.2587	60.0572	53.8463	68.7359	65.5778	68.8411	57.9654	65.8494	57.3558
SCO0904		128.549	130.623	126.554	141.745	111.563	167.267	133.861	166.569	147.221	172.64	161.653	163.943	147.426	147.633	168.458	158.801	166.139	170.01	184.934	185.094	169.366	182.892	204.04	211.759	173.131	180.838	166.024	174.465	197.024	170.114	185.131	228.599
SCO0918		57.7954	67.7534	59.4754	73.9321	59.342	70.9286	62.5195	62.8048	60.0318	62.2355	65.0558	67.7912	64.9327	59.3466	66.2869	59.8818	76.9698	72.5592	69.0712	77.5834	69.3673	88.5607	75.6302	79.1936	73.0779	60.728	79.0716	74.5502	93.6004	78.7993	72.8718	71.4727
SCO0922		91.3603	86.396	94.5988	107.191	120.058	107.252	159.926	172.178	192.468	161.643	163.83	170.87	160.034	198.23	119.967	90.4166	92.8	90.4969	73.9541	72.6642	76.0723	93.9259	86.6211	71.271	71.5905	66.9965	92.7837	86.0933	79.9714	90.0417	69.7695	91.3644
SCO0923		390.72	333.544	411.275	256.191	294.299	310.971	647.72	771.124	774.399	733.072	700.315	767.174	752.393	496.453	469.353	263.07	134.994	87.2496	124.242	105.87	161.055	170.709	128.387	200.235	171.827	206.358	156.511	138.602	187.815	154.074	150.683	162.616
SCO0924		515.22	389.085	501.75	295.449	473.298	421.081	1003.28	1232.77	1431.56	1049.01	1115.37	1152.14	941.256	763.884	638.999	273.202	153.864	155.589	124.738	113.381	167.573	169.618	189.087	187.344	206.282	208.27	168.473	165.511	135.308	167.022	145.78	182.204
SCO0925		38.8537	38.8431	38.485	39.9999	37.4416	41.7633	40.9252	37.6208	38.2693	38.6635	39.2442	37.1416	39.4004	38.9218	39.6356	41.8063	41.6354	41.8336	40.9331	43.5814	45.1289	40.8655	46.0179	40.5178	44.5322	43.8491	44.4976	42.3763	43.4967	48.7117	47.691	43.6434
SCO0929		386.325	341.138	364.762	265.437	258.991	311.988	370.481	308.683	357.759	302.412	274.874	277.814	304.65	321.571	257.709	304.62	251.699	245.681	292.209	197.758	271.351	268.515	205.259	231.383	218.047	219.431	206.252	217.312	165.882	217.024	170.807	141.574
SCO0946		142.935	150.401	158.53	164.395	163.844	156.89	151.122	148.091	143.693	150.919	162.109	138.575	135.665	150.13	131.211	161.966	134.27	138.328	190.469	154.218	150.599	150.186	143.225	192.838	158.702	132.667	150.098	162.122	190.458	167.075	173.714	151.278
SCO0947		63.9395	75.4126	71.619	88.399	79.8386	113.169	86.464	95.2368	86.0135	79.7833	85.5014	102.379	65.3805	100.779	90.9183	92.5647	92.1229	103.308	91.2861	115.195	108.951	89.4549	104.169	138.485	122.609	103.501	110.801	139.206	129.254	93.1684	131.547	105.444
SCO0957		50.7514	54.5048	61.3813	55.9078	57.9922	50.1822	51.6626	46.5071	55.0453	55.2382	55.5292	49.1438	54.9675	54.4416	57.8973	46.3543	52.4388	56.6248	52.5422	52.1884	47.3191	53.7585	54.8993	51.5241	51.3019	50.8167	56.5561	53.2647	51.6864	52.0309	53.6652	49.9674
SCO0958		235.785	268.505	276.546	252.562	299.259	198.766	167.782	198.543	169.198	168.982	166.775	166.849	157	167.851	150.922	224.128	177.901	211.154	210.298	201.447	210.053	242.801	223.214	341.893	212.248	257.264	269.925	213.938	225.007	265.31	224.066	249.981
SCO0967		58.5321	59.2788	59.3035	59.6524	48.28	57.6631	54.8418	58.8514	61.3922	49.9609	63.167	57.0986	59.1842	62.3424	72.0265	45.2368	81.1688	61.112	63.9737	58.893	74.5321	72.5931	69.3528	55.7135	63.6876	51.6285	70.6092	66.6862	68.5763	64.2102	52.6036	75.0789
SCO0983		48.339	48.9145	46.6651	56.5194	49.7217	54.8905	50.8209	56.595	50.4217	57.0937	53.5631	51.0679	49.4611	50.1357	55.804	54.4874	56.5133	55.6092	58.2827	56.0077	54.5579	52.3821	58.163	62.8296	55.6894	60.3503	57.8519	54.2295	57.2826	57.1846	56.4224	58.8438
SCO0984		39.0755	40.5728	42.2377	41.454	37.5005	45.0026	38.4162	44.2714	35.0813	36.1765	42.1162	43.4295	30.7367	38.1691	40.7074	44.7495	34.0173	44.5206	43.6343	54.4319	51.2239	42.2423	45.5029	47.0398	47.0361	46.5203	47.9581	43.9291	52.7264	47.9934	49.8214	64.9799
SCO0985		63.0685	53.737	45.8555	51.4016	44.8149	43.6925	48.3974	52.2219	68.7891	52.4046	56.2539	39.3989	45.8483	43.8321	43.1078	39.7514	41.9319	44.7656	45.6926	47.274	44.1645	42.5568	51.4392	41.7454	45.2043	44.8855	41.0971	43.8488	49.9215	48.3124	52.5295	46.8706
SCO0990		54.6887	57.1072	53.5152	57.6788	57.0972	47.0624	52.138	55.9129	53.7847	51.4771	48.5145	51.6666	49.0064	50.7257	45.5173	52.7316	48.561	44.8779	53.3232	64.4979	48.8689	51.3161	48.1573	62.1624	56.5193	53.2968	42.9749	49.4339	51.5547	46.8027	53.2215	53.7483
SCO0991		141.134	262.745	192.832	177.66	172.294	122.089	168.976	233.422	194.08	187.75	156.537	119.635	120.099	104.056	112.627	106.609	98.6685	116.177	127.973	119.82	115.925	92.6165	107.897	118.897	110.764	108.993	85.1694	91.143	120.9	93.0051	100.431	119.926
SCO1000		171.653	144.535	113.571	122.384	97.1324	161.807	132.136	104.948	154.154	133.878	146.93	123.299	119.528	151.584	131.673	125.915	109.089	129.561	161.64	164.956	127.516	157.638	144.488	171.853	223.49	116.224	141.166	136.788	135.057	143.019	273.108	137.69
SCO1001		23.4068	25.7657	27.5599	30.2751	25.929	35.7409	28.1587	31.3822	30.0034	30.3448	29.627	27.4155	26.8733	34.485	36.8277	25.2656	33.6023	29.6344	28.8629	36.1407	31.1544	30.7175	35.0491	29.2581	35.2113	31.3062	31.1236	36.1883	36.427	33.9494	35.1875	39.1569
SCO1002		70.0326	76.764	76.6402	79.5496	68.8437	95.1978	137.514	92.2758	83.4866	81.7918	94.5679	70.4477	85.1004	75.9883	83.5003	72.4347	87.0737	95.4903	79.154	76.741	74.6859	80.3036	81.4197	74.6703	77.2458	70.2692	85.1486	77.4855	81.0791	79.4509	82.3401	78.4626
SCO1003		95.4684	97.8812	93.6567	104.361	98.9596	132.479	120.796	117.185	109.94	106.067	99.7195	100.178	104.214	108.791	100.498	94.3113	95.6808	96.2138	108.058	96.1917	96.2842	88.1731	104.262	111.031	101.19	115.174	105.449	121.724	113.542	98.6414	112.684	116.242
SCO1018		382.44	362.208	356.028	298.427	370.487	322.206	375.902	343.972	304.841	342.106	331.931	350.481	401.45	326.154	318.431	336.017	303.188	293.664	288.452	294.382	291.003	291.428	285.297	294.373	251.722	310.151	301.27	268.469	297.286	266.462	325.658	245.534
SCO1019		62.6833	68.9034	65.1459	73.2353	64.4829	73.9153	66.6981	75.4005	66.5792	76.9902	72.3617	76.5956	63.9099	71.2479	71.5165	94.3618	73.4053	72.2464	99.5346	89.2397	75.7323	78.0349	86.4086	87.3309	112.569	115.666	83.818	78.2985	94.1202	89.2701	108.147	82.1699
SCO1020		97.9983	100.956	101.927	116.799	94.7125	93.0883	117.027	100.223	97.4267	110.226	97.0785	93.0657	101.774	96.549	104.25	109.513	115.804	117.563	102.894	105.065	101.284	106.327	94.7595	95.0614	91.6454	79.4794	103.561	100.16	108.131	104.591	84.8995	110.6
SCO1021		177.011	132.6	132.088	92.0723	206.977	82.1645	98.9404	76.326	88.0404	89.787	79.2553	72.9347	121.125	84.4162	94.2079	62.2558	79.9691	103.967	68.744	61.0843	71.17	70.264	53.8042	46.9958	49.1451	45.4928	70.0721	64.8108	56.0726	73.322	60.4395	63.3527
SCO1025		43.0368	40.9744	41.8962	47.8608	47.0491	44.6884	42.3451	51.1527	46.4637	52.819	52.2216	53.2611	48.8642	53.0639	51.6648	51.5838	54.8853	61.7699	72.43	57.0393	57.4843	54.403	60.9875	87.1549	61.3413	76.3803	58.0202	58.5631	68.7404	63.6462	62.113	70.0101
SCO1026		147.968	184.73	183.31	164.98	192.752	164.2	209.401	178.298	176.863	194.506	197.816	188.669	236.764	194.412	183.012	196.759	212.032	174.83	176.248	168.607	169.693	176.533	155.461	177.532	149.334	157.993	172.527	171.37	179.773	175.932	136.239	156.397
SCO1030		31.6787	35.1002	34.4392	34.0749	34.1599	38.985	35.9199	35.7673	36.1237	38.6547	36.4676	35.6158	34.928	39.6151	40.8092	36.2397	39.9404	37.8746	39.1742	43.7551	46.0539	39.9865	45.5324	48.8728	40.5551	43.0975	41.2534	40.3617	48.432	45.0499	49.464	41.9308
SCO1038		147.098	158.182	161.343	132.899	167.669	134.73	155.053	165.558	142.717	141.783	153.879	160.444	142.536	127.074	126.077	147.191	151.691	134.564	164.6	177.66	149.45	123.303	153.089	152.873	142.894	156.9	136.918	150.619	143.407	141.177	155.496	143.337
SCO1053		507.31	572.627	587.766	556.843	489.691	755.37	723.001	659.429	642.812	670.228	668.396	578.591	659.158	733.602	767.993	572.975	776.988	932.045	671.926	746.523	777.997	810.61	865.216	550.567	739.369	602.404	835.317	742.35	914.617	685.686	865.82	783.065
SCO1054		104.345	104.657	118.809	119.586	121.368	110.801	110.342	120.113	118.031	119.945	144.965	129.146	137.707	124.109	158.506	152.582	116.099	145.599	140.3	162.517	140.437	128.33	129.979	152.993	115.163	140.178	108.945	132.015	139.772	133.735	158.693	138.924
SCO1067		85.1525	70.2904	86.9618	92.8819	123.018	79.261	83.1293	89.2927	75.0325	84.3697	93.8146	87.6508	87.3657	89.0568	90.7512	91.9695	85.544	80.2606	85.6489	97.4645	78.701	86.581	91.1374	108.225	88.6272	96.3406	85.769	87.2259	89.644	71.1715	87.753	80.1402
SCO1072		324.172	294.931	358.228	264.197	431.727	299.62	276.208	342.228	275.407	292.347	254.475	380.785	245.421	267.636	305.024	260.896	307.924	310.257	286.487	432.066	339.77	258.178	340.726	249.78	300.802	317.703	296.417	285.323	326.393	285.808	347.097	378.91
SCO1081		502.901	393.323	525.133	324.056	380.86	450.415	459.978	352.955	374.551	346.534	304.849	329.365	338.404	342.771	280.575	321.576	221.208	267.058	265.686	221.088	281.767	286.63	217.92	261.71	234.8	309.806	254.158	279.838	189.372	286.365	157.573	242.285
SCO1082		769.564	630.694	680.37	392.045	692.017	654.632	864.235	522.234	709.185	588.701	559.583	465.596	734.724	528.392	466.677	598.44	366.296	411.341	387.885	293.347	466.957	521.705	319.339	514.595	390.939	610.506	403.94	363.485	252.532	385.904	205.397	250.864
SCO1094		106.161	107.986	108.406	114.406	86.2651	94.3715	103.272	85.8204	101.21	115.452	98.0198	78.9458	113.962	82.8769	86.4606	84.2982	100.631	86.5344	90.9578	92.6618	82.48	93.8563	101.236	95.4941	82.4041	75.6392	113.41	90.4821	89.3792	97.0722	87.3201	87.7912
SCO1104		50.9584	64.4233	52.7987	59.7191	54.7753	62.7248	62.6087	52.5411	60.9115	62.3778	62.915	60.2428	56.4908	59.2245	68.3377	52.5174	65.9723	49.4949	60.464	60.2865	56.3431	60.473	73.9144	59.3595	60.8315	68.0241	67.2797	62.4282	65.2095	66.9971	66.813	57.2829
SCO1122		113.404	120.138	108.113	112.72	112.012	99.5295	109.99	109.734	101.951	104.239	110.224	96.734	118.433	107.533	104.137	134.035	111.723	97.6019	111.599	111.622	94.0176	109.934	109.543	116.351	106.617	127.466	101.556	112.353	87.1659	128.878	105.951	105.742
SCO1123		198.786	171.559	173.845	160.849	180.519	183.206	176.326	135.319	172.718	155.362	160.002	119.291	195.333	178.269	167.894	159.893	160.855	139.325	137.15	118.154	131.406	153.483	144.523	142.458	126.091	129.085	137.723	144.688	130.381	139.065	131.821	96.0032
SCO1131		145.711	136.556	128.294	119.935	136.461	140.719	162.061	143.552	133.988	131.185	133.924	137.314	130.846	122.472	115.07	114.776	126.486	133.462	131.925	122.09	121.967	141.54	127.191	140.882	119.878	133.649	131.107	135.319	136.343	137.849	126.977	132.758
SCO1132		67.7705	66.7554	69.142	64.6999	68.4036	88.3255	64.2651	63.7917	72.8117	62.3096	53.3677	54.2234	53.8207	61.1258	58.6311	54.009	56.0349	60.698	54.0458	54.5099	61.525	55.6401	67.1278	53.0671	66.4491	56.4343	57.3981	73.7063	64.8406	68.561	63.7236	71.9565
SCO1133		242.238	192.569	222.012	161.971	178.116	198.479	231.859	183.523	196.953	166.846	150.762	138.588	177.44	135.163	139.326	179.276	139.424	167.572	208.549	180.763	155.967	159.655	134.751	219.915	171.387	220.095	181.522	196.2	189.421	180.031	177.395	184.694
SCO1134		193.608	152.965	169.651	141.455	197.453	204.044	164.882	134.397	185.31	148.547	128.754	95.1093	119.112	128.401	111.822	119.816	121.835	127.963	128.215	131.303	156.51	136.413	122.841	126.024	141.492	175.912	153.706	189.161	132.194	155.764	126.596	160.621
SCO1135		236.508	297.999	268.504	285.607	275.476	293.264	300.089	277.797	283.493	272.918	279.278	239.945	281.097	261.875	284.433	264.138	288.588	276.654	262.652	266.813	283.618	293.796	294.959	265.899	247.091	323.939	289.382	311.006	306.681	319.468	273.639	316.091
SCO1144		73.9059	76.2935	80.9044	77.1319	76.3864	81.7374	79.6164	89.7844	74.0724	79.6068	74.6643	77.0862	81.2607	69.291	73.6444	72.3711	78.4207	80.4088	81.5201	79.7126	77.7038	79.3627	71.4739	76.7744	77.6676	83.0436	85.7344	96.0112	85.5899	106.315	85.7006	99.6578
SCO1145		131.51	123.106	135.845	130.322	140.144	133.382	128.539	138.511	131.21	144.397	123.709	134.965	135.037	110.731	126.732	125.994	128.036	130.39	130.835	109.865	135.453	131.781	137.564	119.472	124.621	137.767	138.797	139.038	132.85	129.895	160.705	140.521
SCO1146		95.398	80.4894	90.3385	74.49	75.6182	95.3293	91.3752	81.3455	99.4283	93.2037	83.1313	75.7981	92.1806	85.4508	97.5071	75.0702	87.2489	90.4047	67.9336	74.5108	87.4402	102.713	96.9134	83.4115	80.7799	70.3486	88.386	81.1084	90.581	84.4976	81.3913	88.1131
SCO1147		73.608	81.528	72.3399	87.6798	82.8875	77.2637	67.429	68.1722	78.0556	76.3643	76.9427	65.9766	79.5994	78.9787	82.9477	70.2246	87.5453	85.2812	82.9774	69.9495	83.7865	87.5362	85.3105	85.4324	89.7034	69.1724	82.4417	97.856	102.367	77.7375	84.6371	86.1601
SCO1148		51.2981	49.7409	53.64	55.0196	50.3654	56.3932	51.8707	44.7474	54.7882	54.7018	51.1871	51.7838	58.6346	61.8922	48.0665	53.6053	54.9908	54.4299	48.1473	59.0091	55.7211	61.0109	63.4884	43.4498	56.1755	52.5684	61.3858	62.0048	60.5249	60.7979	59.0665	60.8181
SCO1149		282.948	265.663	300.545	270.234	335.212	346.93	278.314	328.198	262.666	297.246	270.393	303.768	318.894	315.642	314.898	243.02	286.599	295.361	278.866	324.031	309.578	271.525	351.232	275.395	312.456	273.518	286.545	296.608	280.783	307.481	336.872	354.219
SCO1151		282.978	296.583	309.102	270.067	284.557	263.802	278.886	251.835	249.27	231.323	256.54	227.284	254.688	250.202	251.159	215.045	188.038	219.819	232.616	224.481	178.046	214.802	231.921	193.811	243.012	217.485	221.687	219.276	222.305	213.76	202.543	217.828
SCO1152		128.276	114.862	130.3	125.462	125.874	125.464	132.642	130.503	107.08	143.612	115.549	108.226	134.833	122.988	114.51	122.895	125.063	116.682	105.559	88.6507	103.009	106.33	96.4459	111.4	126.692	86.3102	113.263	107.616	115.038	94.3231	108.355	115.047
SCO1153		54.8532	50.9416	52.2671	50.0635	53.211	64.0421	54.9612	59.8533	52.6876	55.1742	53.6444	51.6231	50.5052	54.2009	53.4072	46.0568	56.297	59.962	53.7744	56.3108	58.906	55.6894	59.1554	51.0276	54.5142	51.8796	64.9289	55.3536	59.8678	55.4719	58.6419	63.3509
SCO1163		99.545	103.463	115.381	102.545	118.387	111.051	126.226	113.435	138.32	118.692	124.824	116.612	139.827	137.085	120.765	159.327	131.728	137.457	143.77	126.645	133.973	133.934	113.002	141.619	125.368	135.067	117.162	118.24	129.156	124.922	120.825	98.9637
SCO1164		187.315	180.802	175.997	179.178	179.578	212.357	184.827	190.839	177.816	197.916	202.527	255.965	192.579	202.357	239.186	184.528	244.779	211.064	235.345	292.619	238.261	203.144	214.508	166.235	220.421	233.528	238.003	205.039	255.897	235.816	271.059	261.912
SCO1166		200.875	197.549	173.479	204.627	195.638	245.378	240.154	272.652	240.789	275.98	276.3	323.978	298.22	249.461	316.86	279.613	287.617	336.839	378.652	328.589	369.527	392.35	292.12	410.564	327.862	439.664	327.953	287.696	310.917	376.207	265.622	400.42
SCO1167		45.726	47.5191	43.3061	57.465	49.9994	58.587	49.5276	48.3013	46.0091	49.0687	47.0897	44.5938	50.5615	53.0727	54.0242	57.0722	58.3883	51.468	57.0852	53.1996	51.6197	51.6489	51.0251	57.0919	56.3054	52.5283	52.5934	66.2964	49.7459	54.5575	64.0583	60.2622
SCO1168		136.388	127.579	136.789	138.773	123.627	138.119	109.276	128.101	118.117	103.038	129.754	130.719	86.7756	118.648	130.943	124.066	129.525	140.297	141.35	196.703	150.467	132.198	153.432	136.78	144.498	118.421	158.007	146.135	153.933	147.373	166.984	184.409
SCO1186		77.8873	61.6567	67.3111	63.9106	69.0226	65.7453	68.1031	63.6356	63.9221	61.7028	61.4194	68.8873	59.1527	61.0395	69.9047	60.1739	59.287	61.3019	67.7945	69.4547	67.424	64.8319	62.4246	64.7818	69.2482	64.2396	78.7237	69.7736	66.868	60.9285	64.7645	77.7752
SCO1205		67.26	67.8628	65.3322	64.4575	68.6835	64.3167	83.463	67.4535	69.7062	71.0831	67.8862	69.6447	79.0453	67.1282	69.0767	65.3753	79.656	70.9887	78.788	78.5473	70.9939	74.9623	73.3702	75.4068	67.449	64.5384	69.3336	62.6784	69.5429	69.6767	70.6332	68.0914
SCO1211		33.4248	35.759	35.5081	42.475	37.9873	39.6102	33.1851	40.966	38.5972	36.917	36.8614	37.2795	32.6913	38.9976	36.581	34.4653	42.4291	37.4992	38.2929	37.0813	37.0955	39.3832	42.5833	35.2649	37.6981	39.2989	41.8302	42.0554	37.3655	40.0666	36.6405	39.4114
SCO1212		490.192	562.544	446.308	326.207	435.158	374.387	385.317	393.227	396.652	319.018	333.465	351.914	270.996	375.857	343.609	359.793	251.294	239.583	253.232	228.984	263.986	290.42	268.655	234.757	228.4	261.939	199.547	248.662	233.39	266.559	220.134	177.266
SCO1213		199.692	142.463	159.459	96.0227	153.9	105.973	134.481	83.5328	118.188	101.777	88.9043	88.5058	117.124	110.74	84.9509	103.452	59.0104	68.5353	72.7687	58.6155	65.1329	70.1259	57.4037	75.4647	62.0716	79.5553	59.6562	67.6515	54.2219	66.8846	64.2744	62.8061
SCO1214		158.435	189.044	189.518	129.093	158.167	125.838	143.948	142.873	99.4845	122.421	89.5619	99.9161	117.861	119.924	82.3006	82.4255	92.4903	79.5375	68.4837	86.4322	79.2818	80.0077	73.7301	65.8849	71.2796	73.6677	69.4009	75.9317	69.7907	70.9536	68.6943	83.608
SCO1215		71.6423	69.497	79.2015	61.0338	63.1671	73.8285	106.046	70.1803	83.3466	74.396	89.7021	73.2556	79.8097	81.2364	59.7055	68.1426	50.7555	42.7236	48.3931	49.2326	47.5769	47.6809	43.5221	51.9911	60.459	51.4094	44.0128	50.3193	43.847	49.7269	50.9535	46.6873
SCO1216		676.053	732.468	686.718	861.326	736.214	1009.1	899.646	725.733	944.462	917.744	950.009	853.68	927.941	939.517	1038.65	939.847	1213.53	1042.81	912.131	798.404	1060.02	893.072	994.232	816.397	936.078	1041.39	978.268	1062.77	1085.68	1103.6	894.461	812.665
SCO1224		167.947	192.97	196.529	236.227	234.968	198.437	222.623	244.873	188.714	245.444	193.154	254.794	219.249	156.996	212.29	216.096	211.933	196.174	234.314	249.302	238.218	170.184	238.963	219.688	219.048	247.061	194.4	221.687	240.857	213.937	217.698	289.977
SCO1225		66.1475	65.6019	75.2241	74.4319	91.5537	66.4627	75.6622	79.5816	81.0933	82.4306	71.6283	80.8092	63.5145	69.7643	72.9091	70.8446	63.8716	71.7713	75.7962	92.7556	68.2855	82.1782	74.7854	70.5748	85.5124	74.7738	75.2427	75.1121	68.1942	70.9879	82.6105	85.4391
SCO1241		90.2623	109.339	124.488	101.196	141.708	122.121	203.508	201.622	183.946	226.555	204.821	222.764	258.163	217.247	196.553	252.513	229.467	191.007	192.134	155.708	172.821	141.926	154.149	146.162	115.994	125.226	133.996	151.731	192.258	143.95	129.828	159.286
SCO1242		173.775	160.049	178.186	166.255	172.999	185.718	199.42	218.534	193.19	185.116	213.564	233.267	174.186	182.67	181.455	219.975	168.015	197.67	258.073	318.773	205.556	234.153	205.44	247.099	332.569	254.841	205.403	185.048	203.009	227.12	282.524	206.379
SCO1254		566.847	522.166	531.903	342.83	354.51	232.593	358.731	276.898	292.977	227.942	267.008	237.853	272.88	257.498	223.975	269.548	140.681	118.065	124.858	105.506	155.396	133.96	121.601	158.601	134.596	151.585	126.873	159.729	137.398	121.568	145.425	128.757
SCO1257		27.8187	29.2148	29.4929	32.9582	27.8076	33.9463	30.6163	30.6063	32.3237	28.7868	30.5026	30.0689	29.4859	27.8702	31.3809	28.3668	35.407	32.7801	33.5659	34.0398	32.1135	34.7588	32.8568	30.8067	30.2578	33.3547	33.883	31.2421	36.1987	42.6843	33.2213	34.5988
SCO1260		294.018	292.531	329.274	379.748	274.789	336.716	287.947	320.27	327.348	344.677	321.483	317.985	282.333	339.571	348.309	316.006	338.349	289.759	327.374	278.233	320.851	317.306	379.948	374.666	405.074	292.284	364.004	390.539	358.726	289.294	378.666	352.532
SCO1268		27.7823	32.3918	30.5781	31.4645	26.8919	32.7841	30.8593	32.9753	29.3849	32.2886	36.607	35.3803	27.9295	31.8346	30.8285	29.6779	30.1317	35.4755	33.6226	30.9213	33.7215	32.7349	35.8086	31.5037	34.4336	31.9696	39.0374	33.4246	37.7022	31.7201	37.6518	34.37
SCO1286		20.1671	22.4466	21.2922	24.0662	20.2268	22.6475	19.2823	23.8106	19.1615	22.6972	22.146	22.7401	20.1661	22.1533	21.26	21.2997	20.3506	21.6329	20.7418	26.7099	20.9582	20.8324	24.1928	24.2567	22.5625	24.8193	24.925	22.9051	23.8125	22.3713	25.8243	26.4946
SCO1287		47.2953	48.6359	54.3602	63.0752	62.4444	64.3505	58.5915	68.8779	59.8511	58.0947	57.079	86.7394	53.0798	61.1837	60.8096	57.441	63.6162	58.9851	71.8225	88.6854	61.3253	62.4212	72.4948	71.3539	75.6563	57.7354	68.5192	72.7316	81.6222	65.7592	72.9049	76.6462
SCO1288		53.3375	55.9155	65.1459	72.7651	64.7305	77.7999	54.4052	65.5549	76.2118	72.6812	69.6092	58.644	66.9868	74.4072	74.0055	69.9035	81.2101	76.6476	76.2235	73.9153	81.9875	78.7659	89.9826	87.2558	87.2317	76.7952	92.7263	87.3765	99.4419	85.4531	98.7804	86.1549
SCO1289		93.7143	101.749	102.224	82.7022	107.649	90.9188	102.455	94.039	101.356	95.6376	102.419	121.988	103.519	103.104	119.144	114.905	94.8189	112.408	114.694	119.298	120.824	111.591	125.282	131.497	123.216	154.748	111.834	145.212	127.527	122.057	120.525	132.813
SCO1300		83.7745	112.22	90.4726	97.4545	76.313	104.635	94.3598	88.664	78.8001	88.4203	99.1934	76.4941	98.4128	94.2966	99.5958	90.0005	127.078	88.5493	90.7617	74.4632	95.4893	90.3516	97.6289	96.9352	83.1087	69.2074	110.708	108.242	98.6797	110.191	94.7938	100.018
SCO1301		221.439	206.93	197.912	211.752	199.848	194.782	198.647	188.431	194.638	180.364	188.308	181.655	177.642	173.672	186.779	198.124	235.846	181.376	186.647	186.918	200.866	203.519	223.37	163.497	149.661	168.036	212.652	202.796	243.109	173.558	193.665	160.625
SCO1302		152.089	160.466	152.841	158.77	142.934	155.945	186.354	152.042	137.029	150.39	144.947	166.439	138.739	139.489	140.104	138.293	162.594	121.535	155.831	137.249	135.138	131.407	134.434	138.555	117.664	125.467	149.54	134.364	128.703	130.053	117.944	106.238
SCO1307		57.6178	65.1536	62.9034	57.5694	60.5572	57.6254	56.8678	69.0005	61.9332	68.1893	58.7115	62.8624	67.145	62.0881	64.1327	62.0563	78.6955	65.5707	77.7186	68.6805	65.1842	60.0181	73.1225	60.7141	60.6545	60.7682	64.7263	55.2545	61.6836	64.0828	66.8526	63.8583
SCO1308		152.96	158.82	138.138	192.372	145.934	172.893	151.29	155.457	157.927	165.819	172.314	173.241	161.746	169.913	178.927	156.203	183.286	191.609	175.8	160.511	166.671	165.56	183.362	181.653	181.933	166.555	205.147	196.204	229.628	204.112	186.014	182
SCO1321		63.2497	69.3908	73.2974	79.5891	70.5559	76.9768	66.7029	76.2709	74.3891	72.2306	74.2602	69.4632	69.8819	75.1411	79.2517	69.2861	85.2638	79.898	85.8185	64.5582	73.0654	91.4739	91.4932	64.3098	91.2022	75.049	86.566	82.8498	75.0801	68.4303	77.408	78.6463
SCO1322		73.9641	78.9707	71.8616	83.2932	69.0868	87.2625	88.8015	83.5528	81.132	91.3586	93.5053	82.8615	83.274	88.3662	93.6292	91.5533	106.032	94.2267	106.916	94.9	103.338	89.2297	105.904	118.467	100.08	89.9727	115.199	111.856	121.57	98.7771	99.3419	98.8017
SCO1323		86.8384	108.844	108.368	84.2002	69.5632	82.4311	106.735	93.6894	84.7703	89.3926	99.5125	123.453	132.435	96.9907	113.463	85.3644	90.4891	91.6139	116.131	98.5573	111.041	118.462	93.1158	110.618	91.6155	106.447	97.3311	95.2058	109.916	92.2474	80.7337	83.4435
SCO1327		65.8078	63.9499	64.4963	81.2622	67.0927	71.3506	68.8171	80.7551	65.7152	76.8556	79.3305	85.3242	72.7588	77.6947	68.7116	79.0022	84.0333	78.4835	88.0545	83.3682	76.4434	71.3073	84.1403	86.4539	97.0953	89.6109	82.3182	66.6956	85.7836	81.0626	98.36	87.6794
SCO1334		289.381	313.01	301.402	311.547	272.14	366.194	323.307	292.661	315.769	318.203	322.787	300.254	308.67	391.779	317.507	294.671	356.814	365.113	297.917	302.748	352.189	351.276	324.544	306.769	253.471	301.969	301.956	358.915	337.089	362.223	344.518	374.261
SCO1364		58.1159	60.1526	56.9883	58.0216	54.9243	48.7407	68.093	56.213	61.9668	59.9021	77.702	74.0333	96.8206	67.2205	70.0594	74.6832	77.1604	87.6846	129.319	102.855	100.874	111.297	101.639	122.235	99.6531	162.15	90.4448	104.942	85.9671	93.8905	76.5765	80.932
SCO1365		82.3271	80.7524	82.0704	81.2277	73.6845	95.3368	79.9769	76.3068	84.6379	83.2982	85.6013	81.8936	86.6346	89.1026	91.2012	67.2536	98.2546	92.483	81.9844	107.037	96.8241	92.1793	99.3638	88.0069	86.7936	89.4879	93.6681	98.1029	95.483	104.081	101.723	100.165
SCO1373		38.1462	38.4374	35.9715	37.3528	39.3613	36.9651	36.0945	42.4849	40.2129	36.1722	39.9614	41.9644	37.1423	40.8982	41.3639	36.2132	42.8623	46.3596	46.3847	44.8757	45.9471	47.4233	51.7092	51.4289	49.2104	52.9431	45.1786	51.1219	46.9195	45.8672	59.3176	46.7942
SCO1374		128.127	132.7	158.543	139.541	150.123	130.546	136.303	129.53	123.193	133.487	135.503	145.714	140.72	102.517	141.193	122.2	117.901	145.675	187.79	215.696	181.982	202.417	145.299	196.287	152.17	203.161	133.439	167.67	156.808	199.382	148.607	185.341
SCO1375		200.481	186.465	194.795	154.09	221.786	199.504	182.701	181.699	248.886	191.579	187.272	191.283	214.927	305.617	203.114	244.897	237.101	265.12	246.876	250.917	273.645	258.956	333.462	201.818	419.733	384.371	245.109	295.175	239.025	284.118	290.563	238.91
SCO1378		115.201	106.16	116.542	91.4861	76.0345	82.7956	84.1812	91.6946	85.1741	87.6357	111.012	86.9122	91.7685	84.9563	87.516	130.291	89.9001	83.5671	99.5666	86.9248	97.8651	106.271	88.852	112.42	93.8886	115.029	98.5546	102.943	90.2762	102.034	93.673	81.2127
SCO1379		45.3907	55.8941	55.9317	57.8472	50.9279	59.1859	64.67	63.7314	51.5262	55.76	59.4964	60.8125	54.564	50.784	61.6551	60.5841	77.1953	66.6951	66.8909	67.7326	65.9794	65.866	62.51	63.7197	61.338	61.7692	64.2272	74.372	67.0754	66.9945	60.8668	66.8825
SCO1381		56.5365	57.6328	51.1873	60.7434	57.7506	62.1129	63.3149	66.5748	65.7964	62.8185	65.7456	68.3272	75.5148	76.7477	66.0131	69.0123	85.063	88.2303	73.6977	71.6818	75.1001	77.8645	80.2717	59.0667	73.1087	65.7506	61.3107	78.8907	56.0556	68.3735	64.0668	72.2965
SCO1382		538.197	529.932	495.997	379.703	496.033	433.546	556.639	513.855	521.638	523.104	486.355	476.571	501.568	409.361	451.297	436.395	482.993	420.268	460.999	329.165	380.117	402.846	358.158	342.69	379.951	323.299	375.097	347.79	356.574	443.601	327.216	301.733
SCO1383		220.829	218.343	249.682	246.112	180.715	236.744	262.019	212.536	242.837	210.763	199.272	163.967	209.714	225.961	187.762	176.437	154.776	148.387	138.297	131.244	143.755	175.123	159.416	148.276	167.065	156.566	160.983	151.202	160.808	159.448	175.299	140.54
SCO1384		481.812	452.515	489.727	274.032	479.556	411.904	573.766	387.218	441.384	325.355	330.225	353.875	486.284	391.122	277.236	304.135	138.297	206.384	211.276	174.736	192.513	203.747	166.978	244.447	179.293	284.7	192.945	186.973	153.936	141.882	139.464	111.393
SCO1390		157.119	134.755	142.151	98.8417	166.084	130.409	150.067	118.648	173.079	117.79	113.849	103.33	151.748	127.724	94.0748	140.397	119.912	99.79	94.1418	89.434	113.65	102.499	93.4936	108.45	97.3439	112.795	97.6415	103.259	95.5412	109.854	84.39	92.7495
SCO1391		462.145	546.463	593.014	503.559	417.644	463.744	386.743	427.652	472.981	358.495	368.785	338.259	303.796	379.179	323.723	379.155	374.271	335.652	403.831	390.831	302.955	365.565	386.446	353.756	416.41	427.747	397.443	345.851	371.51	383.586	402.966	324.484
SCO1406		248.299	255.32	242.929	198.502	162.468	180.852	169.063	142.881	173.744	160.622	170.852	168.463	203.009	164.023	166.208	189.055	169.407	162.334	153.618	147.715	146.508	156.41	176.088	162.846	142.217	171.058	169.818	162.519	155.629	167.677	152.438	149.952
SCO1421		1293.71	1371.81	1483.21	1172.06	1547.05	2406.21	2561.16	1678.62	1699.19	1368.18	1363.35	1118.71	1599.37	1320.42	1139.59	1032.89	1173.65	1377.75	1318.92	825.986	1309.43	1639.73	1355.34	1587.97	1967.09	1843.21	1494.08	1485.49	1231.76	1507.49	881.105	1226.09
SCO1422		409.703	522.322	582.994	491.937	502.854	454.841	656.932	744.635	523.809	613.69	633.685	807.753	789.365	552.86	609.393	605.8	703.645	629.978	785.316	629.162	731.887	806.011	638.421	799.218	605.059	780.724	567.646	566.163	574.918	715.935	542.862	714.75
SCO1423		230.17	271.02	231.38	237.965	192.803	260.235	304.989	237.58	254.634	256.215	249.635	231.494	293.325	272.954	304.052	235.305	277.317	235.633	222.132	149.92	241.882	246.2	250.424	189.388	206.728	195.879	239.058	226.509	195.256	246.264	173.896	158.225
SCO1431		202.399	231.137	217.659	255.512	234.307	211.02	224.588	243.378	240.905	229.807	242.694	234.421	241.046	258.434	223.242	204.913	295.133	310.701	345.492	282.102	290.332	320.086	316.862	310.313	259.222	350.538	299.54	273.037	281.712	281.57	226.807	286.401
SCO1432		66.7573	78.4781	70.1867	74.0337	72.5366	87.2356	99.3517	89.3531	95.1853	97.0896	90.1829	94.3162	91.1405	89.7339	107.302	109.451	105.329	114.872	110.199	116.99	123.789	131.816	107.831	121.381	103.931	91.6364	110.003	118.368	100.268	142.394	95.4486	107.221
SCO1433		43.8698	45.79	45.112	47.3873	47.2966	50.1494	47.4211	44.9958	47.067	52.2994	49.0575	46.3882	46.5296	50.1946	47.8528	47.8814	47.4793	56.668	50.6717	50.96	53.0124	50.6843	53.2308	49.6859	51.5836	53.6504	52.908	52.0493	54.3415	46.2018	59.1244	54.6497
SCO1434		248.554	264.776	221.134	256.288	208.487	246.568	244.206	245.234	218.958	247.314	286.036	227.182	252.59	301.64	249.062	264.546	271.09	243.495	240.68	247.451	258.609	306.708	256.96	246.174	234.176	276.158	261.022	300.886	294.406	296.081	242.306	263.188
SCO1435		508.097	514.669	509.365	451.883	476.666	485.046	513.974	545.247	440.054	459.702	475.456	521.482	481.94	497.221	501.718	508.912	548.123	512.354	529.123	474.731	513.297	480.724	426.714	508.406	459.872	511.147	520.181	445.951	420.342	529.512	503.159	482.036
SCO1436		94.8556	92.4971	101.935	94.2179	94.5496	77.7454	92.877	93.8458	85.7168	75.4709	83.9173	93.0657	87.8233	72.1251	79.3911	132.4	86.5235	95.7148	79.4126	80.0601	88.3224	90.1516	83.9919	89.2345	64.7574	86.4257	84.7098	82.8068	104.953	60.4892	90.0891	80.4358
SCO1438		312.634	263.958	278.923	237.538	308.017	303.773	203.887	165.638	201.326	190.23	199.686	193.344	239.898	198.784	181.898	284.519	217.704	179.83	151.702	112.862	169.963	166.052	143.148	150.435	120.275	156.317	126.549	174.135	123.559	160.357	118.333	124.504
SCO1439		1050.53	978.598	1189.97	693.169	911.52	907.394	664.006	503	444.687	521.975	610.218	538.862	838.05	415.699	450.016	776.717	573.958	419.94	346.999	246.44	289.405	361.103	203.278	342.661	210.647	318.567	216.393	200.038	160.067	229.082	135.013	208.56
SCO1441		278.564	121.529	243.719	109.564	185.109	559.486	69.4629	62.3651	78.2764	75.3763	81.1755	85.9261	116.129	106.963	104.801	75.7842	122.74	119.929	80.339	64.9254	87.4374	91.1108	81.7411	72.4395	77.5723	78.5312	88.6858	85.6049	84.246	101.713	91.2611	75.3635
SCO1442		180.291	106.323	146.12	121.127	194.47	596.535	71.8431	72.423	77.5856	83.0763	86.378	101.907	119.076	102.359	108.237	93.7897	170.065	113.509	91.1691	86.7191	93.7085	83.7786	74.6746	98.6058	80.1167	89.5363	93.9793	84.4948	93.0782	89.0133	80.2542	84.6998
SCO1443		136.074	110.569	150.036	99.4894	135.936	338.023	62.4448	77.7885	63.4337	74.999	83.1705	102.829	105.396	86.8344	92.391	66.3817	105.693	92.9806	62.4327	67.959	69.7942	73.6963	58.2069	59.742	54.7516	72.5324	63.6957	64.8573	66.1658	67.088	59.9458	67.0072
SCO1444		21.3158	23.0816	21.1656	25.0421	21.4671	27.3145	24.2169	23.7254	26.1064	25.3257	22.959	24.1517	24.686	28.1263	25.9544	25.1872	27.9037	29.8008	24.4099	26.9909	26.518	32.1756	30.0164	24.9463	30.4288	27.3005	30.0544	29.2938	27.4045	29.7178	31.3105	32.8745
SCO1457		35.7678	38.0845	41.525	39.7447	39.4009	34.9922	41.382	42.9092	40.6603	50.8296	36.3133	41.4898	43.6689	35.4979	47.1187	37.8195	47.9112	42.6525	42.522	52.3824	41.3895	39.3508	41.8232	39.9109	36.9861	51.3283	43.8363	39.9203	43.1129	39.2543	42.3181	42.8467
SCO1461		119.176	145.179	126.608	132.182	116.188	128.53	134.702	124.878	122.117	114.082	120.428	90.8895	137.381	126.905	130.479	135.039	165.777	148.091	115.938	120.26	136	167.329	131.971	130.895	127.831	119.871	136.343	145.703	133.477	145.365	119.17	112.582
SCO1469		40.9217	35.9221	42.1362	34.1679	36.9125	37.1261	38.7886	34.2341	37.9012	37.2959	38.2228	34.6815	38.7675	37.2052	35.6777	35.8841	35.1853	40.6531	38.5357	43.1315	37.3653	42.8759	42.23	36.253	39.0026	37.8539	39.3182	40.7081	40.7955	40.3873	41.6268	38.5513
SCO1470		114.899	121.088	115.18	98.3151	100.626	145.993	163.414	135.427	137.766	132.141	153.857	157.148	149.547	155.579	158.988	118.878	169.901	172.831	145.356	159.68	170.129	159.767	172.642	150.781	155.194	154.419	150.226	147.955	145.889	159.889	164.748	137.687
SCO1472		157.819	152.39	174.481	157.065	137.549	108.443	123.691	115.572	124.124	119.552	121.104	146.452	109.347	109.887	116.998	125.479	108.443	108.129	124.619	124.619	115.869	111.684	129.113	105.39	119.701	112.082	124.924	125.003	104.742	104.12	127.904	113.069
SCO1473		94.2006	92.1037	106.094	105.583	99.4543	99.5798	89.9032	91.6883	109.878	82.6684	77.4765	94.0748	96.8805	86.3237	88.8328	76.89	76.9119	86.3193	83.0512	86.6509	82.2573	89.5255	85.2911	73.8803	68.8082	74.5892	85.465	86.5381	80.833	89.5333	86.7933	80.8578
SCO1474		54.5373	60.2534	70.8896	54.9455	69.5781	74.9799	81.5928	107.453	132.546	140.193	153.705	127.998	189.143	143.416	168.493	121.804	82.9527	100.744	132.233	108.639	98.6726	99.1033	84.606	91.5359	73.617	85.7234	75.8197	76.2199	75.3834	84.6744	73.6767	79.8862
SCO1476		859.064	750.175	728.178	500.753	593.029	432.906	456.846	324.661	379.201	405.962	377.822	300.391	590.645	366.999	294.921	481.062	419.308	363.408	307.317	215.84	333.941	362.506	253.007	360.972	251.563	300.171	227.25	296.156	203.313	268.326	146.607	130.683
SCO1478		344.588	366.672	308.179	225.571	600.519	329.318	407.225	256.571	278.369	270.742	260.432	266.442	348.229	358.788	245.253	184.653	222.93	184.859	191.942	139.211	193.127	208.276	130.743	162.063	150.279	153.075	156.402	151.441	123.112	140.016	101.82	97.8978
SCO1479		1240.38	1252.29	1050.06	802.822	1198.24	901.114	1084.73	1074.5	1001.43	955.595	888.712	1060.53	897.978	1047.78	859.328	826.455	615.285	580.1	644.062	587.163	583.088	520.189	434.606	510.246	431.076	535.952	373.957	416.864	299.54	413.551	295.753	357.772
SCO1481		97.2778	73.3446	80.1811	71.6763	72.2817	60.2372	51.5551	60.3676	72.2074	55.9203	65.7266	61.9611	65.8838	55.3601	51.3342	50.2106	66.9424	53.5693	46.6365	40.578	56.684	48.0861	52.9857	47.2196	46.7392	51.2884	61.3586	54.721	52.402	59.3558	59.1653	53.4637
SCO1482		124.899	93.0984	80.7681	75.0126	92.3494	51.2578	53.8603	55.6335	58.0886	55.1616	53.7809	51.7338	58.4367	49.7611	49.1084	48.0237	45.349	39.8673	39.299	40.8156	42.664	43.7688	46.566	49.5688	46.2696	49.9467	46.043	45.8156	45.6683	41.089	37.5208	43.3177
SCO1483		412.064	245.436	224.041	135.66	293.345	111.585	92.1896	120.612	165.273	102.84	126.398	114.973	128.83	124.707	108.821	76.1931	72.8819	81.0038	67.1483	61.1323	70.8461	61.207	74.6751	78.8641	71.8223	86.8765	77.13	75.4938	77.1998	69.5491	65.2043	74.6186
SCO1484		589.274	373.039	298.947	149.363	353.734	156.956	122.898	189.525	184.328	145.46	154.838	125.982	140.33	163.66	134.008	105.036	111.299	93.5599	65.9221	78.8668	79.639	90.3836	88.9612	85.9003	94.5167	84.5649	85.0646	115.141	97.6489	74.6721	88.5286	106.286
SCO1485		1061.59	718.129	642.444	386.966	623.859	417.408	273.548	407.75	445.628	319.534	351.487	373.497	316.879	334.562	273.274	242.122	190.845	171.571	182.039	211.894	202.494	191.39	184.226	194.754	203.784	258.689	194.39	207.918	179.241	231.224	240.112	222.343
SCO1486		537.242	388.674	328.421	227.838	300.091	191.505	130.451	193.033	185.263	153.922	179.52	144.997	159.765	204.527	133.007	117.738	89.3504	89.0967	107.152	118.523	93.5239	98.6448	123.656	127.339	123.053	130.016	114.119	129.152	122.94	112.174	143.91	119.782
SCO1487		500.129	287.141	218.798	143.164	242.497	157.022	110.531	173.131	165.908	136.478	148.622	127.663	131.902	142.61	115.904	93.72	104.929	102.783	107.142	111.49	99.0286	104.015	106.17	96.3828	99.7552	116.343	105.702	99.7842	107.036	97.206	100.144	108.116
SCO1488		403.584	237.878	221.572	121.969	291.38	154.94	128.172	147.217	144.014	128.687	132.224	109.244	162.855	104.945	102.884	82.5342	85.3887	66.9115	61.8743	59.2587	65.2551	67.1743	48.1699	71.3906	59.7632	73.9766	68.095	51.7674	64.2959	59.8699	55.9331	65.7769
SCO1489		1451.73	1275.78	1432.57	863.925	1400.27	789.315	990.33	1013.22	899.05	823.963	816.789	841.406	1228.21	747.255	707.52	923.408	509.071	605.41	594.837	525.477	517.815	571.541	324.896	616.242	365.122	715.433	421.065	413.057	419.309	481.892	307.657	315.037
SCO1490		446.693	536.131	495.644	391.611	476.109	361.721	466.77	376.29	500.19	338.703	351.893	303.744	302.51	418.655	299.57	238.401	211.887	222.768	235.101	217.855	237.432	277.67	226.506	232.063	222.69	300.169	257.071	289.25	259.412	270.857	264.915	241.268
SCO1491		1243.69	956.34	1166.6	629.975	1194.91	477.149	854.107	713.913	688.293	541.65	584.249	452.609	625.006	452.199	430.957	281.399	135.797	140.282	137.844	136.587	187.938	202.777	126.889	180.984	174.592	272.088	157.17	170.69	110.282	178.299	117.566	108.362
SCO1498		161.883	159.452	146.187	145.436	143.075	136.493	133.255	126.372	138.837	129.621	124.311	132.466	128.281	146.757	133.659	120.685	132.305	129.968	122.091	143.156	122.373	135.183	141.443	111.914	122.332	122.643	134.301	142.438	142.94	122.057	134.816	163.893
SCO1499		405.338	304.78	327.67	264.956	255.361	209.626	235.775	206.024	199.99	216.867	249.547	210.227	242.825	210.495	202.344	187.519	197.686	186.353	157.706	186.109	209.886	194.377	146.294	199.452	201.448	215.313	181.387	172.704	168.403	188.604	189.263	169.999
SCO1500		529.275	424.415	479.299	400.612	498.095	460.886	429.599	434.949	412.108	432.073	432.283	412.467	478.125	440.207	426.827	379.23	378.43	426.826	391.91	402.367	405.254	387.777	395.849	336.601	364.015	326.382	421.616	303.786	413.149	394.778	352.64	419.146
SCO1501		666.421	621.716	653.359	352.774	526.421	299.199	456.074	350.493	397.385	350.854	334.856	349.156	390.795	309.402	285.087	390.082	222.777	187.464	222.49	165.71	198.802	196.751	160.541	228.984	208.103	173.52	130.169	179.907	133.971	171.296	152.679	117.169
SCO1502		587.771	479.823	577.353	335.913	395.17	332.944	449.337	384.836	434.304	386.92	338.493	333.318	442.225	339.355	347.359	382.023	309.003	268.2	250.801	265.321	314.207	284.67	189.323	280.801	224.807	276.893	233.908	262.539	164.156	235.809	146.046	159.671
SCO1503		674.42	658.171	640.511	441.529	492.836	473.286	607.952	585.579	544.196	467.923	460.263	484.762	543.469	549.484	415.667	433.184	387.652	302.324	369.255	304.763	305.294	314.182	306.265	317.242	276.848	325.44	264.85	256.862	314.534	305.695	271.233	330.186
SCO1504		79.1784	89.8465	96.9937	106.655	88.8935	105.357	105.84	104.073	100.07	106.908	99.198	94.727	95.5244	101.936	111.065	95.1619	101.417	86.7822	92.4844	96.803	94.1717	98.9134	124.829	86.0311	93.196	99.6242	103.957	103.07	107.683	103.654	102.799	109.528
SCO1505		715.429	779.1	730.505	619.994	690.983	378.151	644.789	588.793	432.945	435.885	447.729	527.494	602.241	457.509	428.96	270.049	150.402	98.6433	169.676	200.029	226.046	207.592	163.835	214.428	167.182	311.113	158.929	213.567	129.509	229.881	117.76	104.682
SCO1507		158.424	150.408	150.548	114.986	150.878	122.655	147.84	141.901	154.935	162.868	143.744	156.952	165.509	144.962	137.935	146.61	125.554	128.168	136.144	129.8	132.369	141.939	102.036	125.476	104.221	110.994	99.7346	114.838	107.195	123.97	102.251	105.639
SCO1508		599.841	568.813	632.297	381.77	525.721	391.824	435.119	427.58	416.239	413.353	431.373	379.947	454.96	377.573	399.98	665.217	524.745	320.575	334.9	267.794	329.525	323.123	302.255	367.482	291.1	349.607	298.774	267.389	340.442	310.949	298.599	299.788
SCO1509		409.124	302.777	325.102	258.694	343.917	227.645	256.804	235.142	235.822	244.779	243.878	238.575	325.888	254.857	204.247	435.248	287.25	221.6	162.979	165.392	177.196	217.072	155.801	202.339	171.218	175.468	166.257	161.415	154.758	176.427	156.785	152.482
SCO1510		720.302	614.383	675.981	376.25	456.942	345.022	417.519	341.879	413.585	381.478	364.389	344.717	376.219	370.36	322.651	248.316	208.795	214.488	230.788	210.695	218.336	212.601	209.46	210.373	198.069	211.358	197.093	202.761	170.294	188.397	175.757	163.497
SCO1513		98.6979	101.619	82.0101	93.0508	64.2004	122.825	100.146	103.573	114.143	95.448	94.7472	106.958	96.7716	100.893	89.9337	90.2381	96.9677	99.6019	101.922	102.079	93.0855	97.171	79.8791	95.7496	105.365	81.7099	87.957	99.3247	82.8829	85.882	96.3613	83.1652
SCO1514		180.405	174.39	158.173	126.142	139.917	101.682	141.172	139.633	121.617	102.55	102.944	143.608	109.545	115.094	101.813	91.8656	78.3669	69.9309	80.5944	83.5347	94.3912	80.6926	80.7546	74.2064	69.3699	85.7721	72.4036	84.9272	87.2511	70.1681	71.2478	89.7815
SCO1515		781.827	616.068	596.303	416.034	512.258	271.776	375.433	412.431	417.993	315.29	292.973	381.644	279.389	372.192	256.783	259.764	88.2572	95.5821	155.519	159.377	156.005	127.749	95.9136	169.124	159.198	172.197	97.2783	142.062	88.3926	145.191	132.28	102.498
SCO1516		412.638	308.014	314.506	173.574	280.813	121.803	153.512	156.066	199.918	166.7	127.925	142.384	169.237	159.292	116.18	127.402	74.2406	75.9975	76.7532	71.5528	68.9148	83.0863	63.4345	72.1031	74.8856	89.4092	73.591	90.6944	70.5824	74.9784	58.4292	60.516
SCO1517		1176.92	1013.25	992.075	559.209	993.411	420.959	613.606	523.524	627.813	606.155	547.711	467.968	692.906	626.927	522.661	455.878	293.374	203.013	282.305	248.63	314.634	401.815	191.704	235.337	190.466	332.076	260.522	263.334	233.382	302.21	150.379	192.765
SCO1525		45.0505	57.1434	49.837	52.9235	48.5796	50.245	55.9562	53.7776	46.3845	46.5711	45.148	45.4632	47.4018	49.7193	46.3166	46.7074	40.1014	49.3556	46.7755	46.1861	50.3666	44.2355	48.1746	48.7948	50.8041	47.5192	53.2088	48.3257	44.8545	46.3259	42.6244	38.5621
SCO1526		83.859	69.2296	79.2806	78.4842	63.2014	66.0147	59.3498	64.9571	82.7742	61.6474	60.6912	64.1067	61.208	68.5693	60.1735	64.8956	69.3088	59.5456	58.6053	58.9721	62.4657	67.3143	53.1931	56.98	61.7096	59.5861	62.135	63.1578	59.6633	54.1318	66.2156	51.733
SCO1527		37.094	40.1463	42.9757	34.685	38.5852	33.4782	44.073	36.2459	34.6566	36.1767	37.5103	40.1888	36.1882	37.4195	35.4076	37.4012	33.4424	29.0542	32.4269	32.7854	36.236	35.2703	36.8865	35.7573	31.6521	35.016	33.5114	33.1141	32.5554	35.4232	31.8938	35.1518
SCO1528		120.935	109.777	99.3888	129.73	120.461	123.091	114.695	114.859	122.627	127.178	136.639	107.274	125.032	104.696	112.927	141.764	123.734	117.111	123.944	118.651	125.618	108.874	160.607	117.799	142.258	125.39	125.802	125.755	110.347	111.744	145.541	152.716
SCO1529		353.244	324.595	351.698	334.261	333.623	315.942	362.853	319.141	409.973	326.084	371.969	279.973	343.906	372.187	355.813	348.626	397.845	404.583	342.918	250.644	370.601	394.46	336.377	315.403	374.178	339.59	383.564	383.827	385.833	407.108	315.636	343.715
SCO1531		644.609	539.378	573.728	406.958	545.694	378.492	424.11	415.509	346.205	361.562	378.395	401.505	412.044	372.187	342.633	358.123	246.59	229.453	226.746	207.983	240.296	249.272	211.835	227.157	177.74	254.845	239.878	230.796	241.256	226.207	158.665	190.69
SCO1534		151.058	140.921	151.261	186.32	144.82	185.412	157.051	135.603	159.926	177.205	158.993	157.225	168.086	155.155	181.921	193.2	194.415	220.686	206.257	219.145	195.764	191.014	226.506	235.977	203.874	190.874	235.894	233.459	216.784	225.372	270.591	202.101
SCO1535		79.1021	85.6722	80.6813	82.3148	109.844	98.3383	75.5976	101.871	88.5181	89.8799	77.5452	97.1206	78.14	92.7851	89.2425	78.8544	93.2418	92.2146	88.5559	95.8616	92.0346	84.7233	109.566	86.8979	103.653	91.0926	94.9971	101.367	103.209	111.275	110.03	116.885
SCO1543		273.764	269.477	273.581	338.711	242.226	215.934	323.453	283.235	339.924	326.258	356.504	299.966	377.318	354.925	390.124	417.957	382.554	435.133	496.457	349.793	465.773	478.408	444.801	537.97	514.366	828.082	463.049	578.92	421.041	521.293	331.999	408.783
SCO1544		229.95	213.949	262.002	189.037	234.438	173.412	188.809	177.566	187.193	175.794	173.743	168.318	155.46	171.306	139.535	182.99	152.992	171.401	150.261	135.891	162.153	163.359	156.876	138.717	167.783	171.715	146.977	158.303	140.782	154.185	165.981	145.473
SCO1546		342.12	329.693	330.127	290.778	332.456	272.234	364.106	358.392	324.664	359.847	317.852	357.091	325.064	301.171	299.426	369.194	304.126	270	265.877	251.752	282.439	268.204	229.838	229.692	181.368	249.87	245.641	225.761	235.332	243.888	217.363	228.881
SCO1547		64.8511	78.427	57.734	56.9024	55.7084	61.2673	59.1797	64.2528	66.6003	61.1594	62.9958	62.4876	56.6178	51.1667	51.6004	70.5464	57.1892	53.1283	62.2865	54.4977	62.0214	52.3117	63.887	56.4477	46.76	62.1248	56.2188	55.5708	59.2882	49.5757	57.2892	49.1946
SCO1550		267.73	263.27	256.905	239.214	269.897	324.697	398.323	390.937	457.95	361.206	309.608	369.349	532.466	517.011	416.739	350.068	462.661	731.42	574.732	381.313	564.085	500.3	637.844	527.356	605.619	570.517	494.928	566.224	530.64	590.859	351.91	412.21
SCO1551		465.088	478.69	408.539	407.843	446.659	384.519	437.553	465.105	425.511	426.243	399.592	474.669	380.245	414.485	383.336	446.61	413.031	334.007	336.791	322.293	383.241	359.835	347.617	406.19	352.133	396.517	334.141	381.119	360.5	355.475	360.662	336.6
SCO1554		363.858	307.533	288.975	232.99	293.877	184.026	225.14	212.057	208.646	184.211	193.001	166.66	200.073	163.774	179.44	161.737	127.897	124.122	167.373	138.403	154.895	173.905	131.391	189.244	154.882	228.508	148.443	169.23	107.669	159.572	128.096	145.914
SCO1556		146.918	132.722	132.71	108.119	142.878	94.4742	102.552	103.073	129.364	122.213	128.683	103.623	120.177	111.717	117.32	112.169	93.2932	93.5254	82.2512	94.6588	96.0282	99.5276	84.5962	80.2419	98.6953	74.149	98.3636	81.5574	81.4194	83.2704	97.4435	85.1194
SCO1559		101.93	78.5326	68.9914	83.3007	58.8327	50.9934	58.0992	58.9272	57.3814	54.6657	58.6268	58.8286	53.6136	54.7876	51.1269	57.6283	52.5786	47.696	48.6638	56.6337	54.5407	54.7248	48.4815	52.5964	55.4061	63.9366	58.4658	55.4607	53.5699	55.6791	60.5616	56.2853
SCO1560		177.313	167.399	163.666	162.574	162.018	163.999	178.242	173.841	166.435	184.75	160.632	161.698	185.405	166.535	165.81	150.561	149.332	176.689	159.856	173.603	145.031	166.855	149.691	128.7	132.762	145.283	170.98	146.261	141.169	174.963	158.553	169.573
SCO1561		279.367	273.844	294.679	281.447	348.117	328.257	309.513	299.074	301.43	269.215	268.698	271.313	284.821	337.26	265.814	228.699	267.568	259.56	239.747	262.775	274.854	260.952	273.752	238.204	273.619	208.872	237.768	294.364	291.937	208.307	285.014	235.227
SCO1562		61.2606	67.2887	60.1379	63.4963	64.2155	66.7667	70.2023	84.1393	66.6938	72.0149	68.4628	65.9649	71.5605	66.8826	67.4806	68.7972	66.2425	61.3991	59.9457	68.0557	66.9889	71.1003	65.9689	74.0692	70.8681	72.1194	70.6586	70.8045	72.0341	72.633	72.3938	77.9642
SCO1569		99.6996	102.548	113.285	110.648	85.8161	90.1278	79.3644	67.5967	67.2712	77.088	93.2941	62.733	84.1196	71.2103	65.7879	94.4774	58.8375	54.923	55.0898	59.1204	54.6482	56.5921	47.7306	61.2271	53.1819	50.425	53.7192	67.3117	54.3574	63.2224	52.3245	46.6665
SCO1570		676.592	531.371	842.829	603.317	723.6	529.106	502.441	368.184	338.063	425.494	483.647	411.979	348.953	308.127	323.935	308.866	248.124	176.209	182.57	196.856	193.028	208.219	185.727	166.363	201.496	168.27	178.734	191.103	194.407	201.477	159.665	168.766
SCO1571		607.88	713.003	693.488	607.21	1049.44	593.814	894.52	856.196	721.589	714.612	730.794	671.893	872.504	607.1	703.015	928.224	760.697	707.101	733.185	600.671	651.079	736.695	537.095	677.816	469.777	682.606	562.002	573.683	474.294	776.517	422.174	464.11
SCO1572		88.1632	93.5149	95.7997	106.172	104.476	108.787	92.629	111.014	93.6767	107.021	88.2154	103.559	86.7936	103.81	109.406	87.3739	124.678	104.633	103.737	136.296	104.645	109.431	122.367	100.202	109.495	103.715	102.445	108.115	121.914	108.045	119.009	120.645
SCO1589		352.301	356.973	353.439	331.73	303.402	362.282	352.748	358.373	351.008	345.736	344.69	311.119	372.512	347.253	433.45	304.541	351.741	427.582	351.792	327.442	355.539	335.979	363.729	277.05	298.418	319.956	388.51	380.681	345.993	390.601	355.443	331.226
SCO1594		419.864	360.551	385.494	288.935	367.475	226.724	231.773	228.583	229.106	201.4	167.256	190.945	172.079	204.659	172.528	178.292	143.049	112.572	139.523	127.258	141.421	152.639	120.482	133.275	114.868	147.992	113.243	146.433	128.005	135.505	121.084	139.714
SCO1595		1314.67	1113.88	1306.51	677.381	1211.89	689.31	724.192	757.547	704.878	636.447	564.065	681.045	523.949	591.482	527.76	599.52	420.465	323.905	418.159	376.223	399.968	408.78	339.162	451.888	396.13	462.571	383.752	350.114	322.834	398.5	286.308	351.66
SCO1596		78.9236	85.1423	72.9947	75.7805	81.3218	88.4498	81.6596	80.1324	81.9115	92.8053	82.2178	86.8712	84.3115	109.373	92.4093	76.6036	99.5891	87.9735	83.0532	78.0296	80.9093	87.91	85.4588	85.5499	79.0903	67.9492	77.8908	85.5707	78.0993	85.2797	80.5105	85.7608
SCO1597		97.949	121.83	97.9132	101.883	110.72	100.021	113.675	96.2404	91.2394	96.6335	90.8711	110.261	89.6313	100.976	93.3657	79.0764	95.9771	81.0327	71.4338	97.5435	88.0527	90.1883	90.8462	75.9355	68.1544	78.2201	90.5708	87.2676	110.792	87.9316	88.3237	98.4948
SCO1598		816.419	665.079	778.908	493.442	916.042	400.029	493.663	349.288	512.478	452.866	368.724	311.28	441.836	434.479	324.242	243.57	139.267	114.622	119.977	132.64	163.101	179.959	116.162	145.345	155.184	163.571	143.982	181.475	134.297	150.174	99.9544	126.3
SCO1599		2253.29	2828.67	3242.87	1819.44	2925.31	897.303	1796.29	1609.72	1079.33	1454.46	1345.91	1538.26	1853.51	942.263	1216.99	766.581	459.005	368.012	449.409	378.466	589.547	557.314	217.865	540.025	259.196	743.508	441.443	372.115	286.894	470.611	148.557	265.178
SCO1600		3555.25	3113.05	3558.15	2095.81	3173.45	1460.83	2216.78	2122.2	2184.73	1729.33	1624.07	1853.39	2009.57	1790.78	1433	1093.43	717.75	538.181	669.348	579.883	882.136	844.575	567.089	828.258	705.55	1213.74	714.487	738.704	600.473	812.229	417.162	643.335
SCO1601		275.283	281.243	360.214	235.03	283.179	215.879	272.859	188.302	219.533	215.834	270.628	231.351	274.64	225.886	197.382	237.728	203.812	195.045	193.861	207.061	201.264	192.337	191.098	207.594	181.098	211.678	195.56	180.867	172.015	179.869	199.351	184.679
SCO1602		428.489	406.635	440.204	445.683	386.934	461.446	481.065	368.392	449.22	409.296	434.476	403.821	420.614	397.544	462.609	416.777	412.842	505.611	424.404	387.266	438.423	436.98	424.339	402.519	331.296	409.959	500.545	469.795	553.755	500.862	485.565	417.956
SCO1616		64.0815	89.8734	89.7507	92.646	92.5582	86.3911	87.915	74.0631	85.4654	83.2739	79.8336	83.2174	87.6318	81.0417	79.2368	74.6323	85.882	86.4315	85.8075	87.3885	88.2812	85.41	90.0938	91.937	71.6044	79.8393	86.8846	84.8291	91.6142	90.2508	98.1712	95.3426
SCO1617		90.8823	85.8931	96.7516	101.076	84.4836	100.026	81.8128	80.8104	79.8961	84.222	73.9673	81.8954	64.7539	68.9727	90.1642	70.0753	80.2743	77.6025	86.2931	82.5547	80.1053	79.5911	81.5094	84.3355	77.7968	75.7188	84.2955	83.1812	101.773	69.6574	96.2928	84.9485
SCO1623		150.951	74.5583	81.9668	98.733	155.436	47.1238	111.932	112.499	43.3725	45.6793	68.7482	80.135	71.5694	66.4703	66.1279	59.2668	46.7654	46.1583	48.5105	41.515	49.8997	53.5635	53.4869	60.7093	50.1558	46.3254	48.1974	58.6402	57.5755	71.696	45.4517	45.7713
SCO1626		108.843	147.504	184.794	171.186	248.107	176.016	333.786	567.537	855.48	632.997	747.478	802.964	1148.92	903.443	723.607	1031.72	518.424	666.891	585.799	304.415	380.982	398.14	237.597	337.7	187.37	269.418	224.706	329.646	199.442	263.367	171.346	251.359
SCO1627		61.8195	76.5757	93.1434	113.564	167.462	81.7374	206.617	354.483	517.68	479.802	437.339	577.129	561.684	472.199	394.726	619.454	287.873	350.023	299.596	239.363	203.66	185.115	162.023	219.557	124.219	141.251	131.198	142.957	111.195	145.717	98.6619	135.219
SCO1628		286.308	331.949	422.593	425.423	550.527	444.183	835.876	1229.93	1710.34	1653.17	1745.2	1899.4	1854.74	1764.89	1519.91	2025.17	1010.32	1371	1291.41	862.062	875.22	888.381	685.549	805.98	611.216	650.756	618.763	661.869	678.511	699.572	557.501	582.998
SCO1629		228.35	275.261	401.293	358.892	571.306	361.419	896.713	1643.99	2023.94	1858.2	1839.71	2149.15	2300.59	1777.88	1707.44	2263.25	1094.94	1367.22	1350.22	947.161	844.716	847.174	537.276	898.353	471.351	673.516	441.123	587.199	444.416	677.229	402.045	531.994
SCO1630		54.2311	65.5697	135.906	97.4089	210.055	74.3477	268.531	583.768	787.674	613.769	687.125	761.293	760.077	715.74	513.434	882.028	351.256	473.402	463.803	267.172	245.12	255.885	165.133	230.158	139.268	172.163	123.535	191.616	110.564	184.475	92.7327	181.913
SCO1631		102.377	114.724	109.225	81.628	136.828	87.0108	141.107	127.294	158.524	190.547	174.315	160.351	199.379	150.137	157.998	220.314	137.53	149.557	117.518	81.3938	96.6945	111.198	87.7223	108.368	86.8002	77.8013	71.4104	80.0293	52.6931	81.0432	68.5188	55.8759
SCO1632		320.586	309.42	301.166	206.171	391.716	210.839	298.32	252.349	259.793	249.959	235.81	246.565	251.082	245.189	210.927	445.417	413.492	419.146	306.34	289.137	315.974	304.601	207.595	356.091	279.975	258.807	211.228	239.851	186.168	283.307	186.53	201.363
SCO1633		1126.31	919.109	1068.3	645.54	1051.17	510.302	750.769	579.662	762.171	651.356	600.663	597.051	754.774	676.982	522.937	1017.37	1281.49	1343.16	856.571	661.873	802.77	782.498	599.425	831.238	767.953	806.475	644.382	573.219	495.95	686.196	441.986	495.218
SCO1640		169.704	203.85	241.953	167.063	312.401	249.412	482.575	387.648	464.914	461.039	509.756	488.668	691.944	433.744	356.627	605.187	426.152	560.453	539.927	294.831	391.347	474.49	289.608	496.32	338.45	443.257	271.944	294.81	303.056	390.183	210.146	261.474
SCO1641		103.281	123.627	97.1204	145.746	104.484	158.005	139.262	125.809	140.793	139.567	153.286	142.27	155.238	143.975	156.22	136.291	187.473	153.891	160.786	133.801	154.691	181.118	174.939	155.364	191.407	145.587	165.716	172.181	226.357	143.497	167.828	154.801
SCO1642		54.8462	61.704	57.9036	69.8019	54.7769	73.8733	56.7198	59.9104	55.9171	63.6746	70.9478	62.5737	61.8762	63.4988	63.926	62.7311	74.0236	68.5275	66.7103	61.6382	65.4964	69.5604	74.8094	63.8461	61.6072	57.0436	72.1301	76.2128	70.3251	64.9395	74.5289	62.5284
SCO1643		433.499	426.015	458.243	286.234	412.045	222.193	456.559	344.634	400.365	430.321	466.099	350.841	579.959	349.56	368.055	696.291	385.647	528.135	458.022	269.714	350.223	403.736	245.505	498.882	281.94	574.272	272.066	289.986	223.72	360.139	200.43	202.59
SCO1644		413.459	376.428	382.595	259.372	357.984	294.646	422.335	358.909	432.945	417.034	369.657	342.497	478.885	412.275	359.518	465.731	350.35	464.999	420.094	288.351	356.485	360.692	306.148	343.614	283.014	336.369	274.478	341.134	243.132	369.9	231.965	311.833
SCO1648		890.167	885.027	949.755	603.642	856.492	973.111	1249.99	1195.87	1621.02	1311.03	1261.41	1266.02	1304.7	1192.27	1096.71	1754.39	1566.01	2072.4	1644.94	1379.42	1604.5	1587.75	1147.76	1463.5	1438.43	1547.98	1063.12	1407.86	1016.99	1854.66	1034.93	1303.92
SCO1649		221.162	258.923	235.722	200.374	208.545	213.246	309.793	271.888	203.97	221.722	218.109	248.109	190.943	193.889	194.142	213.132	191.539	150.253	178.085	188.64	161.202	142.737	181.308	180.031	222.709	196.768	166.299	156.694	172.247	149.983	236.386	185.483
SCO1651		718.641	576.757	640.051	397.907	664.142	406.338	480.642	370.964	472.026	427.296	455.218	380.163	470.433	453.322	326.13	579.894	240.111	200.998	231.421	193.211	202.273	233.553	134.507	276.145	170.673	236.917	143.091	188.188	128.084	166.872	114.39	118.956
SCO1653		59.0053	59.5596	61.2878	56.6582	65.2368	61.2289	65.1143	66.8134	75.0339	65.2222	61.1796	58.0248	58.3742	71.1542	61.4877	64.4557	58.9203	60.7242	55.6229	58.0501	58.2363	52.3894	67.0077	63.7129	64.3628	74.0312	58.9359	59.856	63.2546	66.2247	64.8762	55.4522
SCO1654		163.481	219.693	176.253	186.248	163.132	208.794	219.181	212.994	209.648	218.744	243.715	190.788	262.449	197.856	231.594	222.791	241.343	199.96	214.474	176.892	189.048	191.97	220.443	195.264	190.471	189.196	169.82	199.442	193.31	188.706	178.896	193.965
SCO1656		40.7845	49.5676	42.2688	46.2333	39.0665	45.5158	45.9603	50.4509	43.2891	44.7972	49.9956	51.3515	46.6894	47.7051	51.9296	46.3377	51.2329	49.828	58.0922	51.2598	52.8604	58.9184	55.2388	54.7491	52.6217	56.6647	57.0597	51.4837	56.7368	53.4779	48.7305	49.9879
SCO1657		994.066	876.755	892.716	633.439	751.76	474.593	552.531	639.021	547.172	622.873	640.394	612.196	699.117	567.86	469.3	675.923	560.783	424.444	445.769	487.045	469.806	459.886	366.411	538.142	424.225	487.253	356.454	380.777	288.573	453.938	363.388	369.875
SCO1658		91.8043	124.003	116.911	130.991	138.618	143.629	156.382	195.93	169.303	179.582	155.796	290.466	161.135	167.1	173.439	169.574	169.901	142.509	139.137	160.124	124.644	123.718	136.197	135.828	148.055	177.686	128.093	149.926	189.051	132.893	136.101	168.075
SCO1662		132.147	123.318	122.776	111.065	122.868	105.982	143.301	114.513	110.939	128.469	112.861	139.916	150.424	123.635	105.001	108.492	117.453	112.607	106.874	100.876	105.265	109.146	100.095	96.0273	89.7489	89.4428	100.117	82.1208	93.08	98.3578	104.357	93.0198
SCO1663		184.131	167.3	136.144	136.263	210.097	195.734	282.086	248.964	236.331	213.853	177.533	177.307	195.236	171.925	135.613	194.135	140.827	130.766	126.333	101.565	127.628	116.404	118.115	133.4	99.6965	109.283	107.956	119.499	114.202	95.4027	103.262	116.283
SCO1664		452.488	409.192	466.71	396.552	353.734	321.427	322.737	332.01	317.39	321.98	287.465	322.348	332.275	269.644	269.63	342.614	266.914	273.124	300.387	323.098	297.969	304.318	302.3	267.223	249.834	299.214	277.85	333.471	270.461	286.054	354.773	323.745
SCO1665		109.311	99.9133	96.6292	72.9974	93.218	69.6085	97.5369	78.4008	79.9368	85.7024	75.9803	70.7142	80.2065	74.1631	73.5956	69.3932	64.8314	64.3648	63.1443	60.5684	73.3649	72.7307	59.1763	57.343	56.6021	61.9834	61.429	57.9593	57.143	62.6207	58.2956	59.0527
SCO1672		157.416	161.66	184.183	167.924	184.735	126.405	160.085	167.89	171.657	177.691	161.999	184.527	255.306	191.502	173.307	240.938	265.884	267.998	206.513	148.127	155.493	165.167	156.13	164.437	155.385	129.805	165.271	175.489	146.503	173.876	134.539	143.832
SCO1673		238.909	199.293	184.773	224.453	167.253	271.734	209.122	195.914	216.348	215.882	208.371	169.874	237.996	224.633	156.147	256.225	272.491	247.143	279.117	177.412	206.689	258.631	250.637	237.67	236.023	190.781	228.923	225.3	220.676	220.355	213.794	245.809
SCO1675		48.7221	49.4797	90.1479	98.2561	290.542	157.929	250.599	387.051	1007.83	1438.99	1967.61	2234.81	3083.36	2434.18	2036.26	2566.34	1718.64	1264.47	582.137	508.772	523.005	471.932	216.67	357.389	200.274	330.284	123.448	132.91	121.325	183.608	78.0497	169.389
SCO1676		201.422	204.732	187.435	164.23	205.12	200.707	174.972	177.411	202.963	194.389	166.581	159.409	174.427	189.64	143.632	172.726	147.328	153.635	151.923	150.488	138.115	153.166	133.915	142.945	154.539	141.235	105.63	157.103	114.123	174.091	121.498	147.036
SCO1677		65.1714	76.7072	78.2077	75.9338	76.1556	76.3037	74.2797	81.2493	76.4377	72.2116	69.2335	81.0973	71.2361	73.5294	81.1771	69.4244	78.756	68.8602	75.1251	83.4686	76.2876	81.6403	81.1951	64.3232	71.1165	72.5247	74.441	70.1877	82.5372	84.6784	84.7098	86.2369
SCO1686		71.1949	71.283	63.7296	76.6417	62.8774	71.8189	63.9965	62.6551	67.1041	60.2003	74.4934	65.3455	66.1984	73.5874	64.4743	69.1282	80.3515	63.7504	64.2178	55.661	61.926	70.7171	84.5466	72.9944	69.6817	61.0998	66.9846	73.7934	69.8785	64.3916	70.2552	73.9247
SCO1697		108.611	95.0154	91.3945	77.5002	71.5518	83.4683	104.229	72.8648	89.6939	98.7063	100.597	92.3305	92.0145	91.6526	85.5355	111.705	89.3105	92.4744	103.647	108.001	86.9289	96.405	68.1137	96.1119	90.374	112.182	82.7423	85.6488	95.2577	72.5089	102.363	70.8437
SCO1698		45.7793	54.7777	48.3664	52.1718	53.4044	50.7815	47.6798	50.7357	46.1902	46.115	50.7172	43.961	48.1899	49.2335	51.0006	47.778	48.9904	46.4027	50.1351	49.0709	49.1013	46.1559	49.8007	50.5948	58.6202	48.7705	53.9995	54.8733	55.6597	47.3947	57.683	51.434
SCO1721		952.884	988.811	957.086	752.343	973.997	585.507	1179.98	1028.49	745.024	944.651	932.9	944.081	1244.26	771.532	907.971	949.613	818.043	803.642	878.805	648.525	752.939	863.458	472.331	812.808	458.659	830.884	530.116	506.834	463.828	728.046	336.452	453.169
SCO1722		36.6442	38.8761	44.5121	44.0072	42.0566	40.8939	34.5255	47.2031	39.667	37.6278	37.9292	46.0497	36.2467	37.2394	39.2934	37.655	47.7336	40.576	45.7873	55.1375	50.5489	41.4249	44.7632	42.6937	39.9882	37.6277	44.8329	43.1555	43.9248	42.6831	51.7901	40.6854
SCO1723		66.278	80.6762	74.9447	74.9743	71.8286	91.3477	74.0432	70.3371	77.3402	77.9278	74.9412	73.4671	68.294	88.2132	85.7981	70.4408	106.933	92.7534	78.3227	81.3983	82.6871	96.267	88.4579	76.439	84.206	90.3259	89.6529	90.4043	99.8816	103.103	84.5745	96.9178
SCO1724		123.52	129.764	120.039	144.958	122.373	136.585	138.314	131.667	126.748	143.479	152.994	174.25	150.807	141.133	152.948	145.698	164.134	164.786	163.23	146.761	165.69	166.917	155.941	140.603	140.291	158.929	190.346	151.439	167.664	165.543	160.082	150.992
SCO1748		162.843	181.856	148.176	166.826	149.097	147.781	145.141	138.849	162.657	163.742	160.529	158.997	168.324	172.095	181.325	168.286	167.307	166.059	178.49	154.44	172.876	197.431	172.566	156.238	199.189	172.634	175.121	156.734	166.496	203.746	164.014	168.956
SCO1749		100.905	109.789	103.745	95.4736	119.919	115.108	110.61	119.942	160.439	161.995	158.066	174.195	248.49	238.475	217.757	202.518	352.084	358.099	281.9	196.887	274.063	274.654	229.146	232.851	208.749	211.605	167.526	193.132	136.32	200.126	148.304	147.395
SCO1751		70.8264	68.197	70.3605	77.0535	79.9612	72.1972	67.9901	74.0258	65.2523	71.6185	65.3912	77.8085	62.5221	70.1965	61.1168	67.5114	64.5179	65.3239	76.9933	90.2589	74.0889	74.9353	75.93	69.4936	99.0009	80.6932	65.0418	77.5346	75.6423	80.611	97.9847	98.4293
SCO1752		41.3149	40.5675	38.3447	42.7182	47.8492	39.2352	43.2017	42.7831	37.943	40.0696	35.5981	39.6135	39.8467	39.0185	40.2982	38.3601	39.9404	36.7025	42.2947	47.4648	40.5168	38.9724	37.1853	39.1387	40.9363	46.5982	40.3519	37.193	41.5982	40.7669	43.2689	43.0059
SCO1753		115.037	132.526	137.809	151.286	158.841	121.517	151.854	143.809	157.008	141.677	126.918	125.48	176.701	153.877	160.908	148.38	175.596	224.778	229.062	170.122	214.592	250.356	196.871	208.288	190.044	174.645	171.501	216.571	163.298	214.939	129.685	171.116
SCO1758		169.602	138.762	160.534	118.771	172.24	131.635	114.526	134.151	175.325	133.743	132.571	159.039	157.974	156.469	125.584	151.46	129.224	92.0609	107.997	97.9313	86.5197	94.4953	107.098	111.124	122.704	117.824	85.7039	89.9987	96.2677	94.4255	101.804	86.8518
SCO1759		324.592	294.497	341.178	197.314	227.83	181.834	190.013	156.146	179.904	156.785	128.896	189.477	192.241	169.795	135.911	182.739	137.132	87.0882	116.365	125.845	112.194	106.887	121.106	118.444	120.554	126.629	91.4718	111.259	100.558	94.3001	134.35	103.177
SCO1760		265.1	290.714	231.344	167.454	232.485	161.817	154.329	122.971	164.573	129.721	135.287	117.296	167.265	145.036	110.186	224.798	124.702	84.2674	98.5013	83.9909	95.4211	109.304	79.2154	102.504	76.254	120.245	77.1999	88.1533	70.8111	77.0469	63.8891	70.0637
SCO1761		83.0648	104.516	84.015	85.1804	78.8585	79.8053	86.9311	73.3318	89.8724	87.5589	82.9608	79.6702	82.9844	79.0334	81.6522	81.5503	88.3003	82.3501	73.5221	82.9045	81.5018	78.6705	79.7967	75.608	65.2712	84.1406	74.0683	85.0273	73.2228	74.9341	75.4734	72.3509
SCO1762		176.391	170.739	223.152	136.065	202.424	129.514	129.553	102.043	116.368	129.442	118.122	127.999	106.673	110.181	101.559	119.046	116.562	103.976	111.545	113.909	99.8695	105.243	90.959	86.5329	86.5558	93.2701	95.2301	99.4127	103.614	90.4765	113.6	84.2477
SCO1763		201.359	208.088	164.073	225.555	149.852	297.31	187.058	165.915	223.119	185.439	250.389	189.766	227.71	277.536	284.23	180.346	276.102	263.388	248.926	191.218	277.859	300.575	275.956	183.831	225.251	200.728	269.354	283.863	263.078	271.188	285.091	246.112
SCO1768		218.59	153.504	173.361	149.3	176.595	131.62	147.967	109.478	139.983	118.028	120.092	118.915	144.36	144.416	101.378	112.638	103.262	100.691	93.0219	81.7344	102.278	111.695	88.5908	89.0772	90.2723	86.8468	97.049	82.3259	88.4041	101.757	78.9234	91.6628
SCO1771		256.97	294.788	313.179	247.428	283.397	221.261	292.535	237.344	255.859	288.466	252.23	252.134	295.618	215.81	213.437	243.219	218.361	183.818	209.964	152.762	166.455	216.616	167.677	194.507	167.177	172.177	164.39	223.989	145.74	167.938	177.01	227.263
SCO1772		661.017	482.033	490.787	361.745	536.655	445.65	476.043	375.162	528.537	503.786	387.809	402.982	456.271	595.311	349.707	456.786	299.297	338.461	307.851	253.212	284.339	270.493	246.244	276.241	258.571	257.264	220.846	309.742	226.056	269.342	230.976	232.682
SCO1773		89.4812	90.8357	95.0281	90.9408	75.9731	154.737	141.764	86.9006	100.27	106.404	109.665	89.0761	93.6774	104.92	95.8626	147.246	218.021	191.053	230.027	265.968	652.122	785.402	486.644	867.342	701.617	777.567	650.385	816.432	526.827	1034.71	479.931	769.423
SCO1775		225.891	213.44	185.289	148.977	175.431	162.302	166.172	172.046	160.803	152.721	150.442	155.761	212.214	161.003	150.713	148.928	165.368	161.237	151.677	157.373	148.263	154.491	129.947	147.364	115.595	138.408	118.978	124.256	132.557	124.372	129.383	144.213
SCO1776		333.072	275.836	294.291	146.658	274.393	147.283	138.552	145.487	198.739	151.066	122.64	114.984	127.149	158.168	149.946	111.127	106.491	98.0571	101.559	84.9123	100.695	107.988	93.9954	93.1423	109.826	92.2832	90.6725	99.6914	111.149	109.288	86.0449	105.355
SCO1777		364.825	352.488	348.802	341.055	347.331	353.916	356.697	402.446	376.934	431.949	439.636	420.68	377.403	412.862	394.606	410.344	310.974	313.01	370.645	312.777	338.408	318.474	359.027	337.782	406.12	367.973	341.049	370.509	298.829	329.991	386.641	371.053
SCO1781		48.1269	49.9801	55.734	45.3342	47.6643	44.8378	61.1623	47.3904	48.3887	49.395	46.8531	54.2909	46.1683	52.4762	48.4916	45.2927	44.7327	46.0499	48.7025	53.5389	49.208	50.2817	48.8224	42.1376	46.5323	43.8378	47.6229	48.9319	51.0759	48.0527	51.0274	41.5326
SCO1782		164.289	167.145	160.823	184.146	163.941	149.129	186.798	185.292	194.257	172.503	166.9	194.811	189.077	167.543	182.932	177.57	201.718	175.861	160.284	139.067	188.99	174.965	187.936	160.741	138.056	162.629	192.911	141.146	175.976	177.575	149.344	162.616
SCO1783		310.359	232.216	304.743	197.573	281.756	238.226	267.742	245.614	264.269	239.074	217.281	278.826	227.526	257.516	226.626	215.368	198.905	198.688	158.499	274.805	224.811	242.257	217.443	175.264	200.798	197.129	184.094	219.557	178.29	190.988	260.803	204.544
SCO1784		206.079	213.929	249.639	196.801	238.368	260.964	278.61	226.004	216.654	253.851	225.572	245.725	207.91	248.261	253.257	225.897	250.71	213.277	231.787	231.719	216.724	228.781	220.621	198.6	211.486	203.58	220.55	237.883	215.294	209.648	245.819	205.956
SCO1792		73.7986	76.2337	68.6623	89.0765	76.5851	78.364	92.5149	87.6376	82.3077	77.8156	74.8176	75.6108	84.4608	79.2773	86.3181	74.1242	96.9064	87.7571	79.1461	83.157	79.6413	82.4212	82.2729	76.8107	83.6224	72.5982	83.4016	78.0352	78.6771	74.0814	81.9251	90.4788
SCO1793		360.302	355.129	361.353	245.96	342.456	190.653	276.484	250.193	291.182	290.057	302.015	331.992	289.364	297.76	258.34	294.332	228.51	359.997	359.904	304.123	328.85	354.224	303.078	331.595	303.507	350.882	204.917	253.681	206.911	244.312	220.112	213.221
SCO1794		232.656	215.592	214.328	169.853	161.509	182.119	211.619	188.709	224.577	190.45	182.471	180.454	203.013	204.397	179.572	170.634	187.995	203.671	197.233	175.21	202.129	225.911	168.175	208.012	181.595	183.667	170.125	169.956	173.321	188.94	155.364	171.215
SCO1796		382.087	321.317	361.181	252.13	371.643	271.762	354.903	308.142	378.704	366.307	298.269	286.399	375.117	416.308	316.346	393.368	307.144	310.482	232.94	195.723	271.505	232.873	180.406	245.535	181.122	198.501	173.493	169.427	146.142	192.136	138.208	140.092
SCO1797		477.465	478.417	477.173	403.621	450.298	441.64	486.672	464.273	531.195	519.337	524.092	460.895	586.88	568.06	508.859	572.059	565.107	519.299	542.754	418.735	507.334	551.455	514.239	614.578	451.807	485.367	404.87	473.616	407.534	514.569	375.246	429.648
SCO1798		137.021	111.296	116.45	59.6819	102.823	83.3182	86.5056	69.1452	81.791	69.0012	68.3254	59.3807	89.8215	79.9798	61.5109	110.177	63.6036	54.7059	46.9701	47.0925	46.0994	52.3369	39.5773	48.9595	37.4407	53.7364	44.5761	47.4491	38.3738	51.5531	34.3604	45.2449
SCO1799		522.888	569.97	557.213	508.106	479.231	595.637	595.525	495.673	541.372	516.945	572.952	441.742	497.055	497.863	593.077	509.454	589.175	540.626	448.216	406.687	510.918	547.968	620.732	487.497	558.257	547.836	519.458	594.932	654.973	542.323	584.91	519.108
SCO1808		290.028	410.675	325.022	253.21	298.553	216.069	261.95	248.598	205.055	200.731	213.555	202.845	186.135	182.493	184.9	236.537	193.672	152.433	198.039	162.864	166.487	157.415	149.783	163.35	127.348	159.475	113.676	167.67	152.822	142.909	133.762	129.522
SCO1809		425.795	499.185	409.88	458.605	430.989	454.707	502.799	481.861	520.753	505.676	503.426	458.507	681.931	498.432	515.641	704.266	610.074	569.154	559.228	356.666	500.639	457.705	453.206	559.592	390.39	480.525	418.028	469.077	458.837	437.734	367.369	364.344
SCO1810		189.354	193.351	191.382	203.968	227.734	196.759	177.954	202.931	200.661	221.414	207.135	197.483	205.279	258.645	223.729	276.451	224.52	301.925	300.052	331.888	273.106	315.479	273.009	326.783	253.037	427.884	314.369	310.938	250.494	309.066	277.695	336.48
SCO1811		485.264	496.308	524.86	374.592	555.184	378.208	645.511	525.978	342.038	418.335	551.064	518.013	423.756	371.357	421.429	371.354	327.145	340.104	308.225	424.907	293.448	306.303	257.588	372.243	311.141	275.656	251.829	212.239	300.403	269.714	294.201	336.725
SCO1812		63.1932	80.867	79.2264	101.998	80.6317	110.092	85.5751	85.3647	75.1427	77.3662	90.0799	95.1649	70.6025	71.3171	87.2254	77.3527	88.2735	69.9908	94.7588	76.9661	80.0156	73.2517	94.8122	79.9443	72.0617	88.2985	73.3231	90.9999	81.2003	109.894	70.4852	94.5993
SCO1813		40.6093	43.2621	46.5412	49.0385	44.0803	48.5019	40.0618	45.6958	44.4417	44.2279	39.7476	42.2424	51.3031	41.4422	42.1319	43.8744	47.6391	46.9936	52.6845	41.9005	44.2782	41.5675	47.6863	39.4103	44.8143	43.0274	54.0017	49.8992	49.7606	49.3466	54.1843	42.8827
SCO1814		974.55	1035.71	1139.01	844.493	822.119	330.356	354.576	519.335	509.957	411.573	399.178	431.286	390.936	456.978	386.385	404.498	344.806	300.949	302.982	290.528	271.74	303.849	248.126	270.366	273.904	292.47	306.068	374.462	284.936	384.27	343.715	396.474
SCO1815		1017.63	793.848	869.977	498.915	811.771	210.229	281.029	275.24	389.68	302.86	296.842	242.018	310.733	306.37	259.835	286.66	301.167	226.379	185.093	137.042	166.035	189.607	165.974	179.387	161.677	184.54	179.602	230.722	203.32	304.239	173.005	205.533
SCO1816		29.6242	27.3213	28.6264	26.4397	27.5638	24.5736	24.8203	23.2927	26.4651	27.6896	24.7649	23.7656	24.7575	26.65	28.5751	28.6767	27.5073	27.4645	25.8409	24.7026	23.9476	25.0329	26.6642	25.3785	29.1393	24.6882	25.3424	29.7732	27.7291	25.5578	28.6066	27.3215
SCO1817		60.2398	62.366	59.5846	61.6073	65.0429	66.6004	52.9471	57.8036	65.006	55.8414	58.4319	75.1098	60.6535	56.7046	66.9717	81.2036	63.8228	68.8008	65.2395	62.0783	63.6221	55.6702	66.8791	66.6765	64.0691	63.5337	61.9807	57.018	60.255	65.0974	77.2777	64.9758
SCO1819		25.4329	26.4098	28.313	29.2947	27.0331	30.0088	28.8224	29.0641	28.7034	28.1123	27.3534	30.7227	27.9102	29.4035	32.6434	23.7475	34.0858	30.15	28.8368	26.2186	32.9028	29.3756	34.2029	28.3352	31.8135	28.8074	29.2555	29.6543	33.1885	30.1222	32.3812	37.0596
SCO1820		608.905	633.746	719.138	580.456	629.737	618.098	750.068	587.451	658.249	717.779	684.771	677.599	717.383	737.993	598.123	702.205	566.868	545.284	548.539	467.589	544.036	550.164	475.386	497.103	530.766	739.077	607.638	604.929	533.908	626.585	593.483	595.152
SCO1829		122.699	126.248	127.434	120.065	136.075	112.534	126.65	120.711	113.573	129.739	111.108	108.461	125.855	121.757	110.532	104.608	103.545	88.3714	90.6018	75.6627	92.188	88.6213	80.3841	81.3461	85.3714	80.7824	84.099	84.9251	79.0801	77.1949	82.7237	82.6953
SCO1839		436.368	502.662	533.044	523.539	537.459	711.846	950.129	1021.04	820.233	923.276	946.223	1110.29	1374.04	991.591	1167.11	895.109	1294.02	1260.16	1253.51	885.6	1188.93	1013.69	954.092	809.727	780.902	761.346	897.016	835.987	945.187	1056.31	554.79	675.037
SCO1840		115.755	120.133	108.907	102.934	111.42	84.0796	82.3138	78.8491	83.83	79.7939	71.9017	81.0282	74.8428	83.5256	76.1544	90.1492	67.6688	58.0499	64.4611	68.0702	60.3592	62.1277	57.9052	68.0464	63.3398	59.176	56.3229	60.8794	54.4671	50.7461	52.3957	69.4707
SCO1841		235.652	215.925	231.275	224.892	205.736	265.399	270.511	206.838	263.268	243.084	256.993	238.856	274.645	277.991	256.754	200.408	364.032	337.064	321.355	231.89	285.84	345.986	316.85	230.271	324.591	333.308	344.17	298.788	402.383	391.164	295.727	298.936
SCO1847		209.548	192.595	182.268	176.605	177.445	146.018	165.38	173.338	143.034	158.354	159.165	151.261	147.808	133.816	136.019	131.144	170.324	135.973	145.572	152.595	149.784	141.337	154.166	118.152	106.265	125.299	145.592	128.451	140.68	126.73	136.956	149.554
SCO1848		189.795	188.029	154.147	201.669	183.029	154.911	140.331	148.257	178.591	149.666	143.783	151.189	137.57	115.534	148.134	134.096	158.447	143.935	141.737	140.553	153.63	133.683	149.08	135.821	131.344	124.111	129	156.031	135.184	109.119	135.639	149.815
SCO1849		203.878	167.533	153.278	119.946	123.376	101.199	138.253	111.037	114.222	105.569	110.318	87.1899	97.4604	95.0628	99.4757	80.1982	91.7275	89.0201	104.332	83.0476	81.9384	96.8038	88.9657	80.7897	101.287	76.3142	90.6499	92.2574	90.4238	78.9242	89.0408	79.6259
SCO1850		129.031	128.296	110.803	100.138	101.016	66.2462	74.2206	90.3531	86.3952	70.7458	61.5392	52.7392	53.4522	50.7379	53.2554	56.3413	50.597	49.3476	55.0341	49.6535	51.6172	53.768	51.1259	53.662	58.0965	57.1113	58.3509	56.9597	53.8489	45.9435	64.6949	56.2128
SCO1851		207.597	209.308	200.824	225.146	176.505	176.07	209.38	160.625	196.589	180.531	164.188	143.174	173.815	169.668	160.655	151.456	161.282	154.066	145.505	150.958	154.503	144.085	159.683	148.464	157.193	137.942	150.754	146.587	153.007	144.95	158.722	150.782
SCO1852		212.193	224.929	220.641	199.964	219.52	185.75	211.792	204.242	207.341	168.776	174.956	163.444	165.892	156.198	209.071	137.658	168.843	175.335	171.879	174.307	162.743	188.93	171.524	147.96	153.329	158.109	174.483	149.355	177.63	146.35	173.08	143.333
SCO1853		112.173	108.712	105.225	112.595	119.895	80.962	85.0534	87.1186	91.6575	80.499	76.0179	72.2649	78.0189	76.0778	77.2977	67.2002	74.3152	73.7236	70.7123	66.9722	73.7065	72.9589	80.3309	67.763	69.499	82.7363	68.689	81.0517	89.248	74.3319	81.9321	73.0892
SCO1862		192.788	182.489	158.271	150.693	186.266	147.154	151.409	155.053	125.593	150.704	123.173	175.837	151.824	140.465	146.455	138.501	166.827	150.076	140.564	191.455	155.482	147.125	146.569	136.065	123.299	183.723	172.2	130.897	166.355	156.785	157.689	176.635
SCO1863		200.237	252.291	212.33	255.232	204.178	254.965	317.269	209.079	261.739	281.239	302.514	218.295	269.247	267.758	340.376	243.074	328.986	346.987	300.805	242.803	288.361	374.252	328.358	273.801	282.416	295.845	337.215	305.633	411.121	331.847	304.168	329.694
SCO1864		675.02	419.172	398.584	251.732	404.303	76.7577	346.021	465.1	480.902	337.725	190.702	188.671	269.639	181.822	185.648	91.5496	34.737	160.533	194.466	168.356	145.21	157.484	99.2142	161.923	106.033	109.406	74.2597	106.551	49.2848	88.2272	47.665	48.4495
SCO1868		76.9925	74.1646	68.2508	85.8438	95.9853	102.222	126.439	78.2566	80.9013	88.6842	100.404	98.2329	104.158	99.5046	113	140.301	181.821	144.076	129.796	127.956	124.325	100.224	123.784	119.586	106.825	107.455	93.79	96.8188	97.1435	92.4404	106.014	128.607
SCO1871		143.682	137.556	124.515	123.444	133.91	142.941	132.561	126.678	136.261	123.953	133.789	115.032	129.974	128.568	132.046	138.798	124.262	126.73	132.771	109.355	143.009	133.144	141.648	102.174	121.36	124.672	117.629	135.579	150.681	127.791	121.782	125.92
SCO1872		167.631	130.743	162.162	118.102	130.422	120.694	134.454	130.369	115.459	119.628	122.232	110.415	115.163	122.079	106.384	133.401	103.914	97.9917	135.608	124.315	115.713	103.318	107.115	100.001	121.324	120.073	101.225	93.8304	95.8808	124.22	139.156	115.923
SCO1883		37.6569	43.1693	38.1097	47.0983	37.8478	48.1215	40.0795	38.5579	47.6999	44.5184	44.9627	43.4813	37.5338	39.8935	50.1081	38.1512	46.3699	45.178	41.9004	45.4147	44.1471	41.1655	48.5395	38.341	37.5607	33.8268	48.5443	43.1398	48.2104	48.5215	46.5205	48.1673
SCO1884		86.3702	115.624	94.375	112.716	89.4264	87.7967	84.3427	88.0033	81.6667	81.8117	84.5542	98.5712	90.51	82.2132	79.1038	80.0094	100.122	95.1284	93.7153	103.648	95.7591	77.9425	103.304	85.1507	73.3624	103.501	85.1982	87.8801	86.7414	81.4602	88.3658	84.4691
SCO1885		114.206	119.425	120.714	118.461	128.411	116.924	115.954	132.133	115.281	121.345	116.101	136.28	118.285	108.096	119.695	119.894	127.505	126.007	120.238	128.109	123.916	118.703	127.451	116.163	129.591	123.142	128.627	104.435	125.225	123.466	136.82	134.503
SCO1886		20.0517	19.213	18.1824	21.4612	18.4759	22.1752	19.5518	19.2864	19.382	19.3143	19.1414	19.7908	18.2327	20.5185	21.1498	19.0407	20.1906	20.88	21.4435	21.2036	23.268	19.0539	22.9581	22.8783	23.4356	21.4237	25.2356	21.286	25.7807	19.618	26.8331	22.481
SCO1905		114.552	102.458	93.7932	125.153	82.6336	107.247	108.606	94.9772	111.907	108.986	127.126	108.342	129.998	116.095	145.362	157.754	205.509	218.311	140.37	141.666	162.914	162.542	139.105	141.291	141.977	150.408	144.224	132.879	146.067	138.678	128.605	138.53
SCO1907		258.064	260.446	276.978	213.033	273.971	188.361	263.231	224.184	250.41	255.627	235.573	231.846	306.791	250.057	216.381	226.95	176.972	192.286	214.493	155.94	169.838	179.744	163.802	198.084	150.777	184.403	168.347	176.204	147.031	178.649	152.689	173.501
SCO1908		41.1464	37.6585	32.6119	47.7852	33.2212	44.432	32.5844	49.4333	44.7448	46.4427	49.8083	55.3329	51.287	48.7954	51.6157	223.99	547.118	973.383	402.867	180.324	212.972	195.637	112.057	205.361	127.633	133.286	121.422	139.475	113.087	137.489	95.0738	97.0365
SCO1928		271.324	336.735	337.704	297.112	326.857	283.273	290.741	268.872	251.638	235.641	283.636	247.708	261.347	273.503	272.46	253.316	267.597	227.671	255.48	257.392	227.331	218.621	242.808	233.096	223.726	251.939	240.012	247.442	212.617	240.106	268.312	230.259
SCO1930		228.721	212.63	221.18	215.785	227.005	227.302	238.792	188.682	235.268	225.783	222.021	204.115	247.631	274.234	204.721	214.178	168.564	141.19	121.369	137.002	157.494	188.615	161.63	158.485	184.963	170.687	178.11	181.855	141.519	161.613	172.906	173.442
SCO1933		82.7771	93.1872	90.5908	81.7701	102.873	90.4836	92.311	84.9816	81.91	79.8412	85.1189	98.8006	103.909	84.0807	89.4467	84.0147	98.9312	96.6593	95.2349	82.767	82.9962	90.3912	90.3607	82.9722	86.8177	93.1221	92.8834	89.02	91.7463	86.8531	87.44	90.5612
SCO1934		434.801	349.306	379.371	250.403	409.937	259.309	317.621	246.543	272.946	245.545	232.666	236.798	272.196	229.375	200.876	196.39	152.305	116.997	123.252	126.77	128.789	147.635	126.252	139.435	164.6	158.197	135.941	139.361	133.301	158.176	116.665	132.63
SCO1935		1913.94	1672.62	2089.69	972.934	1281.51	1060.17	1464.15	1368.65	1353.95	1028.68	1039.89	1029.49	1072.6	911.2	783.381	1758.53	737.729	657.643	716.543	462.832	691.132	760.97	497.809	814.253	498.996	846.233	355.542	594.298	328.688	657.754	332.87	360.638
SCO1936		1032.82	1067.92	1195.16	608.874	804.387	958.81	1318.15	988.827	1092.16	919.464	807.644	840.825	956.533	719.913	659.865	1079.34	597.889	583.41	528.833	365.682	568.036	563.445	357.527	595.644	412.841	584.279	344.943	486.966	260.912	492.071	276.39	268.166
SCO1937		1058.41	808.974	956.879	392.51	718.07	704.86	879.435	764.047	826.984	590.687	479.176	510.631	466.124	438.699	378.459	761.158	398.697	308.735	331.501	283.666	357.047	293.197	243.946	325.308	241.111	352.653	230.354	312.798	212.616	297.443	270.426	263.706
SCO1938		345.911	300.453	287.006	187.045	266.329	284.186	302.57	240.797	294.699	219.958	224.525	235.374	203.995	195.065	198.297	216.213	221.709	183.969	169.006	177.258	193.653	185.223	148.554	139.678	164.13	161.295	140.667	169.884	152.023	157.397	141.128	156.474
SCO1939		544.543	385.764	514.106	273.332	281.781	412.935	397.21	290.9	396.26	280.377	277.301	283.026	277.798	282.596	241.351	331.782	214.35	234.869	230.093	194.608	191.031	209.246	184.484	189.12	224.497	223.208	221.483	235.723	217.875	203.604	216.459	180.603
SCO1943		301.441	367.592	419.327	304.691	409.937	299.613	398.97	312.959	323.054	393.585	297.504	364.581	455.383	358.724	331.314	478.912	376.241	405.473	323.637	297.519	341.736	381.885	289.882	276.132	250.037	304.183	276.065	277.801	240.502	333.148	220.32	281.135
SCO1944		999.767	872.119	939.528	528.426	965.847	552.862	893.368	822.709	522.258	673.764	649.2	714.188	703.722	447.831	593.042	503.186	545.308	543.467	510.283	491.741	617.194	583.387	342.976	499.041	313.839	426.468	532.554	432.343	398.63	502.282	293.732	354.312
SCO1945		707.846	693.081	817.135	413.908	559.053	381.405	560.14	502.383	427.393	380.083	310.509	349.36	365.808	320.417	256.493	383.34	264.093	192.239	215.952	186.8	224.092	209.744	176.638	169.794	152.819	186.091	150.25	206.241	122.492	185.153	131.996	158.753
SCO1946		1175.82	1119.42	1418.26	696.803	796.318	606.207	847.959	761.506	617.519	562.901	552.354	516.117	551.052	438.88	340.914	632.573	369.977	320.432	313.559	237.006	282.042	330.777	183.139	295.336	182.338	295.384	170.803	220.753	150.798	231.717	128.369	147.338
SCO1947		3996.67	3438.96	3965.29	2455.14	3348.04	2067.73	2810.9	2217.82	2378.12	1667.85	1435.97	1074.8	1570.52	1129.92	856.247	1467.68	961.501	726.863	557.112	318.772	597.535	615.899	395.103	589.746	388.332	632.755	381.7	428.395	361.202	469.688	272.946	328.448
SCO1958		98.2504	102.368	95.5532	79.8569	99.8169	146.473	124.726	101.825	126.474	102.412	97.9241	84.094	92.6804	103.045	84.9166	92.8561	114.81	115.85	82.2699	82.5648	82.6828	88.8993	77.378	92.4614	86.151	76.3291	71.5176	81.8937	65.7646	84.2586	72.7368	93.114
SCO1959		49.2475	57.1417	52.8268	52.5951	59.0656	56.8506	95.6843	72.5542	64.0144	68.9253	77.1738	78.2635	80.527	64.2327	71.4703	67.3421	85.5809	95.4506	62.9969	57.7158	67.3788	63.3743	52.0231	58.5869	55.5316	59.4756	55.6682	52.9826	62.8768	68.2067	48.5875	62.1112
SCO1963		41.3149	49.6086	43.5949	51.8469	42.3682	50.864	45.1838	46.966	47.0337	56.8803	49.4887	54.3292	44.674	48.8775	50.6856	51.5967	49.4256	48.1847	52.5228	50.6913	50.3403	52.657	54.1771	60.6919	74.2998	53.1738	56.9074	62.1516	50.035	56.2792	56.2267	75.6467
SCO1966		240.076	217.901	204.067	184.967	204.327	228.226	248.788	226.343	277.18	233.835	226.127	205.771	266.196	227.852	199.348	261.162	246.995	277.623	254.036	199.118	241.922	231.902	220.933	257.632	244.897	253.39	248.799	225.349	245.456	227.975	226.981	237.288
SCO1982		401.269	409.586	384.972	425.647	421.619	439.586	482.213	558.097	485.967	502.775	556.078	557.217	550.753	506.223	561.484	562.561	655.297	697.213	620.627	494.246	596.935	630.041	581.782	635.822	570.581	617.161	655.772	522.424	606.827	632.438	529.12	639.008
SCO1989		105.823	87.7968	125.265	83.8394	96.5738	63.6498	74.5392	76.6927	84.6937	90.6939	78.2282	81.1954	86.8923	74.1927	73.7432	77.7602	69.0905	82.5098	72.5242	73.2817	60.1379	65.6423	63.3608	72.1237	73.0503	69.3586	70.2493	53.4061	61.9406	62.5465	83.7855	68.6621
SCO1990		71.3161	68.7467	74.1533	79.4902	79.8501	77.5605	91.7925	99.3383	80.5204	91.4669	87.901	91.7596	79.0918	66.7964	84.9464	74.2965	84.0769	93.1129	90.2618	87.9277	90.4808	79.9902	98.6269	90.4818	82.0453	88.7157	76.5024	68.559	84.9854	90.6077	86.6311	89.6451
SCO1991		223.32	270.101	239.771	279.113	272.317	282.647	293.138	306.437	315.801	322.895	350.921	300.525	409.841	304.774	295.483	370.994	363.77	317.325	292.538	295.887	272.072	324.544	274.929	286.014	242.253	283.834	305.198	242.563	252.338	270.514	240.835	264.792
SCO1998		4074.02	2731.62	2853.12	1938.86	3544.23	2186.4	2187.05	1591.46	2327.2	1586.5	1468.97	1859.34	1927.99	2458.1	1433.37	1133.24	757.03	721.915	567.26	539.655	822.326	783.279	664.009	863.438	845.294	1072.39	749.479	845.271	435.485	711.249	417.939	469.536
SCO1999		83.0131	79.3438	74.2788	82.0333	71.5645	82.2734	73.9402	85.9985	78.0828	75.7484	74.5416	89.2712	77.5745	78.9897	84.4148	80.0728	78.1782	70.2823	73.7166	73.0592	83.5533	74.3319	79.3674	79.7557	84.0538	84.9405	85.2773	90.0715	101.411	90.855	87.7497	82.568
SCO2003		88.6994	91.4144	96.2338	54.0961	77.5328	69.0409	79.7067	77.9518	86.8785	75.5252	83.8815	73.9244	68.0257	72.5921	69.2982	78.4663	63.4271	55.5563	63.7689	43.2718	55.6179	58.1757	49.0628	60.0149	49.1451	67.0911	44.1119	60.3823	49.8219	62.5874	42.9329	45.5321
SCO2004		141.904	153.758	159.765	156.35	92.3912	132.599	158.563	155.471	160.348	172.126	191.139	153.516	163.583	220.359	155.735	198.377	149.521	166.249	144.872	132.54	148.884	162.419	160.936	179.232	155.711	153.301	157.322	191.635	177.083	167.295	187.882	136.215
SCO2007		24.0422	24.3454	24.5977	27.5942	22.9979	25.1108	24.3374	25.1703	25.9481	26.5398	26.8909	26.464	23.1752	24.7427	25.8673	24.1047	27.405	28.868	31.2803	31.8451	26.5559	24.9095	25.6539	27.1156	25.7601	28.4751	32.7099	24.6496	29.3734	30.8666	29.1117	28.5069
SCO2009		627.429	647.091	695.489	286.05	553.33	78.0811	167.58	215.994	236.617	212.301	149.153	153.906	147.603	160.698	149.953	133.122	70.8378	128.966	250.868	221.024	225.719	218.118	126.24	214.013	116.931	155.704	110.011	145.602	90.2932	182.695	115.051	178.083
SCO2010		326.101	239.119	275.395	137.662	206.65	70.6287	82.0781	96.0362	128.882	107.265	89.8072	80.1051	92.3691	100.897	86.0157	90.6346	59.208	83.371	122.646	107.28	102.382	110.017	86.7766	90.7597	80.3793	91.0872	83.6676	98.896	72.5565	98.1923	87.03	87.3104
SCO2011		286.288	235.136	278.835	145.276	160.083	72.8363	94.2629	92.8163	112.723	104.523	78.4756	70.5499	85.115	112.927	84.4779	80.7475	53.8127	70.4757	134.339	99.1289	109.772	116.505	83.3343	114.739	93.0774	87.6773	74.057	109.432	88.938	89.5174	82.8229	83.0115
SCO2012		235.504	252.248	201.074	112.791	174.818	66.8141	99.1685	93.6838	106.262	108.131	70.2125	85.5688	84.2025	72.9592	85.8726	76.3877	63.8083	84.8574	125.708	89.0932	103.381	109.7	76.801	94.0969	74.0364	70.0473	72.8316	83.5502	65.9826	101.561	70.9237	83.9274
SCO2013		698.388	652.833	710.408	614.066	626.54	596.632	615.246	583.942	513.888	498.207	501.389	559.43	524.138	523.61	489.044	482.808	435.946	391.744	396.793	408.368	415.955	453.999	389.402	389.872	409.154	449.951	369.205	388.339	322.018	413.159	468.757	392.938
SCO2014		771.558	883.278	794.969	591.336	641.851	453.323	569.953	591.194	585.899	519.415	572.648	476.008	546.202	519.547	415.749	713.72	993.31	1064.71	768.772	536.364	637.559	701.644	582.341	730.048	613.18	602.614	574.007	563.162	493.223	632.724	417.687	514.065
SCO2015		68.5497	66.0488	64.1407	96.349	51.7797	97.2991	87.2212	93.5219	74.1837	94.4501	79.3687	61.5881	81.9198	89.9928	91.7106	90.7536	139.73	137.457	106.948	80.8624	82.7167	122.726	127.776	87.5298	101.932	89.5391	124.91	105.625	122.297	101.03	110.957	105.351
SCO2025		213.191	175.283	186.174	142.59	136.767	151.088	109.778	96.2023	99.427	88.4487	87.9876	89.0701	84.509	87.0114	76.3244	74.3908	86.4507	91.0863	85.6154	86.3714	71.0068	81.2422	89.6437	87.2044	113.452	101.233	95.624	97.2372	89.5891	81.3213	105.352	96.102
SCO2026		365.749	274.786	315.528	234.281	284.36	163.042	129.385	111.344	122.117	94.9416	84.5239	80.4002	82.6331	85.8756	90.2855	77.6664	59.4899	71.4392	69.7366	77.5589	73.7308	78.3987	68.8966	88.7097	100.479	94.3294	89.3057	94.0251	85.1986	92.9935	110.897	90.4899
SCO2027		93.9015	106.454	99.8453	106.542	77.1915	138.977	113.631	107.495	148.512	130.848	133.322	99.2778	126.049	131.151	129.487	122.996	159.833	164.605	138.741	115.966	141.997	138.463	144.577	150.313	154.798	188.158	179.727	207.376	168.009	155.563	138.561	134.464
SCO2028		241.276	206.68	226.552	228.544	233.767	242.424	216.006	234.71	232.465	213.099	242.634	234.778	234.608	230.414	260.341	218.639	259.723	258.98	251.08	284.461	278.417	229.877	315.619	238.362	264.509	239.226	269.258	256.593	246.986	235.232	284.508	278.474
SCO2029		85.7007	73.6055	77.8636	76.2447	89.0812	91.8331	90.7898	85.5018	98.4306	81.409	77.6456	102.203	84.9551	92.3977	92.7955	76.1959	95.7826	102.93	84.4677	130.606	88.398	96.0066	95.0034	83.9711	85.1038	90.2411	101.629	92.2032	104.523	90.7647	128.355	125.022
SCO2030		76.789	78.3484	81.326	74.8714	71.213	81.2177	67.2455	74.7278	71.5556	77.4056	70.1711	79.2421	70.5836	68.4483	79.3959	58.8262	86.426	87.5903	91.2347	84.9277	84.0634	81.3772	92.6865	66.6222	78.1259	69.3523	94.1154	79.9971	92.2616	88.3846	97.0797	71.2427
SCO2031		82.1932	85.4657	101.837	94.9612	93.5065	87.4057	89.6703	82.6513	83.4796	93.5973	93.0007	93.6659	94.9177	81.0617	100.331	89.9567	98.1195	94.913	94.6006	101.146	96.9015	91.9642	116.469	97.528	91.8949	95.8218	104.242	109.145	101.661	97.634	115.913	105.24
SCO2032		36.1424	36.072	37.866	40.1685	36.2288	36.3963	36.6989	39.7707	40.2514	35.3557	36.7969	40.9039	35.6857	34.8889	39.5866	35.907	40.0023	39.5771	37.8614	42.5995	40.2968	36.1817	40.2689	38.348	43.8878	41.235	41.1354	37.9975	43.2332	33.9258	48.0915	34.4835
SCO2033		81.3403	90.9082	77.5394	111.164	85.0044	100.606	78.7106	92.3334	83.1532	86.2218	88.2075	97.9567	91.5068	95.7804	105.98	79.0631	107.145	105.787	90.8645	77.0791	108.416	123.01	123.963	81.4272	92.2984	92.2965	109.795	111.402	113.829	129.588	116.945	100.895
SCO2034		372.819	431.51	358.041	316.135	406.071	234.822	433.385	389.079	330.277	370.883	339.563	342.138	417.449	339.882	322.938	531.832	393.701	315.897	325.934	201.121	312.833	286.2	207.547	294.493	169.742	270.845	214.201	191.349	191.811	235.232	153.72	186.152
SCO2038		652.502	662.778	804.228	533.618	593.06	508.675	487.746	377.572	402.968	449.891	452.148	302.545	493.414	421.204	351.755	317.28	322.525	287.123	270.859	194.821	233.795	285.959	231.34	238.997	256.464	204.309	224.123	251.021	195.628	259.972	164.237	250.1
SCO2039		247.659	220.348	229.159	123.948	210.537	133.982	174.97	127.666	150.751	131.51	139.256	152.641	157.654	128.783	108.841	123.582	104.703	115.913	105.477	111.943	107.036	115.819	102.616	109.475	90.3177	114.043	113.673	105.126	105.191	95.205	100.824	85.1938
SCO2041		173.167	209.597	186.321	149.27	241.386	198.705	172.497	170.246	171.547	147.5	134.26	173.259	181.665	203.624	153.171	145.251	163.882	147.273	98.9994	91.1389	149.057	138.997	158.107	106.804	156.3	139.195	138.406	153.056	147.419	116.672	115.917	103.229
SCO2042		173.997	169.069	153.498	131.68	136.104	159.649	147.131	136.745	152.276	160.83	144.047	154.644	139.748	154.852	151.407	129.823	176.887	132.263	136.257	144.048	119.715	145.466	141.464	110.599	117.128	103.769	143.84	125.516	137.83	122.057	113.034	138.818
SCO2043		50.5036	46.3156	48.2158	37.1328	43.9448	35.1257	36.6327	37.2666	39.7533	37.4464	37.8693	40.9233	33.1997	35.1753	33.4432	32.5387	32.4805	29.2487	30.1794	33.3621	25.7791	29.8513	28.556	25.5947	28.7938	27.4665	26.9628	30.835	28.7076	27.9202	30.1098	31.5171
SCO2044		394.085	352.032	368.305	334.955	351.771	307.925	297.792	250.467	297.117	299.419	264.079	282.191	270.722	282.576	276.881	303.229	286.786	287.204	245.854	289.541	271.27	304.793	257.829	244.149	267.425	214.386	275.246	287.291	282.685	208.953	281.418	244.918
SCO2045		103.331	91.9183	99.6881	93.202	99.1218	90.1597	101.048	93.0732	97.7711	89.0098	91.5159	77.6901	104.456	91.7811	93.0236	101.464	111.779	96.4131	84.8437	80.3471	85.8521	90.7546	85.4374	79.8283	78.3055	91.0929	80.0706	84.2343	71.7867	78.6086	76.7806	68.4437
SCO2048		627.891	567.188	534.766	504.77	415.265	439.755	386.363	293.972	389.333	333.038	320.469	301.274	302.09	331.967	335.873	466.364	324.141	321.188	309.673	246.996	311.687	304.388	347.172	354.267	351.228	367.369	324.384	334.356	254.383	290.556	307.673	249.754
SCO2049		420.709	334.741	312.496	250.96	261.406	307.039	213.119	213.087	242.115	184.835	215.933	210.705	197.049	241.508	188.977	261.531	200.804	162.934	196.4	142.708	148.072	172.428	194.072	184.573	196.85	146.992	172.899	194.841	215.276	160.266	156.981	171.048
SCO2050		497.519	592.217	522.102	429.809	485.33	372.564	311.949	383.408	319.466	297.902	288.92	282.293	290.928	345.424	286.841	446.276	296.086	219.34	264.407	200.144	234.505	283.895	262.107	225.877	243.596	242.301	228.74	256.096	257.026	218.504	238.413	248.276
SCO2051		591.554	497.345	522.342	338.408	580.724	288.823	335.022	345.929	272.363	336.229	344.101	323.93	405.656	306.35	258.377	557.309	332.784	219.03	216.099	227.592	211.562	230.133	180.254	291.258	210.296	258.922	201.507	199.881	190.123	199.877	203.834	194.491
SCO2052		304.205	331.61	273.371	240.461	287.534	201.392	210.781	204.351	195.346	196.727	186.681	174.169	189.956	194.171	175.744	336.367	174.193	124.431	140.477	125.537	142.7	164.439	147.947	176.299	144.138	135.705	151.506	156.9	114.612	130.071	125.913	135.241
SCO2053		449.955	364.187	448.595	255.393	286.136	238.289	251.564	227.075	209.849	207.593	206.962	212.913	188.586	184.825	162.176	393.194	190.707	115.481	143.212	152.779	132.952	122.39	117.293	138.338	151.606	145.003	100.084	125.093	83.0385	116.41	120.663	110.017
SCO2054		285.426	281.857	305.308	185.065	239.151	178.351	177.205	155.503	171.952	149.62	159.029	160.581	176.935	157.452	139.033	378.122	153.435	132.117	106.329	95.37	109.156	127.376	101.533	112.039	110.75	118.512	106.137	128.506	92.4066	108.947	105.218	100.879
SCO2055		169.617	150.083	162.952	184.124	166.582	185.146	168.492	201.895	168.029	188.009	175.691	231.271	182.25	143.466	177.215	164.512	266.125	203.785	170.216	179.27	216.426	191.748	193.307	198.181	197.553	205.405	255.969	199.144	252.642	188.41	258.601	227.04
SCO2059		47.4866	47.6547	44.1851	47.6426	43.1302	40.9834	48.9583	43.5287	46.3665	40.3992	40.6481	40.9644	48.1437	44.5428	43.6552	50.5047	47.8927	44.4067	41.136	37.3344	37.4615	41.578	46.3498	47.168	43.0668	40.6595	43.667	49.5421	43.4563	40.3839	46.446	43.4088
SCO2060		154.952	147.651	166.376	200.404	162.061	160.327	198.516	173.716	149.062	180.452	191.923	195.568	223.23	150.584	165.592	184.149	182.264	152.005	197.69	173.204	161.776	164.99	174.505	185.475	132.717	167.774	173.258	152.721	175.367	170.886	131.013	157.299
SCO2061		191.093	199.751	213.365	170.671	222.483	146.076	208.916	166.044	160.782	157.035	149.287	161.456	210.313	158.205	145.23	168.379	130.588	110.659	117.944	132.802	127.321	130.353	137.191	146.542	127.445	162.738	131.432	113.794	120.534	126.535	116.524	121.664
SCO2064		149.753	128.054	112.344	87.884	104.694	112.351	130.136	92.618	122.138	108.523	119.817	82.4509	109.563	114.55	106.554	110.745	59.2255	78.0058	74.1904	76.9024	71.2188	69.0316	74.2353	94.847	112.061	96.1773	76.4073	69.5842	71.4484	86.2445	70.9451	67.0925
SCO2065		254.496	191.11	207.462	217.446	241.569	180.489	209.322	202.286	194.059	196.637	189.197	206.295	214.045	193.76	159.847	204.491	202.088	319.463	227.057	163.029	191.126	206.823	202.063	253.766	245.5	224.076	161.071	221.246	205.731	196.863	195.416	183.62
SCO2066		393.364	391.151	383.076	328.841	405.731	539.646	636.493	558.595	425.891	389.79	423.406	494.718	472.663	427.825	413.556	380.488	348.787	371.931	457.581	429.204	447.785	448.811	350.859	433.311	324.792	406.714	313.398	332.735	304.056	334.673	253.72	270.086
SCO2069		47.5282	43.451	44.4136	39.7706	41.7437	47.6512	48.0697	47.2261	45.4469	45.6531	39.9108	43.9378	44.7207	45.8312	47.4019	43.7539	55.7589	50.9761	39.6014	41.0562	43.6045	44.6794	43.4277	40.7097	42.8966	40.353	43.4046	43.3818	41.8262	45.6754	45.4412	40.3857
SCO2070		104.687	103.463	112.037	117.583	112.728	118.464	108.991	129.571	106.004	118.577	107.592	122.981	109.185	108.688	116.992	110.059	104.182	113.456	134.683	117.848	116.295	110.695	125.922	111.828	144.155	110.013	109.44	127.034	114.423	112.195	131.495	141.143
SCO2074		157.393	172.092	163.637	106.793	153.208	120.349	161.959	169.335	124.586	149.021	138.675	152.8	156.18	136.931	117.221	140.381	122.574	118.563	138.418	135.629	105.275	105.41	97.3079	128.45	123.25	125.274	94.7955	88.8144	99.1936	119.01	113.671	109.344
SCO2075		145.093	159.503	145.449	173.806	132.242	140.261	157.603	158.898	163.698	158.533	153.353	174.782	149.907	132.351	175.033	156.854	152.557	222.064	177.394	151.121	169.616	181.55	153.06	172.404	183.546	171.923	228.999	173.312	204.51	195.73	206.474	163.641
SCO2076		192.6	152.124	203.77	135.554	172.651	158.587	161.477	106.935	149.112	126.898	111.551	87.2279	106.154	128.394	105.367	139.849	104.57	82.3934	77.7346	55.8117	75.5373	84.2774	83.1413	76.5716	82.0589	58.8965	74.7178	80.92	79.3242	81.4209	72.217	67.0398
SCO2079		653.622	638.576	658.402	451.496	684.205	543.291	742.631	644.16	737.006	627.447	679.427	574.255	767.226	679.692	639.89	867.735	723.12	705.416	704.34	486.589	665.462	785.302	508.515	672.423	553.691	762.291	490.924	491.677	393.015	582.773	370.615	426.047
SCO2082		422.477	361.939	324.532	202.385	419.616	280.379	311.21	248.943	320.001	283.571	245.213	243.936	257.459	292.141	213.757	229.098	225.483	237.307	174.176	160.079	193.721	189.624	149.123	157.001	177.904	173.524	172.207	182.095	131.808	185.628	136.985	159.991
SCO2087		239.923	247.781	186.042	137.497	171.562	111.621	163.043	134.873	146.354	121.446	128.366	118.647	151.88	147.943	114.612	166.497	94.5094	90.5908	120.983	71.174	85.3069	78.5784	75.094	98.293	84.6071	88.3067	75.4903	81.2001	87.2731	67.1856	57.7174	71.3079
SCO2090		144.104	124.194	102.066	100.443	99.6918	85.7034	96.7945	85.3048	95.1243	96.5882	98.7606	83.1781	88.0045	94.1644	81.1877	89.7351	97.0735	70.4512	79.3143	89.4445	87.7794	78.5944	75.8901	79.6882	89.6442	80.2959	76.3613	80.2363	82.5524	71.9466	90.6404	70.269
SCO2091		163.93	163.112	163.984	154.214	213.351	154.819	161.452	141.735	133.141	154.134	144.87	179.811	182.446	152.708	146.955	144.431	154.375	128.828	136.708	141.555	120.423	121.472	120.385	120.761	122.012	136.227	141.505	126.703	124.82	120.37	137.562	121.123
SCO2092		87.0091	76.2869	65.5474	79.4955	63.5945	74.3796	80.4011	65.5206	72.3857	67.0413	84.6563	62.2235	70.5384	77.9527	73.6168	66.2261	71.9922	70.8956	68.2503	67.658	60.6209	70.5689	75.463	65.4397	71.4202	61.4905	71.2394	82.7715	96.8773	59.6384	76.4497	63.2531
SCO2093		405.468	410.583	380.674	294.61	554.282	215.756	283.041	235.428	265.498	213.607	187.434	208.856	213.389	199.144	201.534	200.86	201.893	170.094	158.991	151.431	157.056	179.699	143.266	140.362	140.167	154.71	132.901	128.303	149.859	163.154	135.531	116.268
SCO2097		303.981	333.75	318.404	244.498	329.28	252.025	421.482	282.366	377.142	321.027	293.853	286.617	448.217	362.122	271.033	288.686	271.547	283.248	275.827	172.442	276.729	318.488	233.273	278.761	328.616	296.672	224.936	253.625	199.364	272.099	163.276	189.152
SCO2101		114.406	136.837	124.766	130.865	140.638	125.708	113.441	124.927	141.058	120.373	111.186	135.503	125.757	113.225	121.286	138.293	122.93	115.053	106.103	127.939	110.142	109.772	117.577	99.8666	126.458	126.173	115.489	127.051	114.631	134.776	148.968	115.435
SCO2103		262.281	221.513	239.899	152.538	221.366	143.21	174.124	147.195	142.18	132.218	124.243	126.799	155.961	142.052	106.162	166.679	130.441	146.631	123.34	90.7544	110.935	116.291	98.6687	122.258	90.0214	88.4169	86.9004	93.3379	90.7923	118.484	75.1533	92.5695
SCO2106		48.3952	50.3533	49.7882	53.3246	59.5356	50.6831	49.6699	54.1879	47.6375	54.1285	51.5081	53.1974	53.0752	44.2244	47.8458	50.3265	54.1651	50.4704	46.499	57.5964	51.9785	59.1507	49.64	45.5336	49.1451	48.9173	50.3638	50.0714	51.1544	53.6784	58.6897	63.9053
SCO2107		454.61	436.014	334.733	270.33	387.154	346.285	423.014	319.649	246.729	297.064	266.637	308.421	321.119	264.707	293.773	274.215	291.965	271.664	295.364	267.637	290.491	279.076	224.415	247.477	213.357	264.211	259.325	202.037	249.068	250.699	302.432	257.441
SCO2108		128.952	120.049	124.403	125.21	183.265	130.642	128.732	119.983	107.962	105.671	97.6387	100.602	95.5849	111.666	94.8964	114.018	99.9885	99.1595	96.6895	139.748	103.901	105.759	102.499	87.2861	96.1307	103.59	98.3316	97.1781	109.732	112.39	129.705	93.1119
SCO2109		53.697	47.6367	49.7785	47.2344	43.7235	54.1491	57.1507	45.6901	42.2439	44.4079	36.8095	43.5594	43.9013	42.6261	43.7063	49.3014	39.6532	39.5041	46.5154	45.7628	42.6805	42.88	40.9345	45.448	40.1681	44.3585	38.4427	40.0774	45.1463	36.7464	42.6452	42.4281
SCO2112		103.99	88.2673	84.7898	75.1795	109.018	88.4053	100.035	90.9246	86.115	89.4205	87.848	83.0397	89.4949	83.7171	76.9723	82.5208	91.2306	81.3575	82.8901	73.7656	70.3107	80.217	76.4113	76.2422	77.6235	80.4885	71.5538	70.5123	71.2132	77.3766	71.0208	74.615
SCO2113		38.1177	44.3103	39.098	48.0554	39.8678	74.1464	47.3891	40.551	116.156	275.567	170.173	109.645	148.873	238.49	142.759	145.101	532.497	523.519	293.07	141.411	121.377	124.488	94.6863	89.2132	111.216	103.002	70.2878	74.3823	58.4276	58.508	62.7861	83.346
SCO2114		61.9916	48.1494	39.9108	58.2068	70.0876	33.6536	62.767	59.8037	28.769	32.4497	41.3303	39.1247	31.9946	34.8969	42.9149	30.4636	32.4157	32.3213	30.3074	30.013	34.9106	30.9046	35.6538	35.3221	36.6447	34.0376	38.1386	36.8101	40.2842	38.489	32.8158	35.5905
SCO2115		275.803	232.506	201.066	171.896	295.352	195.776	215.272	187.781	175.861	170.194	136.337	166.346	165.219	159.942	136.512	204.753	133.592	106.84	107.498	105.249	113.322	112.916	104.762	120.16	105.211	120.685	91.8715	117.573	78.9659	110.552	100.798	93.8991
SCO2116		457.092	286.127	295.297	261.082	249.531	138.034	191.321	155.7	203.355	208.964	202.248	154.216	256.874	220.129	154.706	204.892	97.9953	95.697	90.266	86.2745	100.178	111.05	86.0924	109.694	136.019	120.713	106.433	97.7686	81.5633	92.253	95.2625	93.2118
SCO2117		45.3232	41.7054	40.2764	44.5445	41.4968	43.9151	35.6215	38.0402	41.5841	40.2648	44.3902	40.1281	41.1689	44.1566	39.4577	39.6311	37.7201	40.3547	37.9983	44.3143	47.5196	47.0192	45.3478	40.6826	44.0451	44.2444	45.2069	43.6407	48.034	43.4718	56.5686	44.0996
SCO2122		219.127	224.786	236.189	204.224	229.179	184.832	217.304	213.825	171.953	195.569	202.239	215.046	220.031	145.539	198.834	175.766	150.801	158.96	153.674	183.611	160.409	164.956	133.407	145.03	160.269	155.169	157.848	129.566	144.471	164.601	153.849	154.899
SCO2123		144.867	171.133	115.273	152.702	140.194	148.259	148.024	139.709	130.727	124.468	128.432	108.277	122.686	140.046	129.023	113.54	111.449	127.799	140.546	105.537	116.621	132.613	137.202	119.847	126.939	115.476	113.079	124.958	99.8855	127.552	112.518	113.718
SCO2124		388.91	461.256	377.42	358.443	369.217	428.49	452.653	386.554	433.311	388.538	390.59	377.03	415.946	337.732	356.692	343.07	314.089	354.113	369.518	453.689	355.28	393.533	324.657	369.908	293.6	428.764	359.706	322.398	380.298	346.756	406.318	348.235
SCO2126		524.372	390.256	419.852	331.729	370.018	273.611	354.711	321.753	294.057	270.52	261.716	228.727	327.062	256.221	198.964	318.124	162.143	169.126	193.185	124.71	167.725	196.459	140.604	196.61	159.472	169.939	134.647	175.956	102.704	157.543	133.106	159.56
SCO2127		461.893	409.598	404.913	385.285	428.074	390.905	479.979	423.317	460.552	407.588	458.243	433.81	574.928	439.033	466.594	446.495	440.359	464.941	441.973	424.443	435.752	446.131	343.87	491.025	321.283	459.772	415.846	368.704	414.613	420.394	367.518	398.251
SCO2136		1245.06	1007.64	998.021	539.643	738.07	469.323	489.007	410.095	340.471	317.618	257.634	257.971	265.658	330.467	212.347	233.424	162.464	138.837	141.582	133.006	173.799	155.532	119.382	170.213	143.623	176.333	118.124	148.493	110.046	150.979	95.6369	104.362
SCO2140		389.878	349.799	334.918	260.659	318.24	239.902	366.421	230.11	269.261	340.991	288.734	240.863	406.882	248.564	242.724	403.332	296.514	268.978	233.632	178.446	211.821	245.244	178.696	230.954	178.691	251.418	226.496	204.642	216.737	252.309	178.131	197.662
SCO2146		48.8498	48.5559	45.6085	56.5445	47.7906	49.0973	41.2232	45.8988	51.2564	59.2561	51.0937	61.4849	62.0828	62.5063	65.2863	58.2968	53.1141	47.2196	52.2983	51.8937	49.0013	38.3883	51.9751	45.1056	46.8561	48.7655	49.3199	55.41	53.6395	44.9793	52.0738	56.9444
SCO2147		220.509	195.402	238.163	187.243	218.618	177.155	170.898	145.136	161.573	158.078	140.625	170.655	150.937	163.951	150.801	164.995	155.748	128.828	120.472	135.624	143.856	134.615	133.35	123.626	123.762	133.017	111.508	128.568	145.51	138.622	142.62	123.145
SCO2148		1995.53	1444.96	1526.24	923.422	1521.48	1057.93	795.462	601.938	1015.53	650.668	565.803	576.192	611.725	988.961	485.25	914.175	466.978	248.665	220.846	200.031	275.157	285.744	223.206	252.3	380.289	346.534	204.665	402.832	167.527	314.798	218.304	181.99
SCO2149		2189.5	1392.51	1748.27	983.619	1673.55	974.901	907.194	735.699	967.158	698.934	658.553	717.093	737.285	915.363	656.729	1014.05	544.669	338.807	253.195	227.457	375.2	381.751	236.936	300.855	285.26	432.405	265.136	367.203	215.384	356.437	205.899	208.866
SCO2150		6643.03	5338.79	6058.26	3953.75	5276.25	3438.51	3565.91	3309.38	3707.83	2928	2638.84	3331.01	2951.97	3050.22	2491.7	3838.34	2040.51	1447.8	1347.18	1506.74	1639.99	1556.34	1018.66	1602.95	1375.13	1900.22	1132.4	1534.33	904.318	1611.82	1041.27	1158.64
SCO2151		3549.49	2705.72	2581.93	1956.1	2750.8	1988.99	2226.01	1766.11	1957.58	1676.37	1648.97	1610.73	1823.91	1828.4	1357.37	2044.73	1373.63	892.91	719.769	674.683	923.465	919.608	719.641	964.476	870.002	1124.05	734.638	795.451	549.538	886.716	509.835	576.779
SCO2152		210.989	211.989	209.943	188.704	195.157	222.672	251.372	225.799	281.258	280.326	258.614	240.189	318.271	297.499	250.271	279.12	301.315	291.22	242.335	199.509	264.979	250.297	275.954	244.262	275.995	216.928	238.292	253.893	217.796	247.352	238.277	202.534
SCO2154		629.675	560.457	620.055	321.179	466.313	287.188	343.589	296.23	306.3	234.462	201.209	270.335	239.521	291.908	199.214	301.675	182.183	119.31	92.4844	107.321	116.228	125.594	88.7255	92.0464	113.489	140.895	92.0008	115.385	106.22	100.187	95.9525	87.1953
SCO2155		2293.56	2273.95	2192.22	1627.14	2307.44	1274.55	1556.36	1443.46	1306.24	1171.79	1149.98	1422.32	1177.93	1244.31	1036.64	1414.85	884.804	560.369	586.077	580.179	649.793	640.685	492.337	603.105	480.379	698.738	492.799	568.592	422.063	636.351	430.885	412.89
SCO2156		5776.99	4128.71	4972.31	2700.86	5160.77	2920.71	3213.62	2641.43	2916	2746.43	2154.01	2907.77	2606.21	2793.85	2141.21	2553.89	1875.94	1245.07	1043.45	1335.34	1415.19	1342.24	884.296	1043.54	1015.87	1534.58	1046.11	1150.94	746.769	1355.43	657.766	713.273
SCO2157		87.8839	83.3242	84.156	85.3713	86.2982	85.9578	86.185	78.5731	91.105	76.2895	90.5506	87.3874	81.0906	91.115	83.4964	86.4932	85.991	78.8798	87.187	76.4706	80.4411	79.5442	88.4315	88.7334	102.821	91.3229	79.3149	93.328	92.8658	88.4733	94.0061	83.2948
SCO2158		40.6818	33.6545	34.6769	31.6893	31.0647	28.0874	28.8213	28.4108	31.8871	29.7443	26.2288	25.3269	31.0949	27.7638	27.8631	26.7675	29.9337	28.5608	26.4799	23.9872	27.2739	28.3122	27.3995	25.1274	24.7027	25.5271	26.8507	26.559	26.9793	26.8097	26.1282	26.9001
SCO2159		179.819	207.275	198.004	222.318	189.66	217.891	186.166	211.262	211.017	198.569	214.059	202.002	216.638	199.4	191.219	245.884	245.819	224.543	266.606	257.094	245.991	229.739	273.019	254.32	244.032	252.7	227.237	224.815	224.738	206.511	250.376	197.988
SCO2161		170.821	165.66	179.288	152.539	195.291	473.434	832.51	350.442	268.733	363.449	432.448	181.843	310.764	205.655	224.352	248.424	272.008	286.107	179.229	141.773	185.647	240.576	136.822	207.792	156.741	211.039	164.181	151.026	182.956	233.006	140.215	162.739
SCO2162		168.079	173.961	149.971	183.036	244.184	220.11	271.279	218.057	260.655	240.068	236.909	200.408	301.649	289.054	289.113	273.56	287.635	285.143	238.384	128.991	220.555	242.775	180.733	179.015	186.401	177.885	153.519	175.067	180.075	181.266	160.785	189.878
SCO2167		508.119	555.274	541.752	494.432	540.626	525.459	626.292	579.195	575.581	596.315	579.672	513.351	678.305	583.197	661.164	567.834	702.55	781.072	677.244	568.45	632.028	765.023	561.339	624.589	509.731	813.222	618.116	600.78	618.834	778.334	458.157	609.388
SCO2168		526.603	533.6	575.051	418.608	509.032	433.749	564.337	487.548	568.274	503.087	569.333	471.776	685.551	571.884	544.447	692.096	512.199	709.607	671.351	476.056	630.271	731.667	582.99	685.948	679.955	957.73	539.694	595.26	437.208	705.194	435.979	596.044
SCO2169		142.315	148.141	123.086	144.526	124.216	130.306	137.373	115.214	120.403	118.852	107.772	99.6395	132.673	119.351	119.524	124.044	104.696	90.0266	106.262	82.5945	90.5967	100.896	110.991	116.683	89.0829	104.003	91.757	106.742	98.5024	95.8058	82.0376	94.017
SCO2170		321.564	332.021	311.456	284.697	285.912	338.162	306.303	339.157	305.342	258.969	261.164	330.894	259.333	304.49	277.637	264.119	262.951	244.872	228.524	251.418	256.952	309.832	273.291	247.441	251.642	272.588	254.679	252.767	257.493	244.842	268.041	287.754
SCO2176		80.0872	78.8063	78.2062	83.3051	84.4507	101.665	83.2791	86.6717	82.9301	92.7948	95.3616	126.446	89.858	90.0503	93.5455	90.2439	93.8073	107.493	107.643	107.383	112.458	83.5561	110.486	126.834	122.73	115.857	112.405	102.392	104.742	110.17	130.806	105.732
SCO2177		109.741	128.636	103.825	133.393	112.385	99.4286	109.725	136.63	108.34	113.272	124.092	147.873	120.074	98.3084	108.781	110.867	141.833	127.8	133.644	130.174	109.578	130.902	130.973	113.122	102.29	123.237	117.494	129.798	134.982	124.457	107.683	121.241
SCO2178		157.744	132.492	148.429	147.658	130.896	142.368	145.32	121.796	117.166	121.827	148.138	125.791	121.688	135.041	127.08	133.017	135.428	145.163	128.764	147.916	137.452	144.746	154.428	130.936	162.227	128.344	143.555	138.136	150.328	140.01	159.708	126.546
SCO2179		774.232	675.541	765.166	604.363	598.374	683.994	643.958	595.241	637.573	577.212	589.033	523.068	612.148	628.243	545.712	564.575	486.29	436.425	464.114	363.85	467.696	604.214	495.421	496.395	515.418	470.833	454.001	497.069	453.193	507.775	424.279	414.237
SCO2180		2325.41	1941.86	2097.35	1188.22	2425.32	1655.02	2060.72	1587.51	1939.93	1479.35	1276.09	1576.79	1706.15	1342.24	1151.46	1739.53	1090.73	857.978	759.983	613.352	854.022	936.562	666.871	937.676	730.737	1151.38	628.622	711.995	428.39	896.096	458.164	627.546
SCO2181		1714.49	1153.34	1263.48	712.222	1288.65	1067.6	975.707	696.074	1193	622.198	540.209	627.975	686.45	1034.66	503.961	1039.91	469.091	414.142	341.467	352.654	377.895	427.994	417.262	370.478	428.192	684.822	262.162	503.969	278.02	358.16	298.234	297.712
SCO2183		1221.42	837.332	825.928	654.871	965.599	1460.02	1282.68	965.124	788.645	689.593	744.692	712.068	657.344	574.385	537.689	721.339	391.492	325.103	403.404	333.71	421.331	454.858	383.649	622.575	499.006	610.249	377.662	550.05	298.178	591.499	375.149	579.705
SCO2191		65.4374	60.1674	64.5918	62.4289	56.8154	53.4909	55.6115	55.4618	62.9473	56.455	53.8562	55.7155	58.0863	61.4525	61.2643	59.1533	75.2514	60.1371	53.9248	56.4138	58.8518	62.9589	61.9643	54.4088	55.5922	56.4845	64.0489	60.3287	64.7952	56.8275	61.2631	53.5888
SCO2192		82.7057	92.7024	109.959	95.0085	137.404	94.1131	127.182	133.155	133.825	141.168	125.438	161.775	144.424	125.103	122.679	137.151	99.0868	99.3479	126.317	108.762	99.6912	91.2866	93.92	106.389	93.9274	119.668	83.0947	82.3372	96.5669	93.0496	112.81	89.8538
SCO2193		218.68	171.416	182.412	153.576	210.659	198.671	202.267	142.589	186.85	165.665	156.543	147.772	192.932	130.982	126.927	154.189	166.875	139.178	131.577	127.709	151.607	151.253	129.707	145.285	135.278	169.303	138.237	140.195	129.32	161.625	105.43	124.973
SCO2194		793.371	716.863	849.022	537.075	754.697	1395.05	1215.24	884.709	849.319	747.213	767.899	666.001	783.273	681.083	585.405	788.911	769.119	638.911	677.512	533.618	656.318	710.456	608.505	677.156	716.976	836.072	423.259	679.018	460.106	718.206	500.598	435.923
SCO2195		1480.87	1410.19	1531.29	907.554	991.094	455.123	527.061	524.275	608.649	567.683	597.245	525.395	742.938	460.09	549.011	1111.77	1554.59	1908.84	1396.68	990.032	1176.76	1314.57	822.552	1489.8	949.567	1353.55	845.31	995.45	784.881	1243.61	620.8	916.431
SCO2196		1886.2	2015.07	1844.9	1328.44	1523.31	1102.16	1785.89	1524.11	1276.38	1500.07	1431.74	1328.86	1776.43	1256.83	1281.47	1385.94	1414.56	1434.51	1252.4	994.338	1244.55	1321.31	994.275	1302.43	1016.49	1221.44	973.636	885.484	857.741	1237.97	687.742	1015.78
SCO2197		377.833	402.373	372.181	301.739	461.323	307.398	579.382	477.146	307.394	485.733	479.602	499.771	462.23	306.419	448.589	420.898	465.107	336.853	340.381	413.682	390.286	392.52	250.479	337.54	254.65	408.169	316.581	204.886	337.994	394.965	277.973	309.999
SCO2198		2275.44	2077.33	2013.13	1476.37	1932.65	297.989	290.586	1227.17	3200.53	1329.51	336.613	170.642	331.339	377.643	294.627	691.428	269.792	217.606	182.882	156.808	212.288	274.499	145.38	261.922	177.936	192.222	151.725	191.744	157.209	179.59	154.768	154.493
SCO2199		618.632	758.746	655.905	500.753	550.294	394.736	558.45	500.459	372.554	414.334	397.899	400.392	401.542	332.294	352.885	441.734	393.799	386.773	442.299	444.157	432.997	420.462	381.904	436.449	418.14	483.778	388.539	375.988	438.439	431.238	410.144	460.13
SCO2205		208.364	269.708	253.76	282.517	213.874	275.723	260.454	186.087	246.214	239.004	237.338	170.922	241.205	221.977	273.12	246.545	345.857	368.226	279.318	244.348	361.621	388.083	326.405	329.524	332.471	409.695	451.261	407.532	474.143	465.078	293.293	411.22
SCO2206		124.843	129.367	130.495	112.556	131.271	109.235	133.571	105.274	110.371	118.639	143.525	140.673	134.953	104.848	136.212	104.448	146.482	137.725	104.424	86.5834	138.012	117.133	125.091	93.9615	89.144	83.6748	126.78	102.018	101.411	102.188	78.4676	98.4658
SCO2217		102.635	97.5313	110.212	111.684	105.818	106.204	94.3896	80.1312	91.9317	96.8477	97.9974	84.7797	91.9583	97.9201	94.9368	77.5007	102.79	113.878	106.807	96.3475	99.0551	106.783	104.597	89.2725	107.471	95.3821	121.423	121.824	126.672	105.557	114.251	126.915
SCO2230		38.0309	34.2772	37.2971	54.5705	42.8526	49.5842	42.483	44.7371	41.6165	49.9813	48.1916	45.919	44.2649	56.7895	47.5199	64.5297	41.4657	56.3485	51.4547	60.9813	59.5286	43.7966	43.0123	60.1212	65.2055	49.4471	55.5172	49.0574	49.7468	48.8244	60.3968	48.1898
SCO2231		36.8616	32.4024	36.0257	36.8669	31.7451	35.6776	31.0629	31.5471	38.086	33.8225	36.4486	40.5593	48.3156	51.5953	39.1933	43.0718	43.339	45.317	51.6514	50.1287	41.5212	39.6462	38.82	48.9717	56.0643	37.8797	41.5072	45.4538	44.0559	41.8501	45.6537	39.6614
SCO2232		107.045	107.18	117.61	112.653	118.828	116.799	118.804	120.985	116.385	121.7	129.67	100.442	130.079	109.875	145.055	109.203	114.446	131.339	128.381	95.8328	123.349	134.977	129.277	116.595	121.132	115.723	139.633	135.568	144.513	125.031	135.478	96.0928
SCO2233		516.193	517.478	527.087	469.731	482.289	575.264	554.262	540.886	566.895	516.091	532.562	585.239	553.217	717.836	601.362	627.867	582.967	699.032	568.02	623.943	620.198	669.236	667.635	714.057	794.894	757.706	664.154	807.005	695.554	753.381	691.118	652.49
SCO2246		177.478	172.564	166.082	198.473	130.029	199.526	199.865	220.555	211.112	209.79	238.338	244.859	206.553	193.009	246.648	229.706	228.438	197.717	233.31	212.026	214.17	205.655	198.421	216.227	207.29	224.619	247.07	186.105	198.5	248.73	248.373	234.045
SCO2247		83.7209	80.8365	75.5922	88.3105	72.4804	79.9666	82.4878	77.6191	83.3593	81.729	90.5835	79.5512	75.4304	82.4929	79.3561	109.545	83.7592	90.8102	106.906	109.29	98.123	81.3639	96.3023	132.015	143.625	109.827	109.652	95.8271	94.8905	96.806	133.975	101.343
SCO2248		104.146	112.649	124.259	140.313	118.957	143.367	120.495	121.988	124.116	130.237	139.325	125.957	113.499	137.941	132.715	138.58	146.779	139.315	124.741	134.076	131.773	129.36	162.656	147.622	156.05	131.639	132.393	138.066	141.377	127.982	147.287	155.949
SCO2252		67.7614	66.6273	79.5398	59.373	79.9049	67.7748	67.4475	68.0725	69.5085	82.5132	68.5909	68.1816	69.7059	85.8756	73.0348	52.3138	84.9679	73.0127	70.717	77.2738	63.703	70.8175	75.4376	57.151	59.3901	49.5609	61.8609	55.069	68.6025	61.3841	61.0454	71.5244
SCO2255		260.301	276.884	285.048	279.423	253.438	231.102	225.188	263.144	234.821	282.858	260.679	259.339	262.261	235.737	263.69	307.582	273.338	293.947	272.482	256.589	279.51	272.838	270.617	291.486	286.598	317.059	237.981	237.102	250.512	254.886	274.115	209.932
SCO2256		44.5317	35.4742	36.0588	37.7976	42.7877	36.5459	31.3284	31.3332	31.9049	28.1367	31.5015	31.6561	29.4185	36.0958	32.2781	26.3657	27.2988	28.5857	28.8149	35.5758	31.4605	32.7358	31.0584	30.6302	31.643	43.0883	32.4021	32.6219	34.2976	36.3714	37.8721	31.9464
SCO2259		63.9844	60.4278	62.7146	69.2565	53.7731	69.8298	65.1279	63.8798	58.4026	69.6392	71.3105	75.5665	70.5561	70.0878	66.0078	85.3795	69.1651	78.3128	78.0092	79.6658	70.0866	70.1648	81.0179	99.3186	102.719	94.67	73.885	75.1192	76.8147	80.5934	90.6441	74.7183
SCO2260		101.327	96.1828	92.1598	109.186	95.378	100.853	86.3083	99.8402	81.3311	100.779	90.824	131.436	67.2061	98.5718	92.162	96.3804	89.3878	92.8152	105.33	133.447	108.87	91.5871	104.021	117.874	112.015	132.212	108.727	107.137	126.586	104.84	139.903	125.582
SCO2261		157.236	153.762	135.078	157.264	150.354	166.523	164.313	184.244	172.638	151.124	174.134	183.145	179.863	167.52	164.633	160.205	193.783	161.712	170.433	155.303	180.056	160.942	196.567	194.79	177.456	159.084	173.767	175.01	191.719	166.69	166.354	197.449
SCO2265		426.692	506.314	457.564	505.09	394.151	467.433	738.824	573.445	537.497	633.838	669.3	515.207	824.569	497.179	597.69	677.682	587.992	707.001	652.519	437.884	531.479	638.268	449.059	636.041	428.803	526.754	562.82	544.327	511.347	567.31	304.134	438.807
SCO2266		280.863	222.22	239.885	217.102	213.967	246.468	224.92	220.037	197.926	230.174	216.256	189.477	233.341	212.986	202.558	169.095	183.32	183.376	170.689	119.38	187.218	155.789	135.077	134.185	142.194	119.97	170.551	147.774	160.303	155.253	137.362	146.908
SCO2268		47.8535	59.7359	45.6301	50.8939	45.6059	49.5237	48.2158	57.0875	49.0334	57.0803	50.5794	48.4042	52.196	59.1755	58.4856	44.51	49.0915	59.962	46.9235	46.8296	51.3399	64.2946	55.4352	39.2244	45.3872	41.6289	56.5655	47.2188	46.8693	56.0418	48.8787	52.4315
SCO2269		299.369	272.643	281.409	294.277	369.457	308.027	339.884	390.998	256.951	299.733	312.432	389.142	252.868	264.116	286.935	279.895	298.086	286.215	407.023	365.941	328.625	263.888	337.516	358.197	291.179	335.441	317.845	299.252	349.233	355.995	379.81	367.501
SCO2279		425.328	482.196	576.948	383.555	460.955	381.436	508.467	480.689	426.562	503.786	451.563	606.436	496.412	418.549	514.601	573.646	415.245	296.12	373.501	375.115	362.963	331.151	309.39	365.215	248.486	303.032	270.415	225.168	221.113	288.899	303.64	229.075
SCO2293		81.3202	83.7719	72.6753	109.027	92.3407	80.5515	76.215	88.9624	66.747	78.3656	84.0735	97.9261	76.7813	88.6294	86.1111	80.3055	101.7	80.5688	84.538	98.6699	89.1197	88.5471	82.12	89.8846	79.8765	102.691	89.1232	93.1937	97.9133	94.784	93.2355	93.156
SCO2294		48.8498	48.0372	51.7174	45.824	52.9148	47.877	60.5907	57.2724	57.2393	62.9346	53.1963	60.4298	59.5386	50.9306	51.9209	54.6723	70.3304	58.0384	59.464	66.9754	58.1907	53.8503	56.5387	54.5252	50.4813	57.4223	51.1722	54.2658	53.1821	54.9357	56.7971	61.1326
SCO2295		147.162	119.234	143.537	139.389	122.195	151.942	149.033	144.573	139.899	154.178	156.402	186.132	159.155	138.907	158.076	170.382	140.353	145.285	172.208	170.273	168.308	168.737	161.865	177.872	143.006	190.23	173.941	170.58	173.775	170.921	185.412	181.579
SCO2296		475.059	595.112	447.536	569.91	465.836	622.59	502.423	571.564	579.981	547.682	551.539	621.579	544.608	644.438	626.274	533.877	771.542	633.267	547.935	602.81	632.465	630.054	741.076	693.452	655.87	644.365	686.836	797.732	694.295	624.543	654.819	592.808
SCO2300		186.177	162.417	179.409	118.773	120.097	94.2758	102.535	86.7413	107.112	82.0223	78.1477	82.2228	86.3206	88.4993	77.7425	125.106	65.4215	73.2921	70.776	59.1729	77.3521	63.4479	73.7935	68.3817	66.3562	80.9149	62.4326	78.5572	49.6795	62.0552	67.7874	60.7798
SCO2301		285.357	236.576	258.542	161.927	339.826	185.219	182.837	151.835	177.692	170.166	175.323	152.741	187.878	172.994	133.379	150.275	148.188	121.74	124.86	126.38	119.277	130.659	90.7746	97.6631	101.427	125.128	122.772	110.805	120.585	122.657	120.476	135.704
SCO2302		61.9294	80.3323	97.1003	82.8828	117.895	83.8908	184.42	205.019	294.717	169.23	127.126	172.133	154.587	170.642	105.103	146.762	91.8938	110.143	106.557	114.902	110.111	93.2134	86.5943	83.5231	79.1597	79.4571	108.393	95.1522	89.8733	111.897	100.068	107.534
SCO2314		870.244	967.239	978.373	661.62	889.669	357.462	633.222	465.496	436.351	462.865	490.511	402.131	674.522	449.608	431.371	637.995	334.665	332.865	391.006	250.292	374.317	412.7	262.465	385.1	187.389	444.25	255.576	288.8	190.135	276.138	147.363	179.413
SCO2316		38.8611	43.5473	36.934	39.5136	37.1497	45.6846	43.1197	40.6526	36.6919	44.8054	42.1483	38.4318	38.3727	43.451	34.8344	39.098	37.3068	36.3707	44.097	41.1218	38.8523	33.1268	39.4733	42.773	40.4409	39.801	36.8809	36.3195	36.0019	34.0833	47.3082	42.3678
SCO2317		225.5	275.942	217.803	194.082	189.211	179.62	224.525	188.645	183.301	184.093	208.117	171.118	189.587	152.71	157.046	179.73	148.189	133.748	145.888	134.711	163.557	156.951	152.32	142.634	159.384	146.744	139.56	139.573	138.551	124.217	166.573	136.14
SCO2318		87.1958	85.558	77.0318	76.0132	76.5418	66.1664	92.2686	76.9081	72.8712	77.9503	76.5916	70.5306	82.1746	69.0984	70.8959	68.7197	58.3729	73.3168	67.5271	74.713	77.6051	75.5985	72.7467	64.1767	59.6661	68.8182	74.4213	62.9325	74.0523	62.6984	78.8843	57.8452
SCO2319		113.309	101.709	102.316	118.357	123.017	116.118	119.119	106.247	101.84	120.327	125.498	108.141	96.3419	92.8619	100.301	108.431	104.787	106.053	110.106	112.491	120.571	104.713	103.712	107.615	104.67	97.5705	119.344	101.388	112.403	103.645	115.39	128.484
SCO2320		85.6041	87.0775	85.1843	104.937	76.0345	105.865	103.151	98.6101	103.557	108.352	115.031	96.6577	101.206	93.7086	122.378	94.0257	122.433	109.979	102.054	92.7529	134.079	112.941	126.327	102.508	118.145	102.62	130.393	128.068	137.585	121.926	117.513	114.692
SCO2321		1968.83	1884.34	1626.71	1671.39	1518.87	1434.84	1380.62	1619.07	1535.43	1587.99	1461.03	1428.52	1705.09	1581.48	1396.61	1408.82	1111.33	1295.87	1151.9	952.878	1047.19	1158.46	1045.37	969.69	1005.27	901.628	1172.61	999.736	969.115	965.414	961.024	1174.66
SCO2322		129.747	150.648	146.141	123.708	127.919	123.031	144.443	148.064	145.041	141.736	150.103	140.727	138.262	137.143	157.61	137.553	136.194	105.397	124.65	118.592	132.554	114.767	108.994	106.035	97.6059	105.48	98.8438	108.611	135.521	99.8596	103.952	99.5387
SCO2335		29.6351	27.3237	27.7543	25.0487	35.7991	27.9451	31.7081	28.4248	29.7836	34.1075	32.8749	37.1689	33.747	33.574	29.5604	29.4674	27.7864	28.6693	28.7695	30.6714	30.1478	29.0837	25.8423	30.1412	31.202	33.2922	29.1013	30.7334	26.2135	33.6802	27.1723	34.5932
SCO2336		75.0949	79.8018	71.2914	82.0381	86.8572	79.4336	81.2184	91.5642	79.4654	74.653	80.3008	97.2847	69.122	82.7583	76.7465	92.8057	67.1758	77.2828	85.2487	94.0669	85.9331	101.518	91.2124	95.5192	121.378	99.2019	89.6617	82.8978	98.1531	89.8029	108.088	107.407
SCO2337		203.44	244.649	226.874	206.019	188.686	262.217	277.448	279.609	248.088	242.663	260.614	226.678	241.785	293.839	261.503	223.358	293.893	268.168	268.507	225.208	272.707	253.114	280.434	230.718	234.368	203.722	242.257	256.017	246.294	262.35	226.148	209.164
SCO2338		136.137	120.319	125.191	109.176	122.963	128.921	125.237	128.025	152.187	125.032	129.073	127.686	143.926	124.946	126.1	149.686	136.434	139.584	126.336	134.994	134.658	119.955	120.677	136.838	128.434	118.488	122.628	109.136	119.963	122.096	120.993	121.57
SCO2339		36.776	32.7328	37.0159	35.6882	38.954	34.2322	34.137	38.1595	35.0776	35.1141	32.9663	36.373	34.3841	35.718	36.4259	33.7021	36.7279	40.402	37.1067	36.7267	37.5178	36.2395	36.3704	32.4658	33.8662	35.4021	36.2614	36.0697	38.903	39.6948	36.2751	37.6874
SCO2340		212.444	194.176	217.385	157.138	160.112	225.479	217.733	182.981	227.993	178.386	209.25	189.594	258.859	260.958	200.786	274.091	257.929	240.948	220.415	162.957	212.144	228.738	239.854	224.893	241.283	203.334	158.912	226.067	148.056	171.881	162.373	133.499
SCO2346		311.366	270.313	293.335	222.665	317.597	205.688	222.374	197.296	190.516	214.217	193.641	224.985	188.379	191.596	193.767	182.677	183.212	174.873	216.361	246.559	200.787	185.958	217.523	195.261	186.591	211.625	195.707	189.754	234.341	204.007	224.834	185.199
SCO2347		308.929	316.805	281.51	310.434	255.702	275.619	258.513	315.11	287.681	313.495	301.604	301.224	350.038	306.943	315.391	271.025	264.812	298.131	309.077	286.297	298.024	270.849	297.366	302.036	317.322	267.962	294.202	306.504	314.343	323.135	300.378	430.824
SCO2348		43.2121	41.2734	48.4094	57.2806	42.4768	53.6254	46.6257	53.6364	45.3741	48.5708	61.0322	55.2957	52.5348	80.5475	53.1803	93.3301	242.329	697.954	362.147	189.469	186.579	187.464	143.736	173.564	148.595	131.908	152.949	134.819	142.667	190.558	110.779	132.406
SCO2349		67.7304	74.0743	76.2272	75.8433	84.1253	73.8129	71.9881	81.3352	85.6141	79.7094	84.4563	98.2102	82.0737	88.6308	73.856	89.0346	94.1009	109.31	102.673	102.278	101.869	87.3812	91.1989	100.023	81.6916	89.4098	85.3213	89.0294	94.6012	91.4445	91.1028	106.429
SCO2351		282.649	235.622	224.59	231.917	281.821	259.297	270.025	262.171	251.549	224.675	247.68	282.219	248.427	230.064	246.604	210.227	202.847	216.526	221.949	232.266	225.615	200.598	210.14	191.016	250.212	231.339	204.336	210.456	208.452	247.328	260.028	213.106
SCO2352		181.832	202.049	179.233	232.788	188.546	199.994	228.198	228.933	206.11	242.467	232.828	237.603	224.779	205.614	229.613	231.875	229.246	243.043	297.048	189.698	230.573	215.621	207.044	209.71	198.462	233.539	231.532	211.039	203.084	193.367	210.24	243.155
SCO2353		83.5148	82.0469	72.2416	79.793	79.9423	97.0197	91.5421	90.8222	103.895	104.118	106.966	101.547	87.801	90.7121	106.626	105.48	110.493	100.22	133.671	115.728	114.288	140.006	119.475	110.127	116.499	113.673	124.005	116.718	161.76	135.422	136.729	155.489
SCO2354		46.9834	40.1527	43.7559	43.7138	39.6314	44.9947	50.0003	45.44	45.8423	49.1015	45.6429	48.4391	45.8721	47.5537	64.1518	44.5562	56.5795	58.8978	62.0632	42.0425	50.6101	56.3533	48.3397	45.8535	52.9498	44.7342	56.9056	47.0445	59.9408	50.1572	53.0459	57.7081
SCO2356		176.779	172.676	172.181	175.267	195.1	186.296	193.457	186.95	184.241	216.783	205.766	195.983	225.115	198.189	201.718	249.094	212.776	210.544	225.689	218.147	206.625	197.458	192.671	276.984	213.812	235.891	199.242	187.937	223.198	204.908	200.249	237.402
SCO2361		103.895	105.165	106.649	119.052	93.7796	100.938	88.4105	98.9043	95.0363	97.7322	106.071	93.0501	79.3439	83.1517	88.9403	86.4335	94.924	95.8594	91.5335	80.1991	98.4241	100.357	107.954	114.464	103.037	77.7894	102.284	117.701	95.86	84.1131	94.2619	106.235
SCO2362		37.6738	32.552	34.4799	32.8857	30.978	31.2079	29.6602	30.0241	27.4129	29.5493	29.133	35.465	27.0318	26.2294	31.3879	29.3279	32.4386	31.2085	31.4176	33.2046	32.8064	31.4244	28.3021	36.628	32.6066	32.2175	35.9709	34.5501	31.7178	29.2527	33.4998	35.522
SCO2363		51.6902	50.6932	56.9784	52.6846	47.8872	51.5905	48.0649	56.2875	50.8809	54.051	52.4256	58.8003	40.2225	48.1998	48.5217	64.7537	59.0298	73.3957	66.0544	72.4891	59.0632	53.2655	54.8988	72.9664	80.4713	57.6709	64.4652	66.0539	55.1738	59.9182	70.2954	63.4612
SCO2364		246.216	254.46	277.181	222.984	267.24	203.699	214.895	245.688	183.977	221.165	199.07	258.224	231.201	181.853	203.39	238.502	205.703	162.512	194.662	214.461	183.609	165.078	167.213	195.8	185.933	211.153	192.457	146.657	154.718	182.168	184.857	179.19
SCO2370		647.383	701.896	632.002	464.707	710.432	459.843	803.821	710.668	547.723	658.56	696.756	672.637	962.284	628.567	727.092	504.429	590.049	570.841	574.09	443.716	546.521	605.529	351.791	411.276	303.994	480.976	403.996	313.779	318.941	462.267	184.673	291.341
SCO2371		121.95	114.679	142.979	129.084	137.298	142.524	197.976	189.313	302.098	264.503	294.055	271.77	357.699	254.154	182.467	310.924	213.973	162.037	141.489	111.622	150.421	150.358	137.565	169.43	148.686	153.517	130.101	149.268	101.936	135.285	122.85	124.7
SCO2382		284.884	285.553	287.332	173.889	265.415	196.841	284.106	222.88	230.671	228.581	233.915	197.288	267.523	184.952	172.495	269.755	297.365	256.846	185.87	135.794	149.771	182.118	106.98	150.032	123.508	125.39	148.755	112.549	140.438	148.596	79.7357	85.3588
SCO2384		446.84	458.923	528.069	247.7	365.266	154.94	163.248	162.134	152.626	146.19	128.107	117.114	123.145	128.822	107.093	108.936	105.913	123.977	139.609	133.097	126.383	124.004	134.612	103.919	132.876	103.71	103.81	108.334	98.9397	117.288	116.292	114.25
SCO2387		267.235	272.984	243.577	189.355	214.684	91.8892	118.541	115.83	129.956	115.685	121.441	114.42	135.364	122.702	119.75	103.814	116.482	113.909	108.836	70.4893	91.4924	101.276	76.9232	90.4862	82.0251	108.611	101.225	100.697	97.2017	104.458	74.2331	88.1196
SCO2388		1263.82	1168.57	1248.55	845.817	916.51	346.595	534.087	532.497	608.132	489.647	547.764	472.386	576.223	444.78	412.754	366.169	391.855	428.882	356.505	287.831	325.496	330.588	246.857	309.848	279.243	359.489	331.582	375.99	263.031	340.472	303.296	267.939
SCO2389		2646.85	2558.5	2404.39	1670.96	2780.28	659.961	1712.07	1122.31	1135.77	1380.79	1607.81	1172.45	1832.76	811.966	1176.47	1166.39	980.978	1124.45	893.47	484.453	752.041	853.871	367.888	733.385	396.321	996.221	689.088	534.364	516.704	894.199	279.021	543.918
SCO2390		698.421	732.039	639.293	482.661	721.173	331.022	361.148	341.97	435.199	375.656	329.44	321.258	343.079	367.729	331.717	310.562	293.19	330.359	316.512	252.575	291.837	274.249	291.662	246.365	279.327	338.107	249.289	317.776	264.165	349.471	268.283	257.859
SCO2446		47.8499	45.3191	43.7002	53.1585	46.045	49.0847	50.788	44.8663	44.737	44.7678	52.9856	40.0528	45.8133	51.6124	49.7937	47.3825	47.0113	58.7536	57.3497	45.6923	46.0355	58.2117	51.5324	50.8237	56.8693	51.873	69.2462	54.8382	68.3097	54.2477	61.5875	60.5874
SCO2447		1638.82	2033.33	1873.55	1576.26	1818.72	1818.12	1950.34	1730.73	1593.66	1633.63	1633.67	1789.46	1779.87	1784.43	1917.56	2195.75	2021.21	1927.86	1634.02	1558.21	1922.31	1799.77	1685.19	1553.26	1610.21	2408.31	1745.12	1664.52	1695.49	1946.58	1360.1	1449.79
SCO2448		86.6217	107.769	101.555	103.583	98.7228	81.7816	89.8058	84.6876	80.0293	88.5223	93.3393	77.5795	112.955	92.4054	86.3102	116.885	121.646	92.147	95.6796	74.776	85.8793	107.58	88.2172	98.7316	85.7617	95.0437	96.1892	103.861	84.1667	91.2709	82.0588	91.3613
SCO2457		566.09	436.32	443.493	360.585	333.424	246.183	267.028	265.605	254.406	279.077	309.975	253.035	317.723	296.362	295.362	284.667	220.797	248.099	246.33	245.733	246.816	247.435	222.425	291.977	243.21	284.78	249.223	241.059	214.074	209.687	240.329	200.475
SCO2458		254.724	189.482	184.064	125.609	145.692	103.028	104.418	97.1001	105.047	100.377	105.04	101.378	144.266	135.632	113.259	108.824	97.1171	88.7637	92.055	81.9353	119.937	92.424	99.1081	92.1101	87.7649	87.9653	91.21	98.7049	89.1296	95.9942	76.9049	79.36
SCO2459		121.426	136.274	118.876	111.92	111.927	134.721	115.687	105.368	130.691	123.641	107.082	118.516	121.436	118.472	117.745	118.872	125.601	127.9	137.864	107.419	130.88	124.898	132.145	134.537	150.781	110.453	134.607	110.98	133.298	121.543	159.545	143.357
SCO2463		350.995	359.089	341.462	378.072	348.114	413.784	344.288	337.208	518.585	432.412	485.645	506.114	501.743	555.039	440.544	445.139	621.364	487.159	345.763	319.685	349.892	412.297	400.507	380.68	475.46	404.961	379.906	373.377	397.793	333.178	352.792	281.166
SCO2464		80.7086	72.0542	82.8935	80.5609	78.727	74.2362	76.24	85.5175	100.691	91.485	87.722	107.318	122.626	109.501	83.5787	108.951	110.251	83.5483	79.5414	84.189	72.4639	76.2451	75.4666	90.0069	98.6326	93.7724	71.6863	77.6054	70.0062	73.7793	80.5772	84.1463
SCO2485		139.279	114.373	131.026	140.166	141.374	133.895	113.29	119.44	109.119	130.145	123.202	95.3299	103.093	119.466	103.629	126.642	101.476	104.128	106.279	120.845	106.159	99.2536	122.695	110.809	121.595	119.888	123.296	126.984	131.043	117.178	146.774	120.708
SCO2486		178.363	198.58	168.193	163.918	150.704	146.284	133.192	156.637	159.212	155.854	156.215	170.394	146.321	171.363	161.583	152.022	154.256	167.908	153.652	174.648	169.305	167.329	180.501	181.6	155.859	147.14	168.205	172.591	168.387	164.387	173.848	200.775
SCO2487		74.0067	80.8206	73.1945	77.1619	54.6013	62.4751	55.7317	62.7273	55.3209	62.1735	68.5386	67.0533	60.7915	55.3911	60.1551	74.3466	57.5545	66.3648	78.6132	78.5333	68.0765	70.5689	77.4051	85.6691	81.8542	69.8787	76.2793	86.6993	81.7812	72.0981	83.349	89.2696
SCO2488		124.452	123.688	129.2	128.176	133.74	130.147	127.08	136.665	131.522	133.723	121.841	127.178	126.565	135.19	147.344	114.089	173.031	157.972	133.408	151.557	152.407	155.605	152.375	127.044	140.537	112.843	149.298	157.573	153.491	129.717	151.187	146.889
SCO2489		88.4989	107.049	94.5392	90.1449	73.1132	103.405	120.822	132.285	91.2339	89.7003	97.7223	103.382	88.3713	79.5474	87.1519	81.4298	68.9969	81.6892	90.4554	95.37	78.7528	88.28	99.0032	89.2676	100.442	120.387	84.8632	101.121	98.7612	102.324	103.542	106.317
SCO2497		136.054	139.385	133.433	109.472	121.245	95.768	105.825	101.511	93.8761	93.9281	110.024	105.359	93.3238	107.219	93.3764	97.5775	72.178	75.1045	84.2067	110.101	82.7619	63.4064	81.6101	85.4324	96.2504	91.4354	75.0908	85.0781	87.4081	79.7197	101.238	84.5098
SCO2498		36.2968	34.631	32.0245	41.4284	31.9427	38.3037	36.6063	36.0401	34.6177	35.5819	43.0082	38.0411	28.5814	36.4019	35.7991	38.7186	38.3442	38.2056	37.8792	52.5074	39.6797	36.0856	43.42	50.2011	44.2422	43.9708	41.3129	48.1256	50.9311	37.1194	50.8756	47.9244
SCO2501		56.0914	64.304	61.0199	70.5965	71.2034	78.7844	89.6916	65.5435	79.1147	71.8235	71.1934	57.3029	69.6773	73.7022	74.6465	74.1398	80.2164	72.3942	76.6465	69.2519	70.9646	75.9522	65.5273	70.7355	76.0507	71.0537	78.0806	70.6889	77.9588	67.3657	79.2588	64.2199
SCO2502		35.6453	35.9045	37.461	39.9018	38.7539	40.7452	39.7471	40.9637	39.0475	39.9986	38.2551	39.4338	37.9078	39.1567	39.4237	39.2786	38.5335	41.7028	39.7878	44.2824	44.8585	39.9234	40.4672	39.0941	47.5838	49.9986	44.9868	42.3385	51.8944	43.8133	51.291	47.8493
SCO2504		570.876	473.128	465.13	336.156	510.093	326.635	363.089	306.225	443.052	300.396	296.997	316.045	358.996	389.408	272.672	211.031	141.005	178.327	147.465	161.967	209.298	204.73	185.358	177.78	158.658	185.275	169.209	186.03	189.311	160.532	133.096	116.068
SCO2505		166.896	142.164	150.126	142.187	155.135	194.494	128.065	123.4	158.795	161.506	133.482	135.275	133.588	157.443	110.092	104.681	106.477	104.155	98.0499	108.217	104.497	98.6534	103.066	104.176	128.549	110.585	106.316	112.677	112.806	89.1463	99.7487	107.224
SCO2506		253.532	235.33	235.274	290.98	229.61	265.157	250.782	212.642	232.493	249.469	251.174	248.87	224.102	246.698	239.576	231.365	208.417	212.405	232.217	253.146	227.032	276.419	238.858	248.675	210.306	249.754	239.595	256.631	234.734	235.649	228.849	240.509
SCO2507		94.9773	110.109	99.5416	110.397	103.206	121.06	107.961	97.1863	96.8199	108.068	107.025	97.5881	99.1827	116.159	113.048	99.2593	115.997	99.6944	108.183	95.4127	94.4135	118.327	109.159	95.2112	101.163	103.229	102.101	99.9486	109.786	107.634	107.501	105.208
SCO2509		246.61	247.919	223.217	206.141	219.319	239.391	248.993	268.259	210.498	218.897	251.114	252.863	268.535	227.493	228.61	253.821	257.961	210.925	239.021	211.975	261.234	244.777	237.433	241.167	230.218	215.211	223.762	228.948	226.802	253.876	238.614	235.086
SCO2510		84.4487	95.2271	82.5967	94.8868	78.2477	113.097	84.6631	76.2739	104.947	85.8839	88.6643	82.2532	92.5703	121.045	86.9337	88.0111	92.7161	78.8439	81.1789	75.2896	91.8787	95.9313	90.9793	73.6267	91.2371	83.1379	91.2225	87.1976	80.3542	81.513	93.8738	77.5574
SCO2514		531.546	439.555	577.302	344.019	453.486	435.488	483.08	454.862	525.61	486.359	450.581	577.236	535.245	505.08	446.352	768.564	514.148	414.295	439.731	464.321	372.476	397.42	362.957	332.885	369.247	362.27	307.849	302.709	286.145	358.281	365.526	320.503
SCO2518		73.9124	56.3829	71.361	83.7597	67.8507	75.6699	68.2129	81.0739	66.2167	64.9476	73.8637	88.1184	72.8278	73.8658	90.8219	81.6944	85.6474	79.6471	95.6259	95.0489	246.854	348.961	206.74	460.535	197.497	361.194	150.298	165.458	134.865	210.813	130.312	194.453
SCO2519		56.5972	56.1648	55.3692	52.0743	53.7098	59.5507	53.2772	68.2432	53.9385	53.5205	59.2524	54.3727	52.6095	68.0938	58.8017	65.1429	57.6161	67.0093	79.0999	96.2521	488.016	711.805	505.038	791.743	444.764	468.176	308.266	435.417	336.618	543.823	183.908	387.158
SCO2520		53.135	55.2065	54.4474	59.5866	60.1799	65.1576	63.8982	53.2504	65.4596	55.642	65.664	67.2974	63.4318	69.1839	67.6487	71.5323	77.629	73.5445	81.9659	74.7943	72.7588	89.095	82.7531	84.7011	82.7556	78.9174	72.9606	86.8917	76.5513	95.7658	64.2706	79.4106
SCO2521		192.448	221.235	217.697	252.556	165.687	198.743	239.163	214.488	205.05	233.065	244.97	208.757	242.25	212.503	239.845	225.585	277.023	254.359	287.963	243.801	260.1	277.819	271.867	265.384	211.375	268.353	217.462	284.336	229.173	252.438	218.543	215.948
SCO2522		242.999	253.518	242.06	237.214	221.42	187.165	236.215	244.786	234.059	260.977	261.415	287.478	282.538	239.773	273.811	221.667	202.726	224.503	303.845	269.825	282.042	312.176	247.087	239.326	192.094	247.848	240.917	203.702	254.118	249.21	211.849	217.532
SCO2523		62.8288	63.8767	68.6399	51.2703	68.7427	62.1585	62.9403	71.1111	61.7478	67.8793	63.9548	62.4664	71.096	74.6927	78.0477	66.1497	73.1735	57.8706	58.5741	62.1554	64.875	74.9459	66.6372	53.6056	59.7117	77.0974	57.7202	69.2695	54.9649	68.1921	51.2081	63.5682
SCO2524		97.1627	100.291	86.7982	81.0641	86.0718	76.3393	85.1406	89.2682	97.9617	90.3459	93.9942	84.0093	134.337	109.489	91.4378	93.8054	98.2987	96.2102	117	94.6757	105.467	118.272	92.0973	123.102	96.2362	98.3408	82.2561	97.4983	75.7402	89.8288	62.1514	80.1312
SCO2525		894.558	856.33	1043.54	640.349	786.183	481.122	719.287	681.061	665.291	816.361	882.36	827.67	1040.9	816.309	770.737	685.265	456.376	514.862	583.844	637.951	679.821	810.522	578.663	646.367	660.01	729.067	510.332	479.358	328.011	523.381	395.12	422.694
SCO2526		26.0132	28.39	25.2097	27.6481	28.5304	28.9944	27.6853	28.8561	30.2548	31.0134	28.8106	32.7969	30.6494	28.4917	27.9391	29.8056	30.1033	30.6143	36.4254	34.4857	35.3381	37.0727	35.0113	32.1295	29.1075	39.6484	31.0146	33.0126	31.3487	33.6246	35.4535	35.4339
SCO2528		1055.82	901.206	858.361	791.05	796.177	513.126	571.742	455.996	611.609	465.403	497.477	413.769	517.387	535.151	476.883	584.225	520.016	437.66	431.977	331.796	420.929	456.639	382.292	420.377	411.911	430.489	414.59	455.1	454.114	438.047	319.948	293.701
SCO2529		83.9343	75.2471	82.055	84.1287	86.6926	88.838	77.3872	81.6686	89.6103	87.0551	82.9298	88.7763	98.1537	104.132	102.259	114.893	92.5596	105.537	117.58	96.9338	98.8122	86.192	88.9538	75.9873	85.8047	82.9824	77.3138	87.9609	69.7493	84.3391	85.0963	78.4331
SCO2530		130.388	122.392	150.379	151.138	158.971	156.127	142.681	161.697	161.63	161.26	156.013	167.143	176.439	145.664	163.857	152.52	178.338	162.986	183.093	173.506	161.948	168.269	172.309	149.636	164.088	159.836	171.037	156.099	162.867	171.484	181.334	172.019
SCO2532		428.501	378.048	373.76	257.493	352.033	354.485	356.288	363.206	467.904	364.833	392.626	371.052	440.575	463.222	363.074	401.467	528.237	364.29	345.371	231.887	331.543	330.913	278.746	324.551	316.616	234.399	176.549	227.5	167.234	217.88	178.992	162.303
SCO2533		130.207	143.833	115.306	102.94	131.604	114.371	132.89	105.603	147.455	128.036	128.302	103.334	148.386	138.748	112.777	164.576	152.774	111.654	101.92	84.2522	109.464	103.696	92.8878	108.072	93.0051	97.0736	93.16	97.2805	86.9664	83.6462	82.5746	68.5145
SCO2534		408.847	344.118	345.6	289.865	334.252	260.518	341.07	344.409	300.199	303.647	301.412	338.67	335.439	285.557	345.058	346.401	371.854	308.317	279.338	218.6	300.811	295.785	289.951	290.306	269.281	247.77	248.315	213.88	216.894	260.324	278.492	251.993
SCO2535		23.4888	25.2362	26.3666	28.9908	26.3889	28.7233	25.0765	28.0987	28.4399	26.3877	25.3538	26.8564	25.975	28.4216	24.9594	23.9379	31.5676	30.6962	24.3978	25.2805	25.9406	29.3009	27.1671	20.6311	24.0491	23.8626	25.5615	29.376	24.9714	27.1796	25.2569	23.3945
SCO2546		123.894	104.2	114.773	99.6926	128.758	121.736	103.102	106.738	96.3965	106.323	111.346	99.5886	102.186	106.58	81.9432	100.361	90.5722	104.977	94.5555	119.902	102.416	104.884	94.6588	115.347	120.047	134.384	102.301	101.828	125.059	106.345	112.558	126.697
SCO2549		184.241	143.356	174.055	106.034	171.807	101.75	123.859	105.692	139.49	120.199	115.662	101.577	122.765	122.65	110.75	134.014	94.8313	94.5532	99.9969	86.333	91.699	91.7231	76.3488	79.9953	83.6562	84.8038	84.6774	78.7624	69.1507	84.3569	92.3546	79.2351
SCO2550		187.574	209.358	227.728	187.186	217.42	234.17	300.086	246.667	320.288	340.685	309.479	321.306	357.684	309.207	333.944	245.702	334.94	374.794	337.009	260.388	343.147	360.758	329.248	342.523	298.394	372.803	318.638	295.826	334.603	367.206	290.343	319.776
SCO2551		71.2556	66.7167	71.5037	75.369	58.3794	80.6015	67.2021	64.4313	72.5872	78.7735	75.0533	70.3721	68.4211	90.0825	82.9334	68.9879	82.1358	85.2044	73.4387	90.1502	77.5271	84.7858	79.7934	67.5603	82.8088	68.4572	90.8614	80.6832	97.01	81.9591	93.3841	80.1638
SCO2552		56.9603	64.6879	60.7005	70.2652	51.7651	75.638	57.5671	60.6729	64.0809	60.5058	62.5861	64.6568	66.1625	58.9002	64.8813	72.9712	69.1411	62.2566	55.7212	54.6173	56.7313	67.7911	63.6251	67.4484	60.8851	54.8845	62.4763	65.9123	62.3875	63.2224	63.3541	65.342
SCO2553		560.35	560.647	638.098	572.07	701.317	487.639	529.127	513.738	457.786	530.63	478.54	593.861	492.073	523.15	472.927	577.539	447.287	416.728	410.347	460.019	452.342	438.857	414.916	433.564	375.362	432.12	370.26	434.443	429.734	363.03	399.291	437.389
SCO2554		251.736	241.529	240.283	169.72	263.299	136.437	159.355	131.496	165.432	112.494	110.866	123.825	114.927	157.649	122.091	121.924	98.7408	93.344	90.1956	85.298	86.4283	113.947	86.0503	84.2063	103.68	96.5794	79.8451	88.7272	79.7945	104.424	65.6751	74.615
SCO2555		272.104	224.631	247.647	195.3	285.813	166.392	230.522	174.634	177.007	161.006	160.091	150.786	183.15	165.147	140.948	129.733	137.573	132.613	124.102	95.3458	127.838	139.196	123.271	112.827	131.336	121.823	120.824	128.744	150.204	131.365	120.548	139.208
SCO2556		193.152	177.95	181.286	179.582	172.067	209.958	185.999	187.03	187.371	211.79	212.717	190.472	222.592	206.049	200.148	215.211	215.824	224.886	223.993	202.102	211.565	213.512	245.387	206.552	239.65	233.192	226.794	245.145	222.289	242.832	256.984	253.421
SCO2557		264.858	331.031	228.541	306.671	228.85	309.017	298.833	242.742	270.038	282.718	291.795	226.229	295.173	237.239	274.816	262.33	250.209	252.373	237.637	246.107	245.953	305.615	293.681	265.839	248.646	259.685	254.642	263.2	273.054	269.782	278.713	270.305
SCO2558		43.5367	38.9997	43.9148	41.172	37.235	41.991	44.7533	34.5191	40.6406	43.0085	56.4325	39.9471	53.0752	54.402	41.6857	46.4532	64.1691	56.3257	53.2407	41.0883	45.5684	43.3071	41.8556	46.0592	48.3232	35.199	44.8662	34.0274	46.854	45.8741	40.9778	35.9111
SCO2560		114.339	134.516	129.128	131.766	117.343	132.735	129.161	145.204	137.737	148.638	146.821	167.886	151.226	143.812	164.029	176.921	152.357	163.373	192.618	160.228	159.793	142.308	140.611	172.187	138.216	160.342	126.888	135.401	129.9	151.584	142.157	144.34
SCO2562		336.142	360.551	297.027	355.598	322.47	265.307	314.912	219.51	332.77	269.685	286.971	228.948	263.415	282.841	266.576	279.918	266.454	232.878	200.712	188.308	250.489	259.576	204.468	229.784	228.527	228.944	220.817	234.349	216.908	242.429	187.867	184.362
SCO2567		102.916	106.384	112.707	155.476	108.805	137.76	102.048	114.734	100.706	111.031	117.683	131.775	116.194	105.035	116.755	125.231	136.541	140.941	120.936	128.211	122.197	121.244	162.195	167.996	124.111	146.865	137.016	130.146	167.699	137.171	147.031	163.305
SCO2571		511.444	428.221	452.554	315.734	399.382	195.678	256.069	282.444	273.543	248.693	235.347	231.868	282.802	268.88	219.931	177.172	138.173	117.503	137.295	167.025	141.001	123.698	104.257	158.915	156.05	184.514	110.82	117.466	115.571	124.785	140.81	130.5
SCO2572		180.106	172.848	174.318	187.517	199.776	186.889	187.513	203.066	194.427	241.663	217.798	243.501	246.022	246.038	207.267	350.622	212.287	214.502	225.455	196.414	205.686	194.38	196.736	230.991	228.843	243.475	187.151	190.58	189.98	205.567	215.408	204.558
SCO2573		48.7832	50.6502	53.5118	52.049	51.0191	54.3154	55.1981	58.0668	50.452	51.4733	56.7885	52.1345	58.1809	61.0322	55.0065	54.7199	53.2388	54.8356	49.3679	52.0134	53.4723	51.1737	56.2962	51.1767	50.8206	52.7988	54.1727	54.9445	55.7481	54.9681	46.0386	66.9945
SCO2574		150.333	187.584	184.983	170.54	162.816	157.3	177.279	190.475	164.192	165.746	173.089	157.643	159.139	156.672	161.039	161.809	170.971	168.012	162.067	154.244	158.266	179.96	167.702	144.644	174.118	151.52	166.557	148.455	146.953	146.695	169.572	165.29
SCO2575		392.793	445.552	452.127	395.069	461.31	427.497	527.508	363.124	467.292	469.887	446.223	313.071	457.511	453.256	360.092	414.327	470.364	365.142	387.455	297.131	374.762	403.015	330.669	311.282	304.841	336.307	342.463	369.839	319.828	378.523	268.473	320.16
SCO2576		220.347	186.247	202.024	164.591	183.604	145.98	157.557	153.512	140.728	157.705	135.138	146.484	155.985	130.258	144.367	164.527	113.808	139.381	128.667	156.377	124.055	136.187	109.18	114.614	115.602	147.469	125.293	132.916	124.824	122.007	144.555	96.4516
SCO2577		73.6015	75.9073	83.1107	80.1018	77.6652	73.7826	72.2549	59.0376	74.3937	67.3899	67.0245	61.9472	64.3627	73.5371	62.5424	59.1525	66.074	60.394	59.2423	57.9416	60.6139	63.6257	61.8851	55.3019	47.0721	60.8582	58.6221	57.1337	57.8615	55.7704	56.4063	55.4323
SCO2578		49.1332	47.4256	46.2439	43.0849	43.2647	44.8042	46.7771	45.615	50.4714	47.1823	41.6658	38.8926	45.1197	48.0666	47.1568	36.1122	41.2321	41.0598	41.8885	41.1843	45.3407	44.0158	41.4218	34.0853	34.308	35.8078	42.3345	38.7483	48.4021	42.9659	38.5301	41.0268
SCO2579		142.264	151.389	157.951	110.269	179.659	96.5323	112.665	104.729	118.949	103.266	106.098	104.993	113.219	99.5852	93.2162	93.9739	92.4533	73.1369	87.419	76.1144	89.151	89.3669	65.9817	75.0062	66.5078	68.0804	76.9204	63.9894	70.799	72.4025	68.5811	71.3964
SCO2580		499.255	366.356	414.289	244.513	557.141	276.056	359.509	277.046	305.974	315.021	293.867	338.42	348.388	322.439	264.546	284.296	185.423	207.603	179.11	242.898	186.773	206.495	156.82	182.699	175.311	176.326	184.067	128.816	128.15	138.048	143.679	150.808
SCO2581		634.208	818.939	628.6	659.052	720.747	869.108	764.642	788.563	731.127	738.441	816.167	720.776	877.006	967.542	731.512	879.967	830.865	752.604	675.828	572.598	809.585	702.688	807.319	807.625	825.308	793.389	691.35	753.58	720.02	1018.14	660.507	885.179
SCO2591		607.026	432.38	364.872	206.162	329.944	116.91	164.792	155.7	214.13	140.9	107.393	148.94	158.394	130.43	110.348	59.9147	48.9505	41.5069	45.9973	43.4467	43.8707	43.5059	45.3099	51.2774	55.4726	61.1037	47.0653	53.5083	42.4021	50.6256	41.1906	65.7825
SCO2592		210.738	138.128	158.616	74.7788	201.62	116.24	132.11	93.7885	146.361	131.894	105.332	97.7696	115.977	135.584	82.5654	91.5254	31.3186	36.319	32.5475	36.9769	31.2	27.5214	32.4733	37.5331	36.1944	41.6589	40.4422	40.0538	29.628	34.746	43.275	36.8508
SCO2593		594.948	580.89	660.65	406.165	493.442	289.597	519.04	435.798	419.585	428.147	400.534	409.332	400.244	366.058	362.531	297.023	117.826	87.7142	108.979	115.887	107.56	112.607	112.114	115.331	114.601	152.273	108.475	103.41	111.685	112.976	88.1936	101.9
SCO2594		897.899	767.152	856.519	525.811	866.07	455.945	755.368	586.197	745.184	658.508	670.651	656.374	999.128	669.128	634.776	573.725	228.323	131.035	141.638	106.623	129.876	189.311	119.855	216.755	158.997	236.072	155.41	135.727	160.528	158.015	131.11	111.77
SCO2596		1347.73	1297.59	1155.29	875.164	1252.35	769.285	974.833	798.949	719.958	756.417	701.203	630.041	742.879	834.225	519.685	373.959	282.36	245.478	265.166	294.942	320.774	375.088	284.311	346.836	310.761	497.303	278.267	347.162	279.736	278.59	255.509	250.747
SCO2597		3609.62	3007.89	3072.4	2458.59	3445.99	1743.18	2554.95	2220.78	2175.68	1967.04	1987.1	1936.5	2733.94	1977.5	1764.24	1053.72	712.794	680.803	769.531	676.487	894.65	930.099	581.633	919.939	705.866	1390.16	840.098	671.924	604.202	855.013	354.299	585.411
SCO2600		61.4057	68.707	59.3656	56.0921	65.7844	46.4929	66.774	60.0233	53.447	61.7632	56.345	51.1072	70.7079	50.2244	48.5082	49.1895	49.4459	47.8688	47.0513	37.6108	43.9996	47.5518	40.6493	40.9907	35.7408	44.1746	37.9067	39.2165	48.9381	33.1395	32.3235	35.2849
SCO2604		128.599	136.667	124.422	145.01	127.246	147.878	140.939	109.531	122.901	136.197	179.388	108.241	152.443	133.637	148.175	140.977	143.328	148.252	153.923	152.096	148.888	141.515	151.303	179.4	222.428	146.816	169.234	150.552	173.507	134.579	248.735	165.344
SCO2605		43.9697	44.5967	45.174	50.2378	38.7	53.2929	40.7809	39.4145	46.5643	52.6941	51.2846	45.6989	45.5373	47.4612	51.4247	50.1671	47.4635	51.5898	50.7835	57.6089	47.2806	46.7107	58.9633	51.9282	63.7856	52.6003	57.5576	54.204	56.8598	60.0356	78.9477	56.4678
SCO2606		358.407	355.856	339.527	311.045	291.203	248.309	309.919	278.437	304.011	273.928	299.769	223.815	349.975	276.884	259.491	262.538	236.188	249.078	201.635	158.311	185.578	215.983	180.778	241.829	203.647	246.882	207.709	200.199	221.638	204.855	189.958	217.003
SCO2607		125.266	101.647	90.52	74.4669	95.37	92.1797	95.0136	80.96	75.2148	94.4279	89.3333	85.8864	95.3011	91.0958	76.9748	77.4036	79.068	90.2441	97.3511	91.8126	87.5663	89.2292	74.9849	87.7222	81.35	86.0122	74.8549	69.8038	97.6806	76.3375	81.8626	75.896
SCO2608		754.142	653.28	655.621	408.299	478.185	368.042	361.889	400.769	393.116	368.161	385.619	276.511	388.746	338.024	376.878	412.916	254.197	328.128	398.875	247.262	322.706	315.325	260.866	352.529	305.442	305.206	225.255	259.924	230.764	242.775	238.537	206.991
SCO2609		198.415	209.501	210.593	160.256	212.928	148.577	133.491	124.829	146.902	144.694	127.616	147.874	133.753	163.955	160.104	140.777	167.874	149.019	105.939	142.953	160.161	145.104	113.69	119.84	130.007	92.3335	155.529	98.9365	130.861	127.536	127.336	117.271
SCO2610		522.299	437.763	393.956	251.957	338.741	235.464	235.708	273.576	278.407	238.261	218.043	226.582	247.19	269.304	222.062	240.479	229.76	197.969	210.79	157.366	204.608	189.994	193.627	211.576	179.733	166.187	171.87	185.174	152.112	159.592	151.09	136.038
SCO2611		239.744	194.817	177.761	130.247	192.124	144.118	151.203	118.093	134.125	140.018	120.928	127.131	166.977	125.105	114.184	100.279	129.52	121.765	98.1126	73.9137	96.1227	110.021	93.919	99.0831	100.519	89.1938	90.8281	97.7808	69.8595	98.1216	65.2705	84.502
SCO2613		250.931	199.711	246.194	179.471	224.681	202.81	201.092	191.246	186.56	165.055	166.535	194.697	155.167	173.81	156.748	183.127	140.166	135.679	141.798	138.768	138.372	154.764	145.64	143.501	143.187	153.088	140.166	111.693	146.458	132.725	134.993	130.796
SCO2614		188.122	171.664	145.509	124.718	179.671	125.268	158.995	121.362	145.027	136.968	136.832	140.394	136.939	127.839	118.004	129.647	124.702	113.405	104.589	102.96	117.848	110.912	96.9979	110.936	112.529	138.075	99.4333	84.0683	104.566	119.561	94.2741	106.832
SCO2615		701.081	691.025	655.16	458.66	590.416	419.878	558.122	466.897	589.678	519.73	618.282	510.093	898.303	542.297	538.374	945.818	606.787	443.853	427.445	341.686	372.872	443.742	298.38	379.879	283.785	419.169	227.585	281.248	238.631	294.897	241.925	199.87
SCO2616		551.971	572.698	496.222	395.115	352.963	218.451	191.369	216.312	280.966	250.114	246.333	237.787	197.975	290.06	214.652	275.95	197.837	205.875	214.481	261.122	212.124	220.438	207.802	228.655	269.133	256.756	174.883	223.6	152.442	230.083	212.598	209.305
SCO2617		1371.34	1438.36	1368.42	938.987	1397.84	1745.84	1911.73	1592.75	1537.26	1310.74	1096.82	1262.28	1216.64	1095.05	969.284	1259.78	868.71	790.933	793.19	602.974	754.126	745.065	547.54	729.243	674.612	789.263	530.702	679.032	502.842	826.591	501.156	573.279
SCO2619		1230.42	916.797	967.363	495.317	1052.45	1456.09	1104.02	758.726	969.301	606.762	519.751	519.564	551.343	569.772	406.008	799.428	514.17	538.678	352.484	295.538	319.864	300.277	245.691	293.455	299.325	254.138	222.021	420.677	221.677	411.82	298.435	311.907
SCO2620		3302.94	2550.76	2635.26	1858.93	3137.64	1812.5	1664.36	1521.17	1922.9	1261.43	1286.33	1376.7	1313.1	1793.55	1119.06	1199	695.508	567.332	595.34	587.825	725.828	714.276	638.774	666.578	768.457	1082.59	584.469	695.396	426.91	698.404	433.929	525.102
SCO2621		185.734	197.388	199.274	169.103	224.595	191.019	239.882	192.776	214.476	212.088	201.681	212.794	223.261	247.714	180.076	199.354	207.765	208.844	209.198	219.772	197.915	201.508	188.5	210.346	218.817	315.18	190.951	192.806	193.728	220.019	213.303	201.096
SCO2622		39.9723	40.5615	35.6278	46.2729	42.7009	47.6555	48.5884	44.6954	40.1069	51.6522	50.6462	42.1857	50.8171	57.9699	45.0084	39.1417	50.7347	45.8558	52.8706	38.6374	40.9155	42.929	49.042	41.1363	44.9768	44.4541	44.2073	45.1578	45.3146	42.7891	38.5587	48.3114
SCO2623		65.5708	76.5347	72.6976	79.9351	70.4425	75.192	73.8754	70.7729	67.4627	68.2681	71.1056	64.2187	69.5456	68.4596	84.5323	69.4369	77.0522	74.3722	71.3158	72.5674	78.7742	77.7428	74.7546	74.545	60.7575	73.4061	81.635	78.4015	76.803	73.5881	69.8987	78.1062
SCO2624		229.321	195.047	245.112	203.826	253.943	182.092	194.938	184.576	199.722	207.837	234.165	198.07	206.843	196.885	173.54	209.316	159.825	173.086	185.57	179.257	152.302	157.817	204.179	203.102	183.54	160.414	177.677	165.042	166.471	159.125	192.859	180.655
SCO2625		132.795	140.942	126.402	133.731	152.594	126.779	123.373	130.33	136.229	136.107	130.42	166.864	140.046	153.238	135.043	189.693	202.886	153.891	133.705	150.154	128.677	132.56	145.933	146.431	133.101	160.373	119.632	125.379	123.967	132.484	144.333	145.141
SCO2627		350.324	227.413	259.882	141.264	258.11	245.104	246.697	178.431	209.418	238.307	186.055	175.892	242.098	243.792	168.396	222.717	284.549	212.845	136.705	115.548	169.759	178.722	103.427	133.398	128.218	116.101	136.193	138.169	102.426	132.694	71.2468	100.653
SCO2628		33.8368	34.8832	28.2983	35.8861	31.1198	38.8765	36.0429	44.5996	29.7928	39.2919	35.1918	42.1531	36.7382	41.6227	38.2343	38.1455	32.6723	43.451	44.4512	56.2227	46.1421	44.5052	42.4784	53.8584	53.6232	55.7075	43.9914	42.4485	47.6432	48.5359	44.3513	48.8539
SCO2633		76.189	78.9441	85.9169	62.2917	75.3431	71.1948	100.772	154.736	114.828	91.3042	101.686	83.3558	91.309	78.6503	84.9787	70.4369	76.4439	73.7041	61.4815	72.8648	66.1739	60.0122	65.386	63.6366	80.6227	60.8682	78.0455	64.3757	78.6178	80.6094	80.8919	79.6792
SCO2638		127.038	133.422	135.117	123.821	132.011	127.039	124.163	142.721	130.901	131.725	113.299	158.613	125.257	116.336	130.508	117.655	153.654	124.446	127.177	153.949	143.989	130.626	153.364	120.581	116.845	123.349	138.327	144.894	131.931	154.321	131.295	149.8
SCO2639		59.586	56.5052	56.1758	59.3761	50.8505	69.6738	47.2297	57.0566	60.3256	67.6173	60.057	64.8139	59.4005	70.2495	66.8358	60.7819	70.1343	67.9353	76.8058	65.8331	64.2343	64.1489	75.0691	71.7405	67.0681	73.5637	75.2948	58.2124	62.707	66.9673	62.3352	63.0442
SCO2640		913.891	783.942	800.722	491.814	599.33	335.205	503.251	386.085	482.052	374.363	350.981	300.141	450.94	333.541	314.595	344.033	363.587	285.015	243.551	176.633	228.25	233.885	197.261	242.455	196.581	220.262	219.781	216.783	206.336	201.191	140.691	165.81
SCO2648		1686.03	1528.5	1645.09	1218.53	1461.4	1089.7	1547.61	1360.58	1092.75	1182.28	1340.86	1599.59	1815.74	1380.29	1256.8	1422.87	1538.7	931.807	985.936	815.597	935.952	845.522	847.997	859.828	661.901	1077.46	660.653	736.176	772.031	895.253	556.994	674.664
SCO2651		69.7701	72.3718	62.3322	78.6307	63.8346	83.7753	72.8869	90.2749	76.0208	87.5627	87.8012	81.8272	78.6292	85.8765	81.5698	69.6258	82.4559	83.147	87.6616	83.5163	76.805	78.5177	96.7265	96.4782	101.477	81.4105	84.2063	95.1206	99.1446	81.1061	116.22	95.6107
SCO2652		44.796	43.1641	41.4926	47.664	45.5513	48.7004	44.3791	39.7808	42.7139	44.8086	46.3975	38.4147	40.2347	46.685	42.0381	39.2204	43.2343	39.1461	42.1924	44.4255	38.4997	39.0059	46.108	37.3932	44.2989	33.382	45.712	40.8125	43.1541	37.4566	46.3388	40.3004
SCO2653		41.532	40.196	44.5457	40.6125	38.491	40.3896	39.4556	41.0485	47.1226	43.2228	40.7468	47.7857	36.5686	40.1602	42.8211	46.2771	44.7393	41.368	42.0676	49.0866	52.2196	34.4473	49.3544	44.2242	49.0112	44.3121	43.9913	41.3165	45.6308	44.2285	49.84	50.0497
SCO2655		195.911	177.906	193.408	198.815	220.677	212.249	266.919	226.919	215.71	257.735	237.688	229.585	251.914	215.371	215.303	248.098	229.53	250.254	220.977	218.705	240.61	265.333	226.668	244.036	220.194	257.182	228.045	213.294	242.857	242.405	203.232	241.777
SCO2656		187.456	215.004	205.314	248.415	230.743	208.82	270.613	265.221	218.354	254.941	282.664	320.921	289.628	215.026	275.044	265.15	209.393	253.478	275.938	272.969	239.331	268.208	236.648	306.779	284.364	297.045	211.004	213.882	194.988	254.471	287.809	264.607
SCO2657		125.362	127.517	140.301	144.761	143.136	119.361	112.845	122.074	115.384	121.156	121.777	138.327	123.613	91.1721	117.295	113.971	123.144	108.407	113.589	125.822	103.42	123.938	109.419	110.937	104.568	104.726	121.99	97.92	107.869	107.419	131.565	115.271
SCO2670		85.1988	90.2165	97.5832	81.725	83.2323	102.42	94.521	89.0074	97.297	104.409	107.009	96.7238	98.8561	100.534	107.252	97.5523	103.694	106.035	96.7797	88.2777	111.332	93.0254	108.158	98.2754	87.0146	108.48	96.0195	103.312	110.974	107.687	96.3419	89.6408
SCO2671		185.234	211.911	202.072	148.693	192.911	185.103	287.325	158.37	177.996	191.262	187.808	149.123	228.587	123.605	156.238	201.67	189.46	177.775	180.033	126.095	166.865	191.775	114.443	187.405	124.439	233.356	155.257	136.629	144.228	193.327	100.238	116.657
SCO2675		174.19	206.094	194.844	183.602	167.313	166.678	183.08	170.618	147.17	144.808	148.942	179.973	150.614	155.139	172.76	140.156	128.573	123.638	139.671	139.232	152.434	140.956	159.771	138.298	125.959	158.774	146.649	125.226	177.841	148.312	131.681	150.79
SCO2676		178.215	132.515	130.577	93.4452	173.781	141.979	99.8597	76.836	153.14	88.8716	77.5604	83.57	82.6145	128.048	87.3826	68.2846	85.7819	81.6892	73.0321	62.9522	85.0433	74.5468	73.0731	50.5844	83.4447	65.9106	79.8838	87.2192	82.9103	80.8701	81.907	77.1328
SCO2677		1643.41	1659.97	1653.18	1137.63	1327.36	1030.89	1166.87	1069.05	1082.48	879.128	910.275	898.149	872.008	1008.57	832.085	1031.62	659.289	665.545	681.82	503.21	644.997	734.907	584.788	800.734	609.932	871.215	487.204	641.126	489.451	708.416	467.366	446.078
SCO2678		20.2735	21.9157	22.1468	24.4647	21.1248	22.5585	22.2187	20.6277	21.0726	22.45	21.9306	20.8417	21.4789	21.391	24.4462	22.2027	25.2983	25.3956	25.3333	24.7606	23.7292	23.7383	22.5211	24.8607	23.5664	23.7728	23.2749	23.9104	22.4935	24.96	25.5849	24.3018
SCO2679		113.649	125.741	158.329	115.018	119.606	111.525	129.472	109.123	104.007	110.453	108.37	99.0579	116.129	113.478	134.731	106.163	123.107	96.3002	105.904	91.0641	108.846	124.463	115.409	96.3906	102.566	85.398	113.882	134.71	126.526	114.858	107.318	94.8818
SCO2680		173.272	184.038	165.857	161.042	271.653	188.329	187.339	209.865	190.574	216.275	202.061	248.356	236.068	186.28	198.097	237.468	198.252	213.769	209.984	186.907	224.789	202.677	181.894	193.684	190.263	199.722	201.086	188.936	181.4	194.745	204.195	212.825
SCO2681		31.269	29.8437	30.7974	33.0154	29.2215	35.1726	29.8676	37.8681	25.5858	32.2721	31.5614	38.8731	28.2618	34.4087	35.3408	32.8368	39.1619	36.7442	42.7326	38.8334	34.7588	32.0671	35.4409	37.8776	36.1257	37.3254	37.9472	32.9739	37.8476	34.1959	35.4273	35.7835
SCO2682		212.791	228.478	206.568	209.755	183.441	101.795	160.95	141.279	186.435	161.626	135.74	92.34	198.443	150.363	136.43	138.12	86.9098	92.8984	117.74	82.4703	109.593	101.149	96.8317	102.197	77.6042	85.5524	79.2925	78.1371	82.3007	85.7018	84.0547	69.2119
SCO2684		62.2826	51.5115	54.8047	66.6487	46.7657	59.8002	58.9618	50.6918	54.9513	57.9857	55.1185	52.5457	54.8841	50.864	65.1065	65.9314	48.5455	62.0216	62.0277	67.0149	62.9342	59.7951	68.8961	63.6233	74.3905	67.6538	67.3501	65.2936	71.4175	63.275	76.6584	66.4604
SCO2685		92.201	99.577	98.3836	128.559	85.501	128.845	102.755	105.736	112.49	115.433	115.531	103.766	112.506	115.409	109.736	113.491	107.552	126.867	118.535	141.012	121.409	142.275	148.498	152.655	147.723	127.729	149.848	134.672	180.962	131.285	139.004	168.157
SCO2736		681.431	501.267	529.838	340.226	683.766	394.421	567.188	487.567	635.276	513.516	476.277	399.251	508.937	457.004	293.479	300.736	255.262	225.853	171.869	151.861	207.642	216.816	175.536	191.027	238.923	279.678	148.544	158.385	112.63	170.941	91.3066	144.336
SCO2741		59.2286	52.5343	47.7929	53.8124	43.826	46.4725	40.2871	47.7573	50.0991	49.2741	54.3262	46.952	52.9833	52.5982	51.499	61.9473	57.0456	67.1919	54.3783	50.2091	65.9371	69.402	62.1693	66.0451	91.3563	61.3103	71.2091	54.7802	60.8084	66.373	74.508	69.7924
SCO2767		124.88	161.673	152.441	182.428	153.855	172.296	167.17	161.894	140.793	168.769	150.866	160.558	164.966	162.307	157.955	152.372	184.921	165.873	153.458	138.798	161.698	169.639	177.524	160.451	160.145	149.949	149.328	171.293	176.525	157.73	166.526	190.16
SCO2768		231.614	233.907	245.497	248.166	221.857	254.614	254.597	259.71	250.892	301.762	267.499	249.753	289.223	261.631	288.698	259.504	321.721	268.372	256.484	203.267	270.13	281.315	247.38	241.323	232.806	287.857	293.499	295.746	245.841	226.605	226.351	282.646
SCO2790		54.3966	53.1625	49.5432	48.4827	76.0345	35.8203	50.1602	39.9375	43.3126	41.296	39.0283	40.3598	43.7517	49.3771	43.1564	38.3147	31.5114	38.1836	36.0757	38.445	40.1358	37.9543	32.9798	42.4546	38.8228	47.6184	38.284	32.1536	35.2385	34.1961	30.4683	34.1717
SCO2791		289.872	266.718	301.187	276.735	236.997	313.556	255.916	300.956	317.79	286.251	300.43	307.26	274.826	264.262	351.738	305.111	341.794	361.748	330.703	385.437	372.797	365.944	406.578	315.769	343.123	335.237	393.984	359.822	359.46	407.663	491.615	446.346
SCO2792		1290.82	1207.09	1365.92	822.056	1073.8	780.294	879.505	750.928	898.597	766.673	709.577	690.367	1147.47	897.529	727.944	1090.71	674.539	619.983	504.325	348.621	552.877	574.418	407.963	559.688	406.726	511.893	471.729	478.881	468.096	489.289	301.365	428.208
SCO2797		135.388	126.104	119.242	161.184	130.096	142.694	117.416	122.23	123.651	137.548	141.112	130.044	106.795	143.824	140.443	145.076	134.82	158.406	157.483	170.539	148.743	147.207	160.282	171.949	175.265	140.264	180.814	182.281	202.361	147.387	216.85	167.196
SCO2803		86.2636	81.2863	83.2967	75.93	79.93	75.8185	75.3309	74.4566	78.4225	74.0243	79.4299	86.7599	82.2413	69.5828	78.7917	82.0748	84.7052	75.2537	79.7655	95.2797	72.4094	73.5912	78.9302	74.0812	71.429	82.2656	77.0964	73.1294	73.1461	75.1504	79.8676	75.9363
SCO2813		272.283	326.488	276.91	332.747	225.597	332.569	338.138	324.526	344.318	350.176	376.554	362.804	372.687	295.357	348.953	410.256	392.23	422.729	372.086	292.922	358.658	412.255	345.754	400.225	345.247	338.808	354.639	360.354	319.478	378.599	409.174	344.197
SCO2820		189.64	220.95	180.419	201.175	176.58	203.996	201.497	194.101	198.19	201.733	213.918	257.484	179.881	204.32	220	208.313	196.687	218.849	213.66	211.001	199.999	226.235	228.847	218.66	209.644	198.033	230.806	230.654	209.253	211.939	225.58	202.107
SCO2821		44.4431	43.0478	43.6188	44.8858	44.1724	52.1864	40.9717	40.3118	45.2473	41.5586	47.8868	45.0121	40.7448	52.7873	50.3864	47.5642	50.189	50.595	46.224	54.3901	47.7652	50.0061	54.597	51.8892	68.0053	40.5621	52.3593	57.7459	64.1772	50.2599	59.4375	61.6374
SCO2822		84.8044	95.4919	86.0425	72.7649	80.0599	83.7559	75.7839	86.706	85.7155	77.8898	80.3008	78.4647	76.561	70.9918	84.8842	78.9331	148.72	164.974	89.4123	96.7643	115.814	96.353	112.041	84.5374	116.584	80.5692	92.1239	115.094	79.4375	96.0922	96.1964	90.8371
SCO2823		127.126	164.888	118.669	167.739	119.92	138.471	114.674	109.679	144.797	142.354	167.359	105.499	166.61	131.343	138.776	186.726	305.23	343.027	240.638	179.438	241.407	243.509	214.519	245.327	182.631	177.408	210.647	221.545	199.845	217.53	208.26	170.755
SCO2824		202.393	182.951	160.671	175.928	119.248	184.956	159.001	181.625	189.309	152.448	192.637	168.05	181.971	193.396	193.019	254.013	176.84	228.813	232.265	262.035	231.855	311.813	235.465	268.401	285.145	223.363	236.404	234.579	235.039	208.449	262.871	196.429
SCO2825		160.633	143.573	140.267	180.938	180.664	152.047	131.349	159.801	144.019	160.293	159.149	198.276	138.208	146.017	149.398	177.161	163.352	149.982	184.496	190.493	150.522	143.499	186.465	174.823	241.634	192.085	162.682	189.876	172.247	156.342	228.506	218.737
SCO2832		142.378	177.945	141.092	146.414	168.767	132.223	144.345	174.305	169.035	170.95	148.804	150.343	181.147	150.22	154.927	179.086	174.532	167.03	151.083	127.82	155.117	145.446	144.461	159.651	149.152	151.794	131.021	129.763	127.655	156.88	129.868	130.568
SCO2835		33.2059	38.5617	33.4943	36.6052	31.9005	36.7177	35.8838	34.7277	37.1318	34.2623	36.8992	35.1129	35.9699	39.9661	37.528	35.7034	40.5784	40.407	38.6475	42.7567	39.1439	37.8212	42.4423	43.2983	44.0451	37.0862	47.1679	40.6939	40.0105	44.1347	46.956	41.5154
SCO2836		767.734	617.679	703.546	499.916	528.207	372.146	484.627	540.244	524.44	579.316	531.773	602.182	638.488	686.684	539.546	631.785	458.605	502.609	593.528	558.52	623.845	677.011	489.391	655.641	522.086	672.714	452.287	433.042	334.383	499.609	347.749	384.578
SCO2837		582.01	518.366	519.83	389.528	487.428	348.642	395.177	424.322	460.728	406.443	409.831	410.332	484.876	529.316	338.991	420.959	313.672	411.262	391.376	407.485	463.347	464.304	348.144	404.993	434.317	418.854	301.178	328.769	273.797	324.391	264.246	270.847
SCO2838		65.5741	56.9363	61.9418	56.697	63.9751	44.7057	51.6686	53.491	60.2722	58.5698	58.7397	53.428	65.7599	57.5927	46.1702	67.3088	46.7583	65.5131	58.6868	55.9403	62.0375	54.9378	49.9621	54.0928	48.8971	48.4507	49.744	46.6565	39.3538	48.7989	42.5027	44.4311
SCO2860		267.157	259.117	276.516	241.704	315.336	233.062	279.637	299.573	290.375	329.502	297.842	266.372	270.475	297.942	285.604	300.14	299.331	242.643	257.618	287.652	241.772	256.463	258.795	236.949	270.633	262.759	184.422	231.335	164.154	234.221	245.59	274.715
SCO2867		188.533	204.973	221.505	194.203	195.772	228.463	217.154	215.748	227.974	237.559	246.032	183.684	233.407	207.062	234.849	232.912	304.057	263.53	269.559	197.267	225.689	232.043	238.653	200.985	234.757	200.952	260.46	210.456	222.378	190.291	246.688	229.324
SCO2868		91.022	120.252	97.1059	95.3307	99.0595	104.744	109.786	107.619	97.651	117.673	127.288	111.596	128.781	105.695	113.127	117.286	128.298	133.519	122.252	111.725	104.065	110.004	108.539	127.176	101.169	99.2019	100.919	99.0202	108.187	111.071	97.7235	113.262
SCO2869		49.7562	45.7833	54.1794	59.7038	45.606	59.5944	60.3825	65.5557	50.351	65.0737	79.1769	55.1272	56.7961	57.1436	63.2909	64.9277	74.1848	65.5052	65.821	61.452	59.9512	62.6821	62.514	61.8769	71.1302	57.8477	76.7843	66.1483	69.2912	68.5439	69.8192	77.0026
SCO2879		396.009	420.615	534.471	301.839	449.825	270.933	310.73	381.204	448.722	337.256	270.769	348.698	354.096	309.154	284.437	366.633	172.159	184.915	179.403	172.505	174.6	172.781	138.883	183.351	121.46	144.283	107.279	141.343	103.36	153.647	120.392	132.277
SCO2880		412.361	431.045	502.747	290.013	530.295	309.453	341.41	418.7	446.245	348.962	311.799	421.067	284.505	353.852	329.421	300.154	277.59	246.21	239.487	273.944	241.816	220.36	201.561	166.317	161.071	194.462	185.476	205.588	186.64	177.888	153.031	169.471
SCO2881		765.13	680.56	829.453	538.002	723.797	397.475	566.45	557.678	670.677	567.351	437.3	524.574	388.823	514.842	466.982	544.509	288.541	313.904	357.213	382.93	326.003	317.434	210.81	305.384	261.667	320.409	167.788	228.191	151.282	263.917	276.314	264.519
SCO2882		1584.52	1616.56	1665.83	1129.54	1316.45	826.796	1179.88	1183.66	1386.17	1195.83	1019.03	877.253	1247.21	1189.27	961.553	1003.95	761.98	930.963	939.483	792.222	807.596	833.369	580.99	622.293	498.975	665.468	603.083	609.049	557.926	594.383	544.304	525.439
SCO2883		963.585	1027.86	1200.59	692.962	942.5	492.296	666.727	735.324	771.153	721.175	527.823	721.382	660.064	589.181	552.14	802.563	500.601	494.172	596.188	598.272	495.702	462.65	330.353	498.955	282.582	428.713	282.438	325.92	275.344	340.811	342.405	295.345
SCO2884		342.336	440.283	448.323	240.076	344.035	179.442	307.844	296.716	280.195	299.558	268.357	257.414	371.584	216.114	254.298	374.589	183.304	234.869	205.783	166.823	192.578	181.935	118.883	183.043	90.9925	206.263	142.463	131.505	109.109	157.211	89.164	123.401
SCO2894		49.4558	46.3992	56.741	56.0441	39.7779	53.1464	47.1912	44.3892	43.0726	50.9392	54.2211	56.4998	45.583	47.8675	41.9835	62.5781	51.1287	50.4739	58.1887	59.7369	50.1915	47.6789	57.4767	62.2305	76.7769	61.6484	54.6251	56.3289	52.4852	49.1325	76.7372	56.4314
SCO2895		199.593	213.552	222.069	202.971	177.386	228.199	205.173	250.321	207.294	210.62	206.594	273.52	185.85	214.992	220.773	213.646	218.731	212.156	260.927	305.05	238.875	198.689	256.071	261.41	260.434	286.126	242.513	247.64	344.325	235.232	292.056	230.513
SCO2896		78.4331	84.3531	73.5344	88.9306	81.8198	88.3129	82.5212	81.0412	82.4099	85.4563	77.5452	81.0973	79.6829	83.133	80.6972	79.2079	89.1013	83.3496	74.6324	92.4502	88.2558	88.7072	105.649	85.5451	105.293	88.8894	102.834	103.772	113.35	89.1873	115.297	101.864
SCO2897		273.554	220.738	237.261	195.856	257.075	143.462	171.771	191.877	246.731	230.458	214.48	233.51	241.025	207.721	194.107	210.482	178.481	228.651	199.492	169.237	219.529	207.886	179.551	192.698	186.843	169.604	140.37	153.278	114.975	138.762	157.095	162.649
SCO2900		97.7182	108.957	101.7	104.954	109.272	111.77	128.172	109.113	117.166	109.965	109.875	110.762	130.117	118.48	117.856	102.305	137.795	127.159	100.64	95.475	108.748	126.645	112.419	87.0424	91.6163	102.086	107.66	106.852	127.441	101.679	93.6897	103.387
SCO2901		219.22	175.757	203.048	156.942	135.864	173.009	222.708	133.923	182.49	179.866	177.533	129.161	186.798	169.631	152.999	146.692	138.179	140.418	135.533	130.08	143.393	144.948	123.61	121.873	132.598	124.963	113.762	133.995	140.636	105.991	130.112	96.3876
SCO2910		434.806	341.258	313.647	215.6	449.911	418.414	472.065	355.406	432.504	393.783	309.625	285.867	315.01	366.271	246.496	326.934	235.812	183.075	140.186	217.956	201.078	184.921	168.015	193.511	183.652	203.474	154.885	182.357	137.56	218.868	169.397	179.593
SCO2911		2871.98	1623.42	1709.91	876.758	2295.98	2515.18	2154.97	1453.51	2196.66	1795.52	1382.3	1489.64	1087.62	1757	1051.78	1138.67	1156.96	772.644	290.838	776.833	824.486	674.638	597.145	464.022	667.479	564.214	547.616	645.924	484.079	675.415	474.423	553.406
SCO2912		962.092	755.932	773.043	460.778	760.114	791.733	848.844	693.087	744.517	719.348	637.177	467.337	664.654	607.293	492.641	627.51	501.313	334.857	160.212	286.622	318.592	300.013	238.048	240.707	274.795	245.251	224.699	235.449	159.57	246.192	154.065	197.401
SCO2915		116.893	127.464	145.342	122.784	127.549	116.903	124.002	117.682	109.158	128.609	103.442	114.786	117.007	121.089	119.538	120.389	114.595	102.27	104.908	111.448	116.33	101.573	99.2068	90.3453	82.7401	91.8444	98.4693	96.9012	109.436	83.464	86.7622	88.6591
SCO2916		274.27	253.947	246.372	143.269	253.829	220.226	292.32	223.087	232.398	239.761	244.538	181.566	282.196	255.071	189.479	221.643	213.611	162.511	150.102	133.118	155.168	188.302	126.933	137.903	146.557	152.649	118.845	136.91	106.723	156.737	82.0852	108.329
SCO2917		146.887	126.958	187.306	142.034	125.241	103.599	116.284	124.118	134.035	151.321	200.603	230.764	265.297	234.935	195.08	286.653	132.305	116.358	135.029	130.472	143.453	134.24	99.4824	138.042	120.555	138.013	106.883	108.838	108.333	100.525	110.681	103.419
SCO2920		1179.17	1076.21	890.347	612.314	634.579	235.525	390.117	409.699	422.194	335.062	325.475	311.552	294.946	285.257	227.955	286.766	97.8596	133.641	193.112	199.405	202.398	202.228	188.045	268.744	276.388	252.989	261.011	334.588	195.549	283.504	214.142	206.738
SCO2921		314.867	285.86	350.738	211.93	380.33	200.607	355.026	304.447	216.34	288.774	244.845	261.367	320.629	215.197	238.595	314.552	289.465	317.488	307.382	233.492	322.5	303.07	222.67	339.631	226.716	329.328	228.84	258.808	233.215	335.978	190.472	274.792
SCO2925		125.932	134.295	131.378	205.249	152.005	130.093	139.761	127.426	137.189	144.049	139.003	134.546	136.657	137.448	141.278	131.078	140.246	137.966	124.877	136.771	134.631	160.65	133.118	123.738	130.688	134.208	134.075	129.129	123.888	149.606	148.893	164.543
SCO2926		135.034	115.83	133.056	128.228	137.327	148.468	126.14	137.206	120.712	134.127	117.815	160.578	108.703	119.195	141.465	156.74	137.225	128.307	128.461	193.652	160.787	149.525	157.455	151.689	151.196	147.619	146.338	147.778	157.836	147.89	199.723	177.902
SCO2934		145.577	149.022	145.435	166.422	132.966	162.302	176.256	158.878	149.484	172.427	151.178	135.559	177.268	179.705	162.509	147.039	176.93	174.494	167.167	122.25	165.292	172.362	164.59	149.455	147.106	153.273	186.283	157.525	182.044	146.154	143.797	169.818
SCO2936		103.883	94.4558	80.1963	79.9839	88.9999	69.7784	75.7797	61.8514	77.6626	70.6493	67.4273	61.1853	75.7155	76.2442	64.8395	54.0632	54.7657	60.8421	58.0822	52.3868	49.2531	57.8527	55.8677	53.3776	50.0248	54.2683	57.5601	59.0074	57.727	52.932	46.5838	56.0793
SCO2941		164.197	191.441	176.252	163.056	178.277	196.527	193.257	148.674	188.144	177.499	165.634	180.541	219.172	172.778	179.615	165.608	178.618	202.172	150.899	169.435	163.626	185.139	164.791	145.969	143.663	161.301	191.152	152.366	166.212	197.522	147.067	151.584
SCO2942		236.167	213.222	255.839	171.983	227.062	208.446	212.564	190.889	189.152	204.424	185.398	213.68	245.085	236.283	195.342	187.008	196.067	177.606	165.844	141.449	185.099	174.845	165.077	173.62	160.93	182.15	144.065	135.575	161.097	171.813	146.015	177.92
SCO2947		80.9006	75.5025	62.4804	54.5163	72.5748	85.1467	106.827	73.8538	85.7454	75.3358	73.2346	78.3804	89.1647	85.2413	69.9472	77.4349	82.5102	95.6131	74.0138	76.6458	72.3961	73.3094	66.4917	81.2315	81.2209	63.3466	64.8432	72.3122	62.2573	64.9123	63.099	71.1102
SCO2950		1353.93	1311.91	1138.39	965.637	1140.8	1071.38	1145.55	980.671	1454.63	977.957	963.04	913.744	1115.24	1430.44	942.73	849.762	741.87	645.758	573.072	537.909	662.479	627.366	716.298	615.62	582.973	746.24	648.808	633.879	523.076	614.156	472.331	454.442
SCO2951		1020.17	843.954	848.732	584.727	696.48	465.182	675.372	590.52	681.274	635.762	662.016	596.774	745.277	581.876	564.579	799.314	476.864	401.328	482.744	343.424	417.913	464.874	398.594	428.383	341.612	428.425	332.004	374.203	316.841	330.343	343.765	287.466
SCO2962		156.057	149.354	160.904	140.432	154.048	132.703	130.034	129.718	119.126	140.018	154.212	116.89	154.232	157.446	133.005	134.592	153.476	149.744	137.713	134.763	145.45	155.248	139.524	144.961	154.796	138.048	132.733	127.645	126.388	124.477	126.617	115.868
SCO2963		575.439	568.578	636.761	468.915	507.643	422.457	466.764	476.468	546.561	522.07	545.436	554.662	738.724	580.809	690.044	699.88	569.48	556.897	596.343	509.171	579.32	635.459	477.356	536.806	477.444	712.252	487.37	458.51	413.822	562.444	414.109	407.903
SCO2966		151.949	141.061	153.979	112.314	165.396	106.264	175.414	132.866	132.78	148.027	191.351	132.913	224.736	123.075	125.302	141.163	168.77	121.067	113.12	79.8912	89.7821	102.26	86.5914	96.3869	98.411	88.9387	77.0223	72.3455	61.3642	82.9411	79.9491	71.7607
SCO2968		295.611	241.788	287.168	167.481	226.405	144.33	150.392	157.25	188.668	172.726	137.078	134.756	167.241	184.686	131.073	128.55	131.978	100.213	83.2329	80.3445	99.8695	101.303	76.4241	81.6745	108.443	73.6357	78.5914	79.0266	108.36	67.9138	90.0513	87.3962
SCO2969		416.314	283.902	303.288	218.139	305.694	248.622	284.878	219.763	308.266	219.722	264.845	204.419	280.242	251.823	188.817	240.137	182.132	188.214	145.607	134.42	149.214	165.456	167.543	156.292	142.518	142.749	164.457	167.561	174.725	150.475	136.603	141.057
SCO2970		198.625	297.499	255.728	304.878	231.157	270.922	482.804	391.605	327.44	390.887	440.161	356.843	542.735	295.179	407.303	386.477	389.032	411.262	437.712	295.978	411.202	442.918	338.351	440.775	301.004	400.062	402.969	328.362	417.52	453.461	255.46	394.424
SCO2971		1956.45	1532.5	1680.84	944.572	2374.98	984.363	923.433	887.711	955.253	809.575	645.929	758.017	669.471	862.869	542.095	725.246	433.329	425.147	403.385	449.146	529.342	524.473	294.454	365.656	359.64	441.591	339.662	390.498	320.189	405.349	245.865	391.944
SCO2972		218.711	171.981	195.258	113.093	165.293	144.282	144.258	101.792	146.108	106.119	108.745	108.749	141.74	145.396	95.9908	134.892	130.368	86.1373	79.3964	79.794	89.9639	92.7035	90.8572	73.1507	95.5664	90.8123	71.0507	99.0944	74.3421	85.8056	75.0889	69.956
SCO2973		85.9096	83.4778	79.4541	78.3969	106.95	80.7602	96.7362	78.4845	92.0769	89.3391	85.8558	78.4716	87.8495	83.8991	73.8495	111.63	68.9118	77.2747	62.5743	75.9036	63.0072	64.652	69.7613	69.8584	65.9037	69.6797	69.3123	70.5087	53.741	58.9268	70.5505	47.3296
SCO2974		204.178	182.21	132.685	140.994	163.334	87.5	131.694	102.801	124.239	123.79	113.683	111.367	125.195	115.478	100.078	134.092	84.1303	84.2099	95.4843	73.1324	80.5558	97.3439	66.1343	100.814	76.6222	82.6475	78.1895	90.3266	62.262	83.1803	67.1681	88.7246
SCO2975		67.9664	83.6732	70.6719	66.7377	65.9389	72.4267	85.4141	97.1343	83.4436	75.9915	87.9999	85.2185	101.065	81.5239	82.9477	87.7408	77.6031	73.2789	81.0849	65.6279	71.0649	67.265	73.8095	69.8159	60.9917	76.8743	68.41	62.9566	44.8714	71.1593	56.2808	53.0513
SCO2985		148.566	167.288	182.888	170.475	203.509	166.923	164.921	189.993	159.984	168.532	162.523	186.059	159.909	161.061	150.469	170.634	168.968	153.731	195.872	230.763	170.697	150.895	167.918	192.868	176.923	182.675	169.326	175.478	182.939	151.551	199.156	140.379
SCO2999		118.314	103.722	109.648	96.2831	142.574	104.813	152.595	139.707	157.443	176.937	170.172	157.211	196.009	169.306	145.134	373.227	203.33	171.865	131.17	97.9408	174.501	229.896	125.547	199.069	152.149	212.983	139.166	150.05	98.7528	151.63	103.745	144.684
SCO3005		625.743	595.889	573.818	457.778	511.528	496.625	502.472	464.09	545.699	484.906	456.81	451.581	475.296	602.629	428.797	562.985	472.2	438.443	360.937	255.644	408.276	454.056	384.685	388.071	407.02	334.515	331.242	482.413	368.533	351.388	303.682	321.036
SCO3006		110.938	91.74	112.511	82.9423	102.288	93.9254	94.1889	107.678	89.1656	97.7604	116.456	104.268	87.6498	88.6229	91.9638	105.005	93.3496	97.4625	108.139	138.152	69.1931	58.7492	73.0191	85.4749	88.8473	99.2034	85.8099	68.6725	74.6556	89.4577	105.547	83.8101
SCO3009		218.472	208.692	233.676	188.506	290.828	303.194	346.803	400.867	717.535	469.037	415.842	466.539	617.021	749.554	413.913	655.28	385.279	413.978	323.074	253.603	310.627	301.46	289.601	307.818	395.582	420.811	246.467	339.452	223.23	250.773	228.494	200.912
SCO3011		119.567	95.3189	97.4791	98.6242	83.6293	102.863	107.952	111.503	86.3615	110.077	101.296	112.261	89.0249	96.3474	94.6138	99.8133	96.8569	102.701	101.113	102.57	92.7479	96.2377	111.09	98.2113	153.147	107.63	101.539	97.7711	105.183	89.4272	129.554	106.137
SCO3012		197.205	188.856	160.56	169.303	137.421	152.703	151.757	145.431	153.596	141.882	137.552	124.814	161.147	163.023	129.462	140.236	115.476	108.264	125.836	96.9943	112.684	114.358	115.035	114.246	142.129	143.754	113.007	118.222	127.058	107.699	127.179	125.803
SCO3013		473.367	512.515	459.684	513.279	460.174	545.739	619.011	491.258	537.892	500.026	552.337	410.67	481.265	601.56	529.8	486.667	471.428	500.2	495.543	408.459	467.25	526.515	530.873	491.662	515.289	501.163	571.074	570.595	538.486	541.853	493.455	417.456
SCO3014		85.3993	76.8105	79.188	61.4937	63.285	53.4464	63.7243	59.0107	71.7531	55.8977	56.832	58.8428	68.3009	63.3399	54.2714	67.7302	51.0822	55.2888	48.1986	50.8801	56.9977	56.0574	62.3592	53.6645	57.094	57.3053	54.9221	59.4659	61.0064	53.0264	63.5231	62.5799
SCO3015		263.399	222.892	254.256	196.916	280.03	209.269	225.281	242.612	227.121	247.968	207.374	304.156	236.513	192.65	233.109	241.07	199.942	188.318	199.313	239.471	197.894	206.084	209.814	202.325	192.224	229.213	193.867	187.028	200.056	204.909	204.126	203.983
SCO3023		845.429	727.245	720.523	418.578	743.946	619.614	819.208	731.608	930.736	900.591	808.572	753.632	850.648	793.801	600.427	801.881	843.456	809.836	709.095	679.99	937.013	1036.33	558.428	859.582	678.761	808.058	609.294	734.256	500.175	719.442	368.61	608.459
SCO3030		148.077	133.514	147.704	123.93	147.237	110.456	107.655	99.2523	113.15	127.931	116.202	97.9645	110.692	112.015	103.333	100.575	107.489	91.4668	93.3912	80.4925	83.2992	95.4341	98.8106	87.64	93.0051	95.1382	84.9763	91.9256	72.7509	91.748	87.7147	87.8309
SCO3031		263.895	275.445	299.727	285.736	244.452	295.212	247.725	286.356	272.784	275.524	256.022	326.566	274.029	220.898	254.018	257.842	295.671	262.825	269.675	270.971	287.331	283.553	343.37	267.13	279.652	274.594	270.42	277.749	293.196	283.783	349.302	304.007
SCO3033		195.95	190.327	187.062	165.74	161.05	126.457	123.928	151.212	138.18	132.612	144.899	156.528	145.159	149.592	137.134	149.341	108.943	102.85	129.721	136.641	123.126	123.998	128.553	106.584	116.584	128.125	110.927	108.058	121.148	113.557	108.711	122.918
SCO3034		287.715	320.661	267.802	286.621	284.768	282.339	313.984	325.057	362.562	354.778	332.714	321.304	381.499	324.115	306.959	348.682	385.643	296.75	292.925	240.368	313.511	328.214	297.072	302.762	284.329	349.339	282.846	269.932	313.527	314.414	215.776	301.369
SCO3035		246.289	297.954	226.318	211.989	207.805	199.866	181.794	191.048	199.418	191.72	206.871	199.844	211.135	201.787	202.007	242.085	199.151	195.729	237.9	239.403	212.275	175.189	210.82	214.429	203.586	233.703	190.494	206.854	217.842	192.01	226.501	229.227
SCO3036		113.067	92.532	80.7121	73.9721	89.9965	98.0088	127.722	91.8674	92.8428	96.7211	111.192	98.352	102.828	105.559	101.684	107.958	89.7038	92.6534	74.927	55.3609	82.4033	78.3121	70.473	75.4091	66.6568	81.8063	75.8187	73.1051	72.1178	77.5024	57.68	47.2325
SCO3037		119.413	127.848	121.854	119.1	116.713	125.466	107.56	112.303	112.171	100.862	113.111	110.821	128.777	115.406	119.872	112.13	140.235	103.259	100.048	107.122	105.442	100.082	112.66	97.2486	110.439	93.9105	125.691	105.889	99.0663	104.153	114.586	106.729
SCO3043		282.113	215.167	247.306	244.056	239.85	222.309	207.702	209.264	209.907	218.496	213.371	225.403	217.535	202.617	240.271	240.671	212.396	233.311	282.101	240.547	235.726	231.6	268.47	252.938	362.206	265.455	251.483	258.122	250.289	232.19	262.866	322.931
SCO3051		157.649	166.927	177.082	182.499	137.549	169.903	171.896	174.032	176.863	161.107	156.683	134.369	163.844	172.011	186.82	163.929	146.162	173.626	219.884	196.127	222.766	273.812	231.747	260.708	289.791	332.121	284.555	266.161	191.724	203.708	195.746	221.181
SCO3052		150.791	172.026	172.896	172.371	160.543	155.709	158.233	146.172	155.824	189.973	170.16	161.051	206.12	172.682	177.491	175.981	175.708	159.682	159.282	150	148.965	170.743	140.72	150.27	160.377	192.93	152.063	124.789	148.612	175.357	144.594	166.601
SCO3057		178.404	173.778	173.635	167.89	154.103	161.709	150.378	167.689	142.221	158.193	151.774	185.772	136.767	140.497	137.2	144.275	134.191	140.566	143.032	203.204	133.008	122.704	151.078	167.693	145.04	155.507	166.213	141.377	180.051	126.293	188.909	171.61
SCO3058		413.759	382.369	302.402	252.781	290.935	313.314	279.908	246.838	271.92	221.652	230.849	296.871	259.4	270.25	231.626	298.068	233.464	164.985	188.778	167.726	162.581	155.365	181.887	161.185	132.144	172.257	145.64	159.654	168.744	170.258	153.261	149.772
SCO3059		272.004	269.307	291.156	180.151	198.335	176.838	195.034	173.392	219.32	161.55	155.926	144.002	197.383	183.164	163.429	211.995	137.285	106.264	115.095	92.8018	109.741	114.549	95.8783	103.756	90.5373	114.464	111.48	95.4575	82.7917	103.491	97.1954	91.5034
SCO3060		570.7	589.032	495.888	470.134	547.507	569.657	549.348	471.986	523.721	478.696	445.45	408.141	496.384	542.557	478.557	399.614	425.112	365.287	313.941	288.462	314.943	336.301	360.063	300.392	291.987	316.181	337.765	347.661	329.107	343.731	274.158	369.197
SCO3061		289.416	253.363	258.908	187.656	249.194	184.578	336.749	281.478	239.247	265.081	270.467	243.57	286.259	186.09	262.331	204.457	144.244	139.059	188.801	154.546	163.859	157.612	155.552	180.169	136.571	176.445	115.073	131.169	117.842	147.439	120.916	115.231
SCO3063		158.435	166.904	186.659	167.883	187.822	156.279	193.555	191.8	200.574	186.815	196.448	166.106	196.761	209.122	190.327	190.482	162.986	172.438	174.589	126.221	137.113	146.79	158.46	131.19	121.327	132.921	144.213	163.822	141.24	130.77	114.958	128.633
SCO3064		273.262	259.02	292.477	192.677	285.179	137.567	144.617	150.192	155.196	130.294	143.811	135.929	133.799	170.197	145.879	133.377	113.167	111.678	139.142	143.611	107.809	124.748	134.67	169.816	142.585	173.862	121.678	128.246	129.648	97.6173	134.284	124.874
SCO3067		635.185	625.667	612.623	478.735	559.974	416.679	752.131	559.984	618.242	551.604	592.254	526.349	625.687	487.315	443.531	514.399	415.61	391.445	367.154	336.035	392.765	394.97	350.938	414.948	342.893	450.72	359.641	336.118	310.218	353.732	325.746	313.162
SCO3068		212.164	211.451	199.469	140.319	195.821	118.294	145.843	113.86	130.442	117.683	96.5992	101.763	140.043	130.38	97.7757	117.602	84.8711	68.1415	66.0544	65.803	58.2443	66.4431	59.7817	81.7881	77.3231	79.7094	64.1489	63.1222	65.4825	62.0096	72.5309	53.3781
SCO3083		2076.88	2152.43	2183.16	1450.31	1912.34	1548.77	2442.59	2155.81	1783.16	1980.04	1834.68	2154.84	2073.46	1541.92	1478.27	2184.89	1583.76	1682.25	1622.49	1432.67	1627.25	1714.47	1019.34	1879.41	1207.77	2348.77	1260.03	1251.7	1256.14	1809.04	779.084	1330.51
SCO3092		1193.47	1130.01	1217.12	789.127	1126.61	1166.49	1037.92	986.043	1321.85	1040.51	1048.23	1199.71	1330.18	1289.16	765.533	1045.63	642.203	430.701	455.155	398.054	543.289	558.487	407.986	609.38	606.5	861.59	404.443	581.493	339.597	537.66	348.242	391.488
SCO3101		160.39	165.012	160.94	179.455	165.176	154.21	155.522	149.498	192.968	205.304	179.285	162.547	206.255	161.708	175.075	261.077	199.152	199.674	203.571	140.784	205.431	206.323	165.682	197.58	164.469	157.371	179.026	192.139	172.761	178.015	158.886	172.573
SCO3109		99.4462	94.6376	98.1871	88.124	69.3424	82.253	74.8904	86.725	76.333	75.9893	75.5814	71.7635	76.4319	78.4823	73.9318	84.3146	81.7088	81.405	72.5493	76.1595	78.4254	73.2903	76.3831	81.1721	96.4443	72.4345	87.7484	70.2812	83.8493	78.4857	93.719	84.2473
SCO3110		479.544	447.145	482.821	432.169	390.006	272.941	259.938	390.363	381.303	354.128	370.644	395.023	513.733	501.682	470.193	513.423	382.337	620.525	773.073	558.116	724.945	927.525	628.472	1051.13	889.297	1334.58	650.974	677.068	471.714	753.738	514.653	700.811
SCO3111		187.544	158.02	168.275	125.986	160.495	97.7727	97.844	105.495	127.846	122.354	115.422	129.375	179.323	191.671	186.569	200.52	145.287	263.034	246.291	226.459	262.086	264.605	241.39	276.143	335.416	402.262	219.53	309.905	199.875	274.759	190.376	264.475
SCO3115		93.8558	104.328	95.3309	81.0176	81.1361	79.1393	72.3052	66.9742	64.3594	61.3851	62.3678	56.2878	61.3463	64.4241	64.72	66.1536	60.7124	51.346	61.4325	55.5081	65.8265	64.2024	63.9708	52.1227	62.4944	59.1973	59.3176	58.6477	52.6885	55.99	65.6712	52.2432
SCO3116		182.121	195.605	173.992	123.289	153.33	139.307	123.56	141.042	135.662	108.753	123.755	124.476	123.681	134.23	123.95	160.191	117.465	105.287	115.067	98.8051	103.048	108.787	121.362	115.31	120.278	133.694	95.7383	122.903	91.2291	103.655	118.915	97.0148
SCO3117		472.93	355.878	398.538	302.811	397.413	241.788	242.011	226.875	322.106	283.622	264.573	285.564	293.8	255.06	246.02	244.507	207.615	226.925	200.051	288.337	215.705	210.83	180.38	190.755	230.902	212.084	219.422	185.314	189.054	202.542	230.641	185.673
SCO3118		166.333	142.163	174.747	126.399	135.007	149.505	152.461	128.632	181.125	138.283	137.633	134.926	167.36	159.268	141.043	131.2	158.008	146.292	121.183	146.991	144.411	114.695	129.765	114.297	116.465	127.156	144.325	151.209	151.101	141.545	119.83	133.337
SCO3119		155.853	201.299	162.433	181.55	195.279	192.53	222.708	220.712	208.876	240.59	240.56	207.693	306.309	229.145	244.418	304.006	287.765	246.546	250.648	177.736	232.885	265.598	215.834	261.377	170.502	253.892	196.163	206.283	171.67	193.568	167.763	207.343
SCO3120		69.4137	80.6348	67.1362	88.3073	57.2835	103.031	78.5562	88.9772	78.8941	85.0225	90.8032	81.2169	81.9497	85.3374	87.0356	85.1223	94.2538	89.8634	93.2049	116.241	95.8595	108.072	94.3908	87.6327	106.84	94.1797	120.158	94.4607	118.506	122.44	126.726	103.701
SCO3121		44.6597	36.5461	35.4037	40.1685	38.0972	47.2648	43.813	43.5243	39.595	45.5222	50.2163	50.1754	44.0635	43.3258	42.2545	47.5368	45.5738	47.8885	45.571	54.5537	40.6283	45.4245	51.9284	47.5252	66.4395	54.7436	51.0115	45.0873	48.1966	46.0978	68.3036	51.3137
SCO3122		628.39	578.358	550.883	425.252	472.072	359.074	334.108	294.483	355.904	339.374	301.362	352.094	330.256	371.086	324.263	297.621	203.603	186.652	183.985	164.622	210.171	245.605	215.169	176.607	207.965	181.042	202.569	231.304	190.289	208.337	201.433	194.006
SCO3123		380.524	418.357	351.696	357.392	293.158	426.603	412.589	341.292	363.079	289.041	285.284	242.794	267.723	380.046	280.99	244.752	235.397	204.933	207.262	178.379	212.7	271.335	252.773	187.434	294.034	201.704	251.4	203.416	207.268	218.313	266.627	175.527
SCO3124		1135.39	1179.09	959.746	782.359	1322.1	681.454	726.757	522.18	640.633	491.36	611.527	475.839	731.355	750.676	483.648	463.652	232.03	210.871	154.937	150.052	217.658	296.041	210.349	190.041	192.061	353.301	236.677	233.415	187.982	188.604	157.811	139.208
SCO3125		137.154	158.133	138.154	112.547	169.806	148.62	124.139	120.311	129.732	116.066	113.548	123.43	111.016	110.126	122.762	90.5937	99.5122	105.125	103.025	113.474	99.3149	124.936	113.931	84.995	116.871	106.815	98.731	114.617	109.98	103.749	103.211	101.562
SCO3145		477.537	490.414	504.978	381.136	414.844	305.229	296.709	296.231	344.715	333.036	355.248	351.777	325.78	370.913	339.072	326.544	280.892	299.825	370.936	331.37	406.032	394.504	357.752	389.919	415.735	372.198	298.295	346.164	305.043	331.711	381.856	334.66
SCO3146		519.798	491.453	420.643	311.317	399.777	276.569	294.869	248.271	317.791	331.533	303.128	340.602	325.268	349.732	349.575	343.724	268.961	377.351	395.38	351.904	433.47	459.53	333.662	404.859	367.362	430.409	334.408	395.728	338.009	375.913	283.99	309.95
SCO3147		209.742	211.918	204.008	187.851	163.955	198.808	169.322	157.11	183.078	170.495	179.478	144.165	166.511	178.617	154.211	153.762	150.818	150.31	131.637	156.91	143.716	147.991	155.569	160.48	204.759	136.255	156.427	169.427	157.752	131.914	161.71	147.972
SCO3158		153.677	149.438	125.223	172.509	217.523	185.065	179.628	176.749	180.581	212.15	183.639	177.681	192.019	207.58	188.99	162.987	183.468	227.901	180.361	188.896	189.436	221.966	181.523	195.672	218.628	215.515	218.144	181.809	188.874	199.696	186.726	217.736
SCO3159		27.7872	29.0752	27.9311	29.7872	30.1336	25.2623	30.6642	35.1712	28.765	32.9373	30.07	27.7571	28.5539	28.8537	30.6691	29.7581	33.3813	28.7535	24.5296	24.6978	25.3676	28.9828	32.0668	32.2882	34.2614	29.6151	27.4462	34.81	29.3928	29.0987	29.6015	31.7933
SCO3160		49.8544	60.3565	50.5414	53.3409	41.3988	58.9083	55.4219	60.9486	55.0413	53.9587	60.0825	53.8745	56.5061	51.683	57.1234	54.2035	73.6741	57.4081	46.8026	51.5136	51.5708	65.3048	65.6461	51.7352	56.5637	61.3769	59.5242	55.9101	59.8992	67.3402	54.2516	65.4769
SCO3161		275.328	216.216	237.473	199.491	198.93	206.098	208.165	186.585	214.876	192.417	192.572	232.81	189.514	182.87	194.754	226.3	170.715	177.775	199.234	253.066	179.084	198.813	198.389	183	198.422	187.076	230.433	199.282	205.812	189.403	299.563	168.622
SCO3162		86.1144	104.774	89.9499	86.5352	102.598	99.5733	112.285	115.55	94.5838	89.2433	84.1054	93.2564	100.651	91.7156	85.2373	79.7086	83.6112	92.4346	84.4226	106.964	90.3303	92.832	80.8137	85.9537	81.0555	96.8605	102.688	86.473	104.533	90.2834	90.7357	84.5434
SCO3174		173.703	161.858	172.253	151.822	169.532	159.47	165.382	174.958	151.003	163.353	184.808	168.641	172.015	161.288	167.262	170.28	142.002	163.477	170.097	188.583	152.989	166.268	163.266	200.602	205.56	174.211	175.321	165.525	197.354	159.819	195.75	181.718
SCO3175		87.9805	82.7644	82.1779	76.9946	83.669	96.5907	87.5226	63.7662	68.9553	66.1123	71.7006	70.6773	79.451	71.2392	66.6672	65.627	69.7706	73.1959	72.7564	68.3434	66.8232	71.2583	66.6056	67.5835	66.2913	66.9331	66.9602	72.1238	74.7415	67.0708	68.2182	63.4052
SCO3176		55.4289	45.8149	47.9024	50.4348	49.2698	42.2987	41.2947	36.2969	37.1196	40.6233	41.3401	45.1401	40.9828	37.4356	44.5619	41.3925	35.9243	40.9445	44.7044	50.7816	43.7179	42.1714	47.6799	42.6722	43.092	39.6654	46.7159	46.6866	46.4064	46.3254	51.3261	39.8447
SCO3177		246.678	240.655	264.879	237.743	221.328	217.374	275.882	193.845	222.739	220.057	231.169	216.016	302.587	227.84	187.457	238.052	215.176	202.485	153.33	120.944	161.794	195.586	170.379	161.304	151.934	205.088	185.075	187.445	167.414	162.077	148.028	143.414
SCO3186		45.6401	48.3122	51.9101	47.5156	55.0079	45.9799	41.9314	53.3736	42.9865	44.87	37.1193	44.2812	43.5517	45.4058	40.927	46.8348	44.7171	43.228	47.6987	55.7933	44.9505	39.0868	45.2816	43.9887	50.5973	44.4934	42.9477	48.6638	47.2749	37.1763	53.9714	58.2268
SCO3187		594.977	484.044	521.127	356.938	566.643	538.974	731.967	442.17	411.059	376.991	369.837	376.203	407.168	390.897	276.679	199.397	284.289	262.812	151.274	154.97	203.32	175.376	178.172	189.612	221.576	249.873	223.583	211.576	146.634	191.526	182.074	145.36
SCO3202		84.8613	81.7313	88.2846	84.1402	81.2783	106.412	113.262	93.9849	108.009	99.2821	91.8606	84.6867	101.612	102.235	81.4199	107.168	118.688	132.503	105.968	87.0753	114.262	116.201	91.7059	141.343	124.123	184.924	103.226	124.269	100.863	160.267	98.02	112.687
SCO3203		63.8193	67.7886	69.8827	67.7157	66.5485	68.7562	58.2314	62.5306	69.2922	75.4659	73.8446	70.4477	71.6886	68.4483	69.516	62.054	82.7674	72.4542	70.9907	76.2977	73.7712	77.6375	71.5584	65.0452	73.3406	71.7263	78.7992	71.8836	80.9693	73.5091	70.5257	79.0626
SCO3235		69.1876	61.8066	61.6116	62.7353	60.3342	69.9813	67.8367	52.9107	59.121	61.9343	56.1491	69.0792	77.0677	74.3932	64.4379	83.5301	83.7592	196.727	199.729	222.12	231.204	214.351	140.959	271.524	120.256	149.199	110.177	140.898	107.892	143.096	92.2828	98.1723
SCO3236		179.329	215.256	197.861	148.782	165.803	101.661	101.646	83.7059	93.2965	98.5687	141.286	212.946	246.001	214.753	210.975	287.847	332.618	1006.34	1023.03	915.344	1105.28	1215.5	712.029	1093.37	647.03	829.066	418.238	667.688	411.339	668.128	389.888	457.694
SCO3237		178.616	167.89	179.029	162.001	148.151	172.221	156.429	190.199	160.237	180.658	184.554	182.863	182.974	171.686	196.528	202.866	191.525	277	380.802	402.597	367.462	295.682	335.167	354.538	262.023	280.673	295.53	242.167	290.344	255.084	236.65	235.585
SCO3238		169.15	196.692	188.91	204.305	191.613	190.413	200.71	195.882	206.15	186.54	177.533	230.83	209.266	194.29	181.2	172.446	206.747	291.817	353.095	289.457	281.713	328.215	250.57	202.057	192.805	220.581	223.549	261.58	211.013	241.593	238.868	238.649
SCO3239		77.8449	89.5958	79.409	92.5147	73.4922	84.9051	60.686	75.373	76.9231	84.2089	87.597	95.6413	98.8195	95.1984	91.7948	92.3248	113.922	219.1	310.092	268.701	289.522	284.053	200.653	245.368	140.998	165.286	159.39	186.059	134.31	154.934	149.104	144.956
SCO3240		200.969	245.996	232.741	279.984	204.176	232.155	198.33	221.176	211.551	235.46	250.872	279.767	240.077	239.829	217.733	265.472	238.251	352.605	520.302	480.892	381.736	379.797	341.905	388.841	275.464	361.72	349.606	307.33	349.856	398.884	332.061	305.417
SCO3241		82.7771	72.5291	100.525	78.5196	72.8043	77.7489	62.5186	64.5555	61.1321	67.7357	70.2211	95.1212	81.6078	58.3715	80.6273	95.5807	63.9817	166.652	203.732	170.03	187.629	154.201	124.332	156.649	109.395	131.748	113.402	130.754	101.167	147.116	125.167	114.274
SCO3242		95.9072	118.671	98.6091	105.813	89.359	106.05	83.069	85.4225	99.0515	88.8922	103.573	117.241	136.734	108.524	132.234	113.937	143.547	213.795	287.997	213.147	265.348	245.626	182.099	225.521	143.184	197.725	185.92	211.682	245.418	177.115	122.389	167.655
SCO3243		139.759	147.98	161.819	119.727	91.9155	130.928	90.5547	104.576	85.6979	105.424	129.698	121.171	171.219	145.014	162.575	159.927	181.787	327.678	578.253	383.3	565.253	511.308	336.23	450.301	244.171	393.017	226.866	324.999	274.31	428.072	194.613	247.623
SCO3244		97.0897	127.79	122.967	77.1619	69.4276	71.5718	59.775	58.2268	68.7426	70.2521	89.6097	90.7964	146.489	160.914	113.892	140.99	124.445	417.659	597.13	672.967	645.401	634.033	383.142	602.522	326.001	332.714	217.731	397.505	249.536	422.842	240.202	278.616
SCO3245		98.4203	130.751	123.214	131.981	131.496	135.743	106.468	136.337	102.543	136.777	136.036	151.954	136.758	162.607	147.766	144.482	163.702	238.6	282.171	325.218	260.604	245.109	214.805	278.09	184.479	195.543	185.332	213.601	198.283	226.657	187.833	263.894
SCO3246		48.8465	52.5919	55.2044	50.3577	35.8226	59.422	48.132	49.8414	53.4614	47.1594	64.1116	59.1113	61.3008	57.7767	52.8862	55.3505	54.9457	91.6089	118.926	76.3391	104.2	98.127	95.6393	107.761	71.1165	61.8552	73.2699	92.0138	85.1833	68.8248	63.2242	66.4444
SCO3247		106.411	119.89	114.248	108.32	108.928	111.363	114.853	100.643	97.3905	101.661	127.755	104.881	145.868	123.568	167.017	136.856	170.24	277.55	301.679	218.643	274.854	274.066	237.178	304.771	178.629	192.168	204.48	284.212	202.627	219.787	163.235	153.091
SCO3248		115.757	158.948	142.936	155.626	151.304	152.566	120.8	121.043	123.948	146.461	134.458	183.402	171.445	154.686	150.173	171.879	175.153	267.529	294.86	252.505	247.982	314.039	231.298	322.806	188.507	267.361	202.185	262.983	218.944	277.057	185.249	222.969
SCO3249		564.432	745.46	738.336	671.091	522.283	496.809	451.264	530.35	497.432	543.481	701.803	817.74	888.231	862.953	793.891	896.537	1166.97	2441.21	3579.11	2785.57	2867.85	2539.88	1662	2258.4	1484.59	1770.69	1178.57	1763.68	1335.35	1897.71	1132.68	1207.41
SCO3275		82.7771	77.3563	72.1035	81.8045	81.6598	71.7962	69.414	69.2758	67.6068	70.2127	70.9932	64.8175	76.4345	61.5652	66.0921	66.9414	63.707	70.8032	71.4013	80.7533	71.2579	71.3773	61.3994	72.7788	66.9959	77.5689	72.3754	58.4993	67.4662	73.3449	77.1589	67.4023
SCO3276		76.9925	75.3358	74.1444	65.0181	54.6177	67.3587	58.4335	59.5995	58.437	51.6039	61.7405	56.5822	52.6905	64.6715	56.0022	57.8649	51.3967	54.6781	66.0982	66.9853	65.6891	58.5347	66.6283	70.7408	73.4739	65.9693	69.0846	66.7572	58.8897	64.359	81.4941	68.1446
SCO3291		155.712	173.64	165.947	139.364	147.685	169.908	163.522	162.972	170.179	176.291	170.541	200.268	184.009	175.078	183.467	189.067	182.935	175.414	191.416	196.304	189.759	193.072	170.301	163.294	165.239	177.881	165.356	168.014	136.698	177.972	185.357	181.599
SCO3292		207.619	205.225	191.973	214.339	189.337	204	184.113	225.542	199.561	209.409	221.285	278.676	223.804	192.478	217.583	201.123	194.428	229.357	283.839	323.987	232.203	186.586	232.86	232.245	231.365	263.411	242.805	216.642	240.337	247.276	266.014	290.87
SCO3299		128.162	130.585	112.545	122.523	109.879	129.204	112.776	102.51	115.153	105.077	113.551	98.7383	107.472	102.846	128.641	154.307	224.672	149.96	135.797	112.434	136.56	126.898	134.274	130.829	133.941	123.713	136.351	125.953	139.019	127.624	142.274	122.322
SCO3300		66.7509	65.5067	81.2443	74.6097	83.8411	80.9193	68.5348	63.7005	69.9625	59.6938	63.3424	62.1808	73.5333	60.3093	64.7021	52.9041	61.801	61.699	59.381	50.7834	54.4359	64.9121	63.8714	60.4197	55.8258	52.7846	64.4434	56.7541	65.8002	46.8773	53.4573	51.2801
SCO3301		294.591	301.812	303.724	254.976	255.791	254.941	291.974	301.637	262.06	266.973	276.309	258.49	293.544	286.988	276.341	253.57	223.276	253.129	253.981	208.165	223.524	244.343	244.868	255.685	263.31	251.376	243.465	221.802	270.446	197.244	224.296	251.345
SCO3302		55.6621	56.0665	48.7131	57.7482	48.4536	50.6313	40.5711	41.2786	45.5236	45.0441	49.4678	44.249	46.8258	46.3382	53.1393	45.3881	48.4612	47.4759	46.3594	42.5756	46.6114	46.4605	54.2731	44.4342	48.2855	42.7378	49.2686	43.8597	47.6432	44.7386	51.5607	44.8986
SCO3303		225.716	280.504	226.543	188.25	223.412	153.301	188.341	163.823	186.994	171.882	184.581	185.09	184.595	166.952	130.84	221.001	127.693	111.312	129.508	126.645	133.558	124.078	101.011	133.892	113.61	166.288	96.4647	116.6	95.6966	112.312	96.9493	109.854
SCO3304		81.3256	83.6609	83.775	63.9106	62.8897	58.087	68.0869	66.4076	63.7278	70.9201	69.3911	65.2727	71.8781	62.7161	62.244	64.5927	45.6413	53.0755	49.3026	50.4929	56.4669	48.0002	44.6439	56.98	54.1482	54.2267	47.499	53.0283	51.7614	49.9487	50.5599	46.1533
SCO3311		166.195	202.186	168.854	137.015	137.277	165.553	230.413	217.398	172.843	171.624	197.38	138.218	187.975	196.625	145.325	148.056	145.472	122.565	115.356	114.931	116.586	128.868	133.493	135.943	140.448	127.805	128.654	139.384	125.822	139.38	132.022	123.606
SCO3313		220.289	219.062	210.868	297.615	195.935	293.894	259.379	254.268	257.634	279.763	293.636	252.868	254.145	272.202	333.267	239.767	339.459	288.402	283.572	255.144	323.383	321.972	328.61	261.817	324.533	239.48	313.905	313.673	342.587	280.863	300.86	329.331
SCO3318		65.5363	77.2366	85.8647	63.1248	78.9539	74.5084	79.273	84.8819	99.5165	77.8339	73.6393	75.1686	92.4822	85.1635	59.063	51.8485	47.0086	42.6202	47.4542	41.0452	42.3049	42.5247	43.9484	44.005	43.7701	53.4939	46.0922	44.1123	47.0557	38.8077	39.8489	39.162
SCO3319		226.629	208.577	246.961	198.076	218.782	236.623	210.247	261.687	253.927	264.946	198.759	253.472	220.782	226.769	179.495	157.26	130.988	119.106	117.462	135.638	129.71	128.629	129.544	138.252	147.627	148.48	121.443	136.452	120.787	123.707	122.71	130.517
SCO3320		107.448	86.0126	92.7377	71.9642	122.218	89.6346	97.4888	83.4037	121.399	108.423	102.833	80.2542	129.57	88.2303	77.8837	83.2733	56.0431	41.9201	47.3575	37.5893	49.2384	49.9638	40.503	58.7826	41.5743	59.1997	45.1856	51.117	44.6583	44.8158	36.4109	41.9247
SCO3321		82.0788	92.9365	82.0511	111.344	96.5211	101.278	103.398	113.877	94.2219	97.479	103.284	107.968	95.645	92.3082	97.6053	100.153	107.411	105.43	109.062	99.8836	95.0154	100.132	108.944	112.241	105.193	100.356	104.698	113.183	116.05	102.179	107.411	127.369
SCO3322		71.5009	74.0593	73.6543	75.9607	78.8901	66.6986	75.7232	78.6378	82.84	81.1154	92.3576	75.5646	103.297	72.3304	71.9888	111.037	177.378	135.48	96.6274	75.9129	82.7375	101.455	78.1183	93.6004	74.1735	76.1824	70.2823	73.6605	68.9713	74.264	66.6537	70.934
SCO3323		115.091	144.732	304.3	259.871	780.356	527.063	682.932	912.587	1156.14	1203.92	1068.13	1302.36	1354.6	1284.29	1109.95	1304.85	726.676	774.571	640.857	722.945	795.2	734.946	418.55	612.697	397.687	568.36	357.447	456.965	330.848	550.373	265.398	352.728
SCO3324		77.7344	93.2537	112.234	120.45	180.441	165.509	265.454	303.643	338.147	387.423	407.232	413.056	566.926	407.911	389.278	535.577	246.248	268.644	241.131	134.05	242.674	253.317	179.489	262.854	184.069	295.648	185.392	226.648	149.331	258.954	108.374	240.784
SCO3325		144.155	171.652	139.307	167.335	137.103	171.729	168.759	155.428	161.586	166.713	175.336	166.661	156.416	150.283	160.296	182.927	161.315	180.993	113.135	124.213	135.104	205.631	171.972	151.854	192.198	157.566	148.139	170.362	220.179	140.046	164.257	139.062
SCO3327		544.078	571.787	578.141	540.549	501.477	494.792	593.703	497.644	461.172	496.364	560.463	554.595	637.109	551.481	515.25	633.832	620.887	694.328	681.74	570.922	620.026	632.605	621.141	695.506	730.535	699.281	616.469	580.509	660.002	621.273	508.194	519.311
SCO3328		60.0272	75.9478	72.9222	84.2973	75.1816	77.4761	98.173	88.0782	95.3864	77.2966	117.146	79.4532	164.68	133.517	132.368	195.603	232.709	325.047	346.749	218.303	302.182	337.165	355.855	362.364	360.824	439.676	298.452	331.86	280.633	295.337	164.511	206.423
SCO3334		162.84	191.524	154.398	227.157	193.014	177.018	166.267	156.535	195.131	186.546	180.109	174.996	168.108	156.568	160.421	183.083	160.011	154.847	180.4	162.373	156.445	175.105	181.321	152.828	187.877	164.787	186.134	175.726	155.538	141.612	236.686	183.239
SCO3345		532.977	394.089	391.689	201.513	530.998	237.061	201.787	154.431	178.552	185.363	140.504	113.485	181.753	175.796	126.746	106.713	86.0677	63.1123	54.3648	78.6453	69.0439	79.8105	53.962	67.3377	59.8898	47.1438	58.8168	69.0543	59.0927	62.9986	50.9878	58.5353
SCO3352		1025.1	1178.03	1003.39	1012.54	1038.47	831.665	1158.42	1181.57	1162.73	1030.65	1084.65	1181.27	1133.95	1105.62	1066.62	1179.36	1053.43	978.421	983.222	699.416	1009.3	1049.3	969.237	1107.02	943.005	1167.7	872.699	1010.13	951.17	1072.97	909.598	866.38
SCO3355		300.272	245.721	280.435	197.17	315.664	204.198	237.787	174.982	240.191	206.651	220.874	225.271	227.316	242.147	198.099	260.033	185.051	165.448	175.907	216.275	181.79	204.86	155.662	196.492	181.941	183.437	183.848	157.257	175.861	164.663	175.573	171.465
SCO3356		608.324	679.489	572.268	452.466	665.688	630.368	925.794	824.148	801.943	854.881	1109.86	1004.39	1530.68	1118.65	1129.91	1800	1531.66	1388.44	1234.1	1036.21	1269.52	1454.22	916.707	1450.88	1126.26	2070.97	984.976	1026.08	806.304	1259.55	565.925	884.534
SCO3366		404.379	432.128	392.822	412.319	353.959	264.345	279.219	243.934	315.948	285.797	280.092	309.814	317.565	304.43	283.673	265.194	310.159	291.324	292.964	258.579	333.216	325.01	289.856	329.785	272.094	324.282	301.2	315.809	327.419	495.293	358.658	321.824
SCO3367		79.3422	74.0734	71.974	74.4223	78.501	70.2003	77.2405	73.5123	79.1825	72.2367	96.6523	72.501	83.4332	80.2997	73.1458	82.0886	75.7798	73.5623	75.2609	72.3001	71.4598	70.1278	68.2366	89.037	77.7296	77.744	72.112	75.6805	77.7662	72.9296	84.1859	76.1052
SCO3368		25.032	22.3248	21.633	25.3844	23.4255	27.6109	23.3943	25.5147	26.9344	26.3	24.2763	26.2234	24.9746	22.5615	24.5511	25.7018	32.4331	26.9734	25.9731	29.8406	26.9637	30.8621	35.4435	28.7299	36.7316	27.1036	30.1679	26.0311	27.4449	26.4565	36.1219	30.2914
SCO3369		113.761	106.53	103.259	125.869	100.919	123.409	123.734	128.659	121.531	130.081	131.554	134.966	130.968	127.216	142.759	159.484	144.734	130.531	144.217	139.057	130.556	113.565	124.344	149.059	136.461	140.125	122.701	122.481	141.502	131.149	133.953	125.841
SCO3370		169.907	141.777	160.118	149.767	151.381	160.095	141.309	167.035	178.711	170.885	163.446	165.278	153.015	144.416	154.676	212.687	188.409	168.212	148.417	208.605	176.973	168.18	195.424	176.491	176.959	169.262	178.142	170.881	159.567	183.142	200.402	179.719
SCO3373		1780.73	1810.14	1914.1	1433.14	1725.48	2821.28	2689.34	2014.95	2111.46	1898.8	1720.5	1733	1804.24	1781.67	1483.21	2348.62	1582.9	1321.81	1472.69	1294.83	1330.06	1357.68	1162.74	1535.74	1223.8	1703.75	1066.1	1590.07	1043.73	1644.79	953.678	1259.78
SCO3374		276.422	282.381	280.715	284.257	274.24	359.132	286.715	319.97	348.352	322.623	316.885	320.559	287.613	340.017	332.469	300.08	406.531	319.205	306.314	400.903	361.26	318.474	411.668	311.616	345.017	350.787	331.086	400.157	348.44	389.879	368.605	398.431
SCO3378		290.545	253.766	266.533	204.229	229.482	236.579	243.068	245.321	267.673	228.094	214.828	229.976	292.638	285.068	218.63	219.129	250.408	181.654	181.108	153.375	179.728	205.067	184.068	169.471	199.129	230.188	191.062	164.5	158.535	190.538	140.747	190.556
SCO3380		260.016	222.563	191.772	230.612	190.713	176.792	176.155	173.309	170.037	186.271	189.881	167.429	207.06	222.452	186.296	159.54	160.017	128.016	147.515	131.474	136.425	138.105	135.939	124.892	137.654	117.364	131.754	125.543	108.585	113.243	151.925	116.39
SCO3381		376.312	260.392	358.875	266.136	306.986	220.615	211.033	176.055	211.855	200.691	223.213	190.587	247.167	293.636	255.672	180.935	113.822	118.97	123.938	137.771	146.899	164.117	133.369	151.548	112.87	147.482	122.492	131.835	111.85	117.635	118.025	121.876
SCO3382		101.119	96.7178	80.61	102.415	111.091	92.2926	90.7898	82.1891	96.0949	100.847	104.856	78.1538	120.274	108.759	96.1543	86.0016	91.0651	80.5946	69.1985	83.7573	78.2186	91.5367	74.2722	79.4781	70.9836	66.7156	99.0226	92.1114	90.6626	81.3251	71.0434	85.0802
SCO3383		174.68	158.776	153.468	144.136	162.366	158.088	140.619	120.252	140.181	147.113	128.11	126.636	151.449	170.742	145.063	120.158	117.379	116.099	117.144	105.952	127.175	117.085	120.364	110.855	107.737	113.701	114.476	111.163	105.6	106.345	122.897	118.336
SCO3384		138.827	153.818	130.889	127.08	174.028	120.446	136.93	118.137	127.24	132.437	156.101	141.892	153.634	136.577	134.807	107.401	90.9614	72.4761	105.193	131.065	101.726	106.056	105.618	116.526	95.8412	114.837	91.8605	119.088	99.9225	110.437	97.5778	115.949
SCO3385		44.8969	42.3578	42.3118	40.9767	50.4828	45.8525	42.2783	47.5314	51.7933	48.045	45.6665	45.5414	42.7452	55.1003	45.9375	48.3546	51.7813	45.3665	44.9869	46.0437	43.1402	40.6246	45.8823	41.6795	45.0448	43.4177	37.9472	45.4882	44.3183	46.3295	48.5674	44.7241
SCO3400		116.179	96.0422	107.51	81.731	120.772	98.0161	109.696	98.6883	112.145	110.105	120.59	90.1727	122.297	106.126	94.0222	161.152	197.11	153.529	147.068	113.512	133.763	149.268	92.7457	119.756	105.407	115.331	96.6352	114.859	83.7822	112.304	90.1711	92.7898
SCO3401		102.127	98.9552	116.492	89.7701	113.987	76.8445	109.869	103.061	112.084	115.228	110.292	99.218	136.458	107.829	106.551	134.169	160.43	154.907	156.977	128.15	133.707	134.815	108.783	114.56	100.105	112.484	100.677	109.679	99.9945	119.706	85.042	116.497
SCO3402		223.908	219.052	230.646	199.329	308.281	252.501	252.435	272.202	238.079	240.642	253.903	261.823	229.404	274.328	247.562	229.074	282.76	249.268	234.441	249.719	274.2	306.382	231.123	231.286	208.112	293.133	248.698	225.634	264.025	269.214	192.838	231.385
SCO3404		1668.11	1216.56	1231.65	915.553	1409.5	1023.14	1071.12	964.039	1240.32	853.327	722.629	933.394	1032.29	1166.38	752.319	806.572	487.367	542.609	528.937	469.936	684.391	705.885	581.07	691.563	851.097	850.509	438.522	715.589	516.701	683.134	418.731	549.89
SCO3405		247.295	188.828	204.156	135.403	214.979	204.924	192.649	144.38	194.704	157.141	134.261	170.641	166.259	199.833	156.165	146.784	106.119	104.863	105.614	106.311	118.173	100.571	107.36	115.935	94.6656	102.196	97.7518	111.187	86.0701	115.187	94.1819	86.629
SCO3408		69.3221	79.6273	64.1563	73.4309	65.4587	60.5471	68.3082	71.6433	60.2538	64.7883	62.4385	69.1344	65.3021	59.8772	61.9161	63.3033	57.2988	59.4223	60.7511	67.1408	58.7163	58.0713	57.7874	59.4571	63.6942	55.9541	65.7503	58.0919	61.5947	58.5868	63.4002	66.7556
SCO3409		510.684	455.392	456.786	289.046	402.385	386.076	448.513	236.976	355.075	264.735	284.646	251.298	427.943	374.881	222.286	281.221	215.643	180.404	144.872	135.45	199.466	188.56	156.988	174.606	154.376	188.225	148.97	167.943	104.767	150.116	104.965	103.138
SCO3420		299.676	250.581	250.539	168.119	272.638	163.319	226.845	210.21	253.17	216.353	173.12	237.393	239.669	224.305	174.221	231.46	136.975	176.508	143.017	116.684	163.687	160.893	133.661	144.813	135.438	117.209	119.16	123.699	95.1374	131.274	130.597	101.249
SCO3421		389.423	396.367	397.056	281.896	429	268.83	362.019	299.164	392.006	330.785	300.86	271.629	336.95	324.148	263.647	244.195	205.751	205.189	203.16	187.852	216.94	234.269	208.334	208.95	211.644	225.014	196.818	191.483	178.63	203.431	199.867	155.722
SCO3445		104.217	96.3317	91.6557	115.026	88.6589	142.831	113.441	126.973	111.018	128.915	125.647	116.827	110.754	127.642	134.322	106.137	180.495	124.892	144.967	143.303	114.879	137.476	131.205	136.372	149.87	124.065	119.626	136.065	133.075	144.515	163.659	141.584
SCO3470		34.0888	32.26	34.184	31.0794	32.7101	31.6989	31.4941	31.7015	33.6618	31.3596	33.9537	28.4569	29.1427	31.7998	32.1934	29.6117	32.6645	31.4072	28.7674	35.7304	29.4995	30.9602	33.1881	31.2353	34.5179	30.9606	33.0632	33.2382	30.8352	31.9026	38.1058	31.009
SCO3492		376.129	346.521	299.484	333.343	306.137	437.391	343.068	341.908	371.637	364.733	367.606	360.11	355.334	380.243	370.201	315.781	395.014	388.129	378.406	391.097	379.307	376.605	442.201	353.13	397.21	317.694	387.804	449.094	413.203	411.94	408.816	423.43
SCO3493		43.5886	37.3407	38.8906	49.8148	37.3882	51.1126	42.443	43.3816	44.3884	43.1683	50.4187	50.5189	44.2376	49.3459	47.0878	47.9747	50.126	46.4273	50.7986	50.6949	42.1152	44.6093	56.0015	66.087	63.934	49.411	46.8313	53.7686	52.8916	47.9393	66.736	54.5133
SCO3496		30.8956	24.853	26.2867	29.2826	26.3662	35.3507	26.4958	24.203	29.7881	25.743	31.4225	25.8535	27.217	32.1526	29.2248	29.5991	28.6979	34.0799	27.5806	32.4537	31.8646	32.5543	31.6598	33.9117	36.6343	24.8146	35.0184	38.4589	33.0889	34.4107	35.0743	32.2586
SCO3518		67.7357	75.711	67.9228	84.5229	72.8297	85.9027	76.9405	76.8565	82.5595	79.5829	85.0021	83.2743	80.2674	79.1144	80.8794	79.7965	84.0555	86.9758	87.6739	89.7557	93.166	81.7866	102.432	85.2225	90.6219	84.385	90.4838	93.3328	104.795	100.343	84.353	109.24
SCO3542		690.966	558.427	555.042	510.294	634.197	518.003	549.885	538.582	497.578	494.756	465.661	564.636	498.674	489.227	462.518	568.794	389.779	426.678	425.541	411.579	428.326	447.517	405.809	392.894	338.742	494.991	413.653	383.869	472.917	384.706	387.067	385.515
SCO3543		390.189	344.118	422.236	245.306	282.152	234.139	297.869	266.857	305.173	288.182	289.356	240.749	331.373	268.898	250	372.457	179.129	176.585	200.432	173.799	185.324	188.245	140.025	188.85	165.102	204.714	147.234	171.143	120.905	185.531	126.562	134.25
SCO3549		855.996	782.884	737.693	452.662	744.525	447.621	540.687	437.126	670.469	518.306	498.731	487.632	561.191	606.704	424.595	831.302	605.296	668.781	440.397	364.083	403.945	411.76	318.276	365.02	337.715	394.266	262.954	404.467	281.313	314.433	207.18	284.022
SCO3550		71.5585	72.6818	64.8147	75.2638	60.8492	70.4029	65.8258	75.9926	65.8295	75.1647	77.6838	70.9371	65.7865	69.0526	69.0594	79.1781	75.1868	78.818	72.9821	70.3016	74.2479	64.9046	77.0788	87.2861	80.5259	79.5582	77.1422	74.9786	78.004	75.281	86.3697	85.1639
SCO3558		118.558	104.329	107.19	102.184	121.711	126.29	110.535	109.814	114.737	126.674	127.293	101.55	127.037	112.928	126.592	126.928	131.655	121.015	119.396	85.0996	113.694	115.029	122.989	115.382	129.242	101.815	120.342	106.294	99.9775	106.93	125.109	115.296
SCO3564		425.642	353.101	304.096	258.675	352.67	317.38	350.059	400.012	368.729	385.784	325.457	416.81	329.537	358.018	334.148	273.207	222.988	182.398	186.644	234.295	206.573	227.16	199.285	182.761	256.06	207.815	172.829	208.173	180.021	187.394	188.959	218.439
SCO3565		373.697	437.283	382.152	288.699	354.11	263.441	367.466	358.413	315.252	355.52	402.248	334.142	366.684	269	287.279	369.841	278.466	241.382	228.173	247.901	231.517	245.621	228.706	232.526	210.647	233.108	224.76	238.022	266.225	217.98	173.376	255.343
SCO3566		208.963	162.924	165.833	178.667	168.217	173.89	161.278	171.178	164.808	182.757	156.735	199.477	166.537	176.639	169.746	171.509	188.744	189.724	182.041	201.787	163.806	155.399	176.2	156.314	174.788	154.966	189.879	182.883	170.553	170.86	236.281	183.57
SCO3571		379.448	393.284	408.979	273.379	407.771	410.654	320.835	265.047	336.858	282.149	289.62	283.706	324.245	389.629	255.685	409.864	244.324	185.757	176.009	164.41	177.691	183.29	145.607	169.279	136.316	162.634	122.595	162.919	127.421	157.996	130.786	116.861
SCO3579		385.735	436.709	444.879	389.987	548.333	894.565	934.746	720.015	1197.39	796.163	899.229	707.266	1218.28	1417.87	869.179	1125.33	986.756	1024.75	929.857	565.667	844.228	848.445	1048.9	849.685	912.662	954.146	741.693	1071.18	716.829	911.028	758.551	683.919
SCO3580		317.219	275.942	277.909	240.723	268.898	238.272	206.933	231.342	269.967	234.831	236.342	198.941	256.472	227.974	186.997	208.583	200.411	164.654	144.461	99.9456	141.857	195.049	159.069	189.917	215.656	139.353	141.118	126.243	106.175	130.947	126.724	155.006
SCO3581		628.162	550.041	544.005	446.823	468.741	549.7	528.655	387.831	509.903	438.664	493.969	470.49	453.056	533.283	458.596	526.747	642.538	387.885	408.196	289.859	363.588	324.454	392.001	330.915	372.18	390.634	296.879	404.657	277.459	349.923	347.045	297.392
SCO3582		315.639	317.614	311.937	268.727	303.738	252.765	294.052	239.325	288.462	268.335	272.105	250.001	307.736	265.02	282.718	316.002	287.1	211.535	207.61	173.56	237.856	205.734	230.381	210.752	180.106	172.256	188.376	227.555	196.697	206.786	149.198	174.907
SCO3602		33.874	30.9909	34.9732	34.2228	31.1198	38.4892	31.9466	37.6945	31.8752	29.1215	30.5236	34.8951	26.7025	29.0167	29.8778	31.4523	33.6064	30.0777	30.5173	39.9571	39.2671	28.7051	35.5236	33.6909	29.3799	30.0482	34.0686	31.1982	43.6834	34.1114	40.7948	34.7086
SCO3607		919.522	596.315	495.824	432.94	455.782	293.574	348.865	280.063	432.689	308.57	351.755	346.05	407.874	383.467	400.794	418.186	404.658	499.153	389.685	379.15	449.899	473.941	454.819	501.461	550.939	499.885	451.119	618.455	476.091	505.112	417.434	480.286
SCO3608		3662.55	3066.37	3064.21	2156.42	3060.75	1378.06	2069.47	1935.28	1561.24	1643.42	1652.93	2199.67	1786.24	1378.24	1325.84	1372.27	1570.51	1555.49	1829.12	1909.73	1702.88	1669.06	1395.76	1744.85	1703.28	2215.59	1575.97	1464.95	1458.48	1725.93	1064.53	1544.57
SCO3609		395.527	289.22	329.025	263.485	314.293	298.549	235.067	244.232	265.821	245.66	253.769	239.103	236.967	248.343	242.147	240.159	207.952	273.194	234.507	259.726	241.922	218.428	273.118	245.805	276.14	209.302	317.191	270.603	277.082	252.565	285.03	254.858
SCO3610		718.004	724.819	785.277	525.389	648.099	594.313	630.981	661.429	705.966	611.866	628.232	698.33	638.259	682.058	533.347	990.014	542.076	479.533	516.204	520.738	480.331	480.513	416.257	636.698	480.219	676.226	401.934	411.308	386.893	504.28	442.673	441.779
SCO3611		122.292	128.317	115.411	104.618	172.379	136.791	138.251	124.597	139.186	126.929	115.926	136.823	140.573	164.554	123.446	121.941	133.803	122.426	116.474	130.411	120.754	122.772	126.24	112.402	109.005	102.682	131.256	148.495	138.442	127.424	128.583	126.608
SCO3614		126.124	123.813	127.223	95.6404	137.103	96.0943	92.649	80.4999	116.098	87.0341	79.6545	83.1781	85.05	78.3712	76.0425	85.9983	73.0381	68.9328	56.9587	69.322	63.8612	72.9069	68.8499	66.5101	80.5931	73.3205	57.0831	72.0641	70.7197	53.4237	62.4429	61.2317
SCO3615		767.076	672.876	676.108	459.926	745.783	348.421	581.876	491.984	586.774	431.618	387.199	376.504	523.038	381.774	325.859	340.948	318.227	305.716	209.074	160.949	250.224	267.749	172.17	225.831	203.617	206.16	160.719	205.618	131.911	157.529	103.224	144.684
SCO3616		49.7576	48.8824	48.1965	44.337	55.393	50.5002	45.9859	42.9238	43.8868	39.5113	41.805	48.4593	41.1181	43.4937	43.6505	38.6701	37.8522	46.2344	42.162	65.3153	47.512	45.6955	48.2221	43.738	42.1632	49.862	47.9178	41.2534	43.935	42.4121	52.7345	47.4366
SCO3617		473.3	468.859	507.201	403.616	528.416	452.531	530.273	536.391	497.399	512.336	507.096	486.239	598.771	470.49	490.914	675.543	581.174	542.317	452.949	451.297	436.206	478.035	366.699	438.664	341.129	444.652	369.756	340.564	308.664	442.092	335.813	399.859
SCO3618		563.776	567.715	554.268	389.405	489.168	384.612	606.901	497.322	527.378	568.567	492.576	522.154	603.012	471.211	396.081	602.729	566.947	498.058	446.378	402.106	454.787	477.944	346.544	413.796	307.349	352.651	359.464	347.79	358.484	431.054	300.463	336.6
SCO3619		1566.4	1628.92	1702.39	1200.66	1525.98	1280.08	1561.57	1402.04	1535.44	1424.88	1341.61	1426.12	1592.28	1275.03	1226.11	1652.71	1421.87	1237.81	1022.38	907.877	1129.31	1091.95	759.696	866.904	806.072	1107.83	895.241	895.818	842.871	1080.72	729.087	841.733
SCO3620		527.006	575.484	462.432	565.717	503.045	710.71	668.11	739.741	763.478	774.322	842.68	771.687	765.289	777.453	790.766	967.062	724.333	693.338	714.799	671.635	701.267	677.912	615.462	696.789	718.341	793.484	607.154	662.013	632.636	719.236	741.631	784.205
SCO3625		86.5117	80.2242	81.6134	77.4603	81.28	82.6733	92.4896	95.344	73.4547	98.6159	98.855	110.218	102.825	81.2987	81.7312	97.7773	101.402	90.287	93.7788	103.256	84.0256	92.8892	93.5035	103.528	91.5389	108.345	90.2653	78.5064	85.9978	94.0704	107.888	83.8864
SCO3629		1218.26	880.518	965.481	489.886	506.305	462.462	430.797	366.439	457.534	333.251	314.301	313.344	438.506	370.746	237.364	753.573	481.462	250.305	172.318	188.391	253.593	255.53	181.383	288.014	217.17	242.332	181.766	255.454	177.953	237.915	166.909	153.919
SCO3630		106.89	89.5429	91.9611	93.9785	88.4548	108.196	85.1228	102.735	89.6883	89.3785	100.442	103.462	98.3042	76.2139	102.139	90.6891	104.156	103.559	107.879	149.812	110.532	118.306	118.145	118.87	134.445	150.798	103	126.451	137.486	97.9132	123.74	120.051
SCO3631		79.0398	67.3773	66.2908	69.1626	75.8133	71.1402	59.9024	67.7375	68.789	74.33	77.067	76.9838	85.1972	63.017	73.8871	72.4094	97.5137	94.2463	66.8017	72.9541	78.4348	66.0976	66.3611	67.5512	75.1477	54.715	78.1387	62.8476	62.4443	71.3579	83.9374	71.3079
SCO3632		86.7626	100.417	87.9262	103.142	102.722	91.6241	112.285	109.845	91.3672	125.453	119.956	110.986	136.027	94.0154	104.243	102.426	102.672	84.1386	88.0706	72.5324	93.784	76.0261	86.2371	92.2321	89.7311	95.0823	81.4844	76.8662	85.9794	76.4942	73.428	101.926
SCO3633		218.8	178.429	174.953	133.626	175.243	94.3773	179.424	156.397	168.356	190.308	201.196	288.289	350.571	280.949	260.267	184.762	101.673	108.997	82.0064	87.9306	96.0839	112.163	85.8787	94.5669	84.778	111.007	84.3034	101.151	82.0282	109.014	65.7827	101.05
SCO3634		274.17	221.437	252.787	204.708	202.541	180.064	216.316	221.844	227.042	215.77	239.528	347.558	386.006	336.535	295.33	268.215	143.824	224.161	174.37	134.44	185.525	195.047	201.589	200.146	191.098	239.651	181.152	224.92	205.48	181.408	185.412	210.663
SCO3659		741.515	494.106	442.188	429.033	399.243	726.083	554.449	476.454	594.242	463.431	482.732	423.351	629.058	716.305	440.473	391.885	513.452	475.379	418.097	283.062	397.399	409.002	456.337	409.859	428.875	352.403	367.066	455.225	355.493	366.172	293.898	337.747
SCO3661		324.307	334.397	340.646	325.508	360.547	378.659	379.204	343.898	372.728	336.938	330.092	336.816	333.084	370.508	370.816	461.541	338.78	356.983	371.251	309.248	390.603	394.916	341.881	496.618	534.709	661.964	396.775	513.098	342.688	428.349	282.667	355.79
SCO3662		5606.17	5865.19	6006.95	4386.85	4992.69	2910.21	5171.85	3820.23	2879.64	3043.34	3144.36	2840.23	4143.56	2840.9	2809	4026.12	2789.8	3159.19	2805.36	2178.82	2253.13	2473.09	1441.01	2452.71	1394.81	2498.63	1787.29	1730.65	1757.88	2452.82	1193.38	1618.44
SCO3663		4853.9	5114.97	5392.72	3904.68	4614.43	2921.17	4921.79	3300.87	2753.79	2847.4	3002.12	2443.28	3177.86	2701.17	3052.71	3234.11	2980.79	2888.93	2849.09	2013.9	2369.05	2509.72	1513.42	2551	1534.42	2642.2	2132	1729.16	2134.61	2640.2	1260.49	1518.08
SCO3664		287.87	215.887	220.855	209.38	232.281	205.544	250.487	294.795	353.398	281.997	300.495	225.184	276.237	256.948	254.66	317.547	244.27	205.613	250.752	198.127	229.771	267.892	193.627	265.016	242.492	253.885	184.153	205.802	157.009	197.279	182.755	172.233
SCO3665		146.164	111.102	109.113	109.057	141.881	129.873	109.838	119.225	143.188	134.026	129.388	131.416	117.636	149.887	106.066	129.841	127.072	139.237	124.259	127.715	109.941	121.925	130.03	106.681	114.614	114.15	121.447	126.415	125.218	122.196	115.657	119.958
SCO3672		151.013	151.412	144.525	164.206	169.103	171.137	141.491	139.408	138.919	140.293	157.497	163.792	142.523	162.524	180.84	156.18	170.698	189.937	157.234	215.915	196.65	189.545	195.055	178.803	229.328	202.465	192.5	224.715	213.457	202.061	252.697	205.14
SCO3673		85.5761	80.3534	68.6008	62.9521	74.1298	53.2431	55.6115	48.3967	64.0603	57.4332	63.0515	44.7577	68.8236	68.841	52.441	69.6249	47.4756	42.8999	48.6197	49.0499	43.4166	48.8164	36.4257	50.9374	48.4489	61.0819	43.2765	51.3391	42.7956	40.2698	47.4761	42.2362
SCO3676		332.102	284.975	289.074	209.742	256.288	234.315	223.133	245.82	318.196	255.256	239.061	261.729	228.829	331.24	245.046	371.367	247.819	277	283.181	303.363	298.442	315.695	254.086	329.493	304.27	348.211	155.896	323.358	201.814	288.342	220.137	229.614
SCO3677		227.297	188.112	187.243	186.456	210.255	186.279	204.321	190.939	179.542	199.919	186.85	175.425	193.308	234.682	186.171	173.088	158.987	126.069	144.486	162.007	150.409	124.017	176.773	154.626	195.056	151.121	174.925	157.681	161.85	153.027	176.798	156.133
SCO3678		402.903	326.041	316.751	255.962	310.717	256.907	315	270.394	307.845	267.246	285.912	284.127	301.222	262.147	244.735	241.97	203.181	169.577	163.817	133.116	167.169	168.084	141.899	147.358	153.336	156.221	143.825	157.73	146.456	183.716	153.708	143.64
SCO3679		197.932	199.86	167.086	183.519	177.921	209.195	190.304	254.206	196.573	204.137	203.155	209.504	216.348	175.882	226.049	205.88	242.267	238.786	227.778	252.844	229.517	208.967	251.051	213.609	210.859	208.991	264.543	220.579	260.866	234.677	236.218	292.809
SCO3680		266.223	335.485	254.274	321.646	304.931	349.129	322.138	361.57	357.556	388.059	348.643	364.106	356.845	329.547	385.758	336.017	376.598	353.012	403.404	374.173	365.848	331.822	415.858	364.137	354.681	366.505	372.77	379.981	371.61	430.702	378.31	400.434
SCO3681		62.0332	55.4643	60.2216	57.2665	66.968	61.8409	51.473	58.493	58.0657	54.0326	57.795	59.622	56.735	56.1221	65.0699	54.2255	51.7938	58.5501	53.5963	68.6548	63.9799	59.224	61.2278	55.6872	74.2733	62.8565	71.0178	58.6058	66.3948	63.9154	84.7739	67.3714
SCO3683		27.2299	30.223	28.7089	29.0193	30.2416	32.5402	29.9045	32.1609	29.5765	32.5437	28.582	29.8285	28.1529	32.03	31.5354	27.6181	31.3418	29.9787	29.0197	30.3043	34.4302	31.8271	31.9197	29.541	35.1099	32.8062	32.9933	35.4635	33.9362	32.263	35.2267	36.1169
SCO3684		40.1823	38.7524	40.0572	44.3039	44.6707	40.8737	37.5359	51.1462	41.4427	46.6955	38.9011	46.2315	43.6038	45.0367	41.6116	43.1439	57.6838	41.9124	49.8675	50.6704	43.7565	46.6307	59.1534	47.771	50.9933	46.3688	45.1086	45.4475	59.5553	45.0458	52.0188	65.941
SCO3685		110.221	112.076	111.318	126.241	120.844	119.89	123.893	127.243	120.674	127.746	120.832	117.316	118.014	121.929	135.7	126.529	121.334	119.965	125.248	107.945	123.875	139.548	129.11	136.908	123.64	137.898	139.929	123.915	129.025	130.759	132.598	138.192
SCO3686		47.945	47.7601	51.5187	45.404	57.493	53.7922	53.1176	58.3718	55.8233	52.5818	56.5098	50.6333	58.021	52.3243	56.9885	49.7502	62.329	53.7681	50.901	47.7109	58.8378	51.9846	68.0627	50.7746	50.3236	68.6533	54.982	55.5993	50.4311	53.2049	53.5747	60.3047
SCO3687		61.9057	47.1111	57.3368	54.8985	51.7855	63.0491	53.9457	57.3909	56.353	58.316	55.4908	61.5531	48.3773	52.0655	48.7339	57.2521	47.7336	61.8666	58.9125	78.0017	60.4349	60.1606	60.4614	61.4817	73.304	70.5998	67.2435	68.7232	65.8018	59.2363	70.1719	60.8243
SCO3688		46.6731	42.5435	43.1483	45.6583	39.1379	48.2671	43.2645	47.3687	48.3376	46.622	50.5109	45.7747	36.7497	49.3605	48.2485	51.2202	46.462	46.1778	49.4383	57.4259	47.7561	44.2727	50.9489	52.8165	81.8398	60.8655	55.3629	50.3607	48.5071	56.6981	68.2674	59.6919
SCO3690		121.326	120.307	107.626	110.802	99.1485	158.086	121.464	137.69	120.166	114.402	133.302	137.549	114.487	156.442	123.005	127.807	121.295	143.722	135.532	162.295	129.319	145.895	151.762	138.825	178.125	144.415	150.826	138.842	141.037	139.694	183.61	158.346
SCO3691		152.025	164.653	159.866	194.645	141.397	220.223	155.835	161.2	170.81	177.227	195.905	148.851	156.298	180.345	184.427	161.53	196.143	180.894	188.847	198.685	179.747	180.239	210.334	167.523	199.034	178.445	209.976	200.331	197.845	225.865	197.766	194.609
SCO3692		76.5861	70.0311	73.3078	78.527	76.8294	94.8011	82.2369	83.2396	70.8565	84.2214	75.4952	100.557	66.8484	73.9501	70.254	75.5745	77.7566	79.7495	90.737	144.368	89.895	82.4016	86.8343	88.9573	83.9851	87.8905	96.6226	85.5663	95.3136	90.7736	120.87	119.418
SCO3708		310.766	316.284	304.018	308.322	302.566	321.107	295.408	344.738	334.492	341.354	376.27	364.01	345.498	319.778	299.331	399.608	295.1	325.041	362.557	333.23	327.207	339.516	353.643	341.676	296	336.689	363.083	373.606	390.065	341.57	338.53	311.542
SCO3709		129.056	126.735	105.387	119.524	116.904	114.322	120.412	96.2296	110.744	106.436	117.146	110.699	106.345	107.054	113.911	102.457	119.214	115.26	126.809	136.747	126.925	100.464	127.723	118.863	112.008	100.744	129.206	125.697	153.618	120.811	144.23	118.612
SCO3710		758.626	548.104	531.353	479.088	585.339	325.96	488.051	508.827	425.055	502.702	492.55	688.572	606.589	512.626	533.831	587.546	410.566	525.246	507.19	489.051	578.736	564.304	515.697	697.005	477.335	697.809	416.709	431.078	575.333	530.018	435.16	542.587
SCO3714		160.271	150.528	192.358	165.002	201.286	161.422	234.959	328.73	427.251	566.071	676.178	663.628	1073.43	737.436	656.137	892.911	639.389	1037.24	933.185	800.515	702.226	833.87	467.635	678.132	427.311	490.547	319.293	307.057	244.726	344.809	234.707	238.612
SCO3724		706.498	627.429	673.768	499.743	677.38	583.476	714.902	749.92	630.461	724.143	703.047	660.736	654.363	558.317	596.169	732.918	560.224	270.482	365.742	433.272	431.453	414.722	345.76	412.242	317.708	479.577	271.867	309.552	280.49	348.431	298.006	353.495
SCO3731		953.876	878.317	845.223	646.764	860.517	841.736	876.903	861.523	764.046	618.076	520.534	642.531	613.361	831.82	496.95	301.223	402.728	434.984	487.284	436.838	555.598	507.024	480.429	315.186	387.568	355.038	431.514	412.362	347.679	380.873	203.057	305.676
SCO3748		327.374	418.48	383.852	363.63	509.207	426.19	501.993	481.718	419.057	429.167	403.016	398.59	586.083	483.263	455.942	307.567	341.925	275.625	324.984	281.052	338.756	348.072	337.777	302.825	268.778	343.591	258.483	291.483	274.703	334.944	182.439	258.375
SCO3749		176.265	162.213	197.247	161.327	198.228	189.369	196.14	199.843	194.808	175.496	192.751	240.066	156.718	157.355	150.57	187.767	153.298	178.428	173.636	232.158	158.57	139.314	218.327	162.96	158.31	186.323	165.638	146.724	162.929	165.768	197.117	192.62
SCO3764		72.2272	60.2798	61.5197	49.0939	61.6624	81.3491	75.8752	72.7048	78.6717	63.3893	59.3656	57.1488	60.3881	61.2379	62.5923	75.1205	70.5308	51.2074	61.0508	63.7342	64.8395	52.9344	67.7017	67.5735	61.9996	60.1087	55.2245	62.9566	59.2643	65.8303	63.8182	55.2302
SCO3765		118.008	100.829	95.9088	101.156	92.0345	118.858	128.908	90.7527	120.865	92.5307	93.2237	82.0398	90.7626	79.7783	90.2829	118.02	111.749	103.554	80.603	87.838	98.0496	82.4508	90.472	88.2129	79.9375	86.9511	100.988	91.6322	92.0649	84.1156	77.8735	82.7501
SCO3766		294.511	282.775	298.984	223.532	263.956	199.09	244.656	212.802	237.755	241.178	220.88	211.891	228.135	233.892	208.883	218.661	214.767	164.757	164.823	201.073	172.192	198.756	173.558	156.639	152.403	159.164	175.909	165.386	187.769	179.97	147.035	161.545
SCO3767		3866.5	3698.54	4127.55	2578.36	2848.4	3044.92	3107.48	2585.18	3803.22	2945.26	2959.76	2550.8	4054.34	3605	2575.8	4039.35	3093.86	2560.17	2036.04	1604.91	2242.37	2437.09	1652.9	1930.07	2071.1	1991.82	1446.72	1795.06	1333.07	1946.34	1400.64	1152.56
SCO3768		1077.87	806.564	901.413	524.262	1178.59	571.898	814.523	574.874	836.646	726.063	605.124	725.862	848.287	808.49	571.421	1170.2	617.017	549.729	365.879	391.283	485.002	442.719	309.586	405.09	319.144	589.519	369.304	382.108	307.302	443.175	278.553	351.291
SCO3778		65.559	56.6334	62.0886	62.2379	58.0429	61.041	54.2756	56.4745	60.9229	68.5221	60.9321	61.6976	61.6319	61.712	69.9303	76.4314	62.6988	66.8887	75.8762	66.9702	69.3841	63.6964	78.0231	76.687	73.6678	69.3511	65.9916	72.0615	64.3723	67.7284	70.6482	71.4395
SCO3792		392.378	286.421	301.576	225.97	300.558	221.031	260.377	225.765	278.121	205.113	220.51	208.525	256.622	229.692	169.964	294.914	181.882	138.038	125.793	122.684	145.167	142.878	90.5894	147.27	149.659	137.668	110.413	127.024	124.807	121.978	111.076	82.4047
SCO3794		727.27	613.465	625.112	406.466	522.182	371.536	420.142	428.882	436.514	429.196	393.213	398.306	480.58	396.594	358.007	433.446	307.247	295.604	293.508	294.753	302.416	339.787	284.838	324.237	287.879	312.633	281.349	264.773	250.91	254.886	275.719	255.895
SCO3795		484.519	424.71	444.206	276.614	427.864	191.121	283.67	234.151	250.969	263.282	232.017	224.636	298.79	236.557	203.678	282.109	154.142	138.93	135.766	114.392	151.615	149.32	112.181	165.185	110.274	178.839	98.6145	108.982	86.7974	122.057	74.4819	81.8726
SCO3796		81.5987	94.6874	85.3085	107.286	68.1317	100.459	109.349	85.561	99.1738	107.227	101.691	94.0748	92.5621	99.1642	133.63	91.3489	133.803	113.506	104.909	92.3039	119.302	118.995	131.556	101.788	106.239	93.3337	114.33	118.77	137.879	113.389	106.925	116.151
SCO3799		47.1908	45.1725	40.8005	39.9742	45.9919	47.5438	49.7031	46.7698	54.46	55.0954	49.242	44.1512	56.1926	52.8283	48.9566	45.7559	54.5216	49.9129	41.9311	48.2588	53.5932	46.7662	45.1364	43.4435	45.428	44.448	48.6318	46.3991	46.7225	44.8321	43.2128	46.3665
SCO3800		124.815	121.324	125.397	137.651	142.654	177.483	151.828	150.289	153.269	169.216	197.999	149.604	174.714	191.99	194.376	152.227	145.814	132.6	172.418	126.276	153.491	186.199	167.917	173.277	161.217	199.869	164.863	191.369	167.151	165.067	132.024	171.104
SCO3807		216.29	239.788	215.814	209.604	172.617	211.714	236.978	207.339	225.741	222.465	182.361	192.44	181.1	198.62	195.387	237.867	220.257	172.05	188.587	173.908	188.713	222.08	183.462	179.774	194.411	225.041	170.188	194.709	193.736	216.046	208.621	193.534
SCO3808		547.365	559.377	555.953	429.877	501.015	411.215	469.007	485.377	635.205	600.927	564.986	529.991	701.327	577.734	495.465	664.393	473.074	503.407	486.906	416.067	485.889	444.994	365.479	455.221	362.993	373.836	373.545	367.021	332.709	359.623	338.912	359.358
SCO3819		72.7976	76.9052	80.6522	80.4601	80.3881	88.7857	91.219	94.0358	90.1331	93.3472	96.5312	125.907	106.19	87.812	91.2728	85.7681	92.0608	85.6362	86.4707	101.63	88.4492	90.7312	95.3728	89.3298	86.6696	86.5856	93.7331	89.5745	96.7613	85.8005	103.947	92.8057
SCO3820		172.519	155.193	157.825	118.134	126.104	116.264	152.871	141.167	128.146	130.335	138.576	130.859	153.351	121.218	116.683	163.914	109.12	103.976	108.46	108.337	111.151	98.837	87.9828	109.241	94.0306	102.198	109.025	93.5594	99.8315	91.7528	88.3145	86.8583
SCO3821		222.02	180.56	191.285	122.349	121.625	109.056	100.222	88.3582	116.363	113.513	105.894	102.619	124.521	145.428	112.517	123.48	110.593	109.18	104.238	102.428	107.457	101.356	93.7017	116.259	137.331	101.082	97.9539	102.52	86.3588	94.996	126.578	102.229
SCO3823		212.824	178.806	240.633	175.374	229.078	177.758	194.729	170.18	209.886	180.068	172.19	200.694	194.711	176.98	155.824	242.318	144.855	130.74	136.093	110.812	118.278	130.863	128.6	133.732	127.896	156.699	112.979	130.042	109.057	115.447	113.857	120.868
SCO3824		40.5497	50.1078	49.9759	52.9393	42.8864	49.3522	48.2113	55.2402	43.7488	49.1778	52.3946	47.7158	51.8991	50.3662	51.6416	49.7336	57.7017	63.3193	51.8275	45.993	52.9335	49.9322	57.6635	43.3387	53.2212	41.3887	50.4369	54.8281	60.9629	50.2625	51.8308	51.9764
SCO3825		33.9528	29.4754	30.332	32.8037	30.407	41.2082	27.5124	36.4488	34.229	37.0885	36.9998	39.0306	36.2802	35.4924	36.1841	39.3317	46.2729	39.4472	42.815	39.0587	37.6382	38.0962	40.373	44.3815	55.1873	38.0714	37.386	39.6376	43.705	43.8458	46.1437	44.4002
SCO3836		70.054	75.6841	75.5712	88.7117	74.7152	90.7633	68.4236	78.9016	78.666	75.8391	81.3277	82.061	81.1291	79.2996	74.3344	82.7916	69.2329	76.0793	82.5736	84.2823	75.7744	74.3953	92.3784	80.3675	85.2244	80.4076	87.4425	93.0632	86.5882	93.8499	104.256	86.9108
SCO3837		38.8163	35.6655	44.9406	41.8305	40.4096	38.7154	37.9483	45.5375	36.0811	38.4868	38.5405	41.3446	38.5141	39.623	38.0788	37.0249	42.0219	35.941	38.9363	36.93	37.2339	35.9031	37.6127	36.3812	36.7467	37.8572	35.6254	39.9196	39.1289	42.0029	39.2992	37.3875
SCO3838		103.255	116.804	100.046	100.693	103.289	103.987	93.49	91.3734	95.9198	101.077	88.8059	87.6113	93.1202	94.3718	93.6201	105.018	91.5727	71.3318	68.2412	88.3249	78.319	85.47	82.6558	72.3688	75.4473	84.8819	101.12	74.9737	78.3701	81.6588	94.7877	69.2955
SCO3839		175.03	140.234	172.786	121.698	188.234	177.268	144.814	145.983	171.629	152.318	131.458	138.984	159.974	165.512	141.947	146.519	138.081	130.928	115.191	116.69	131.792	124.275	146.114	87.2861	108.329	124.715	100.155	121.634	120.474	126.052	103.698	118.494
SCO3840		85.97	81.7362	83.4674	79.7011	80.3383	76.8457	80.159	74.7417	79.3331	75.8904	81.1025	79.5857	82.6763	89.2606	83.2205	78.1214	74.8279	71.2228	66.3748	68.6073	69.3093	66.5405	90.9109	71.2708	57.2551	70.2827	75.3655	75.0464	79.7082	68.2817	66.4031	63.325
SCO3843		847.372	635.702	583.93	425.865	718.628	434.239	502.787	511.035	547.852	526.85	501.368	472.007	654.422	593.165	415.726	641.728	382.859	346.896	297.444	251.579	320.951	391.756	252.774	379.69	325.272	395.328	241.042	279.259	212.426	328.09	204.989	239.01
SCO3848		432.777	365.211	355.682	267.944	477.536	223.694	262.165	301.581	341.693	299.265	250.003	306.096	311.34	341.455	243.975	290.843	182.927	219.67	210.076	212.733	242.74	230.811	170.519	203.94	206.47	174.223	192.003	208.588	142.363	187.299	194.572	187.99
SCO3849		99.4044	98.5496	96.137	96.7226	88.1807	91.0985	100.704	87.7883	86.0915	96.579	90.3286	86.7286	96.7557	105.164	97.0698	101.901	100.115	94.6209	94.3181	78.9397	92.9696	83.2089	96.7127	86.0723	105.941	81.0741	92.8068	101.633	99.7606	77.4026	89.8263	91.3011
SCO3850		57.1432	47.3679	49.9124	51.2895	55.0253	47.6138	47.7389	42.6959	54.1204	45.9168	52.5051	42.4966	49.9042	52.451	47.2771	52.7355	53.5382	42.5608	41.3866	39.5151	41.2854	56.7528	47.8432	38.3847	48.7984	43.6626	47.1654	43.2935	39.4803	47.7792	43.7346	47.0617
SCO3851		155.03	148.72	156.215	147.819	163.662	128.155	165.277	129.635	138.449	141.438	137.685	139.595	180.304	131.231	129.974	147.847	159.068	147.015	130.694	119.587	128.54	122.369	134.385	124.227	106.266	121.175	119.493	114.646	104.241	109.665	119.979	98.8881
SCO3852		495.889	617.368	555.505	491.601	649.354	545.035	677.887	565.44	561.22	581.96	683.629	626.115	796.586	543.424	695.115	793.831	732.821	602.892	558.034	481.231	604.116	564.986	454.499	538.024	399.459	515.656	429.867	394.448	399.658	458.836	343.654	378.745
SCO3853		45.6488	46.8953	39.5917	33.0407	42.0629	44.1354	47.9031	37.4725	50.3645	39.4827	39.595	41.517	40.9493	44.085	46.5877	36.0103	40.1423	38.9049	35.634	37.4974	39.9256	37.1256	44.3226	32.7024	35.0066	38.8407	41.6442	39.4606	41.7471	40.7431	41.1347	38.64
SCO3854		371.645	403.076	401.45	270.237	339.678	226.986	313.768	276.599	271.04	298.438	285.008	214.364	320.909	304.959	261.83	273.416	238.329	191.668	193.649	176.214	209.481	234.306	172.095	178.526	194.662	155.18	173.979	142.826	175.279	166.399	153.852	118.933
SCO3858		294.667	263.052	292.037	189.932	330.215	207.713	275.352	290.229	281.337	312.667	313.011	324.141	323.791	286.349	197.273	293.51	221.343	156.49	162.011	165.825	202.682	195.834	132.921	216.496	176.554	187.083	125.396	140.547	106.472	163.072	105.845	133.378
SCO3859		272.796	223.855	274.65	144.75	223.329	166.97	178.238	163.401	221.743	161.535	172.741	141.936	192.523	154.722	167.52	167.933	169.972	143.179	117.565	100.07	147.28	145.682	125.97	129.051	146.662	128.547	114.612	151.633	142.063	136.661	117.56	111.77
SCO3867		67.4763	62.3239	59.5497	58.3097	64.0186	71.5647	62.1496	64.2434	66.5424	64.7618	59.6833	63.0551	61.1606	64.0281	60.771	63.7355	76.9366	69.0791	59.8044	72.2221	61.6676	67.6195	70.3498	55.8912	62.1242	61.9039	72.2247	73.1966	59.312	66.1366	72.6992	72.0384
SCO3868		179.522	182.633	168.436	149.506	163.795	153.721	167.006	161.894	154.88	171.304	165.585	162.093	162.965	158.65	133.63	156.612	139.045	135.516	132.912	146.41	119.179	158.507	148.001	139.252	136.887	146.372	136.345	142.657	152.928	129.757	161.779	139.525
SCO3869		286.815	297.341	270.864	255.143	251.549	264.246	308.168	330.469	320.809	275.485	259.438	283.535	255.196	253.198	213.967	294.557	203.227	171.052	193.362	212.569	198.421	208.627	180.547	233.59	214.445	215.273	224.317	168.168	176.319	163.667	241.526	216.147
SCO3870		93.6977	96.9168	96.8334	78.3275	87.8246	101.88	114.38	104.652	97.6601	111.197	107.025	133.213	156.601	128.594	104.621	89.7385	154.27	160.064	129.329	115.486	132.369	141.282	121.808	114.218	135.278	117.933	109.953	98.9592	115.806	117.765	107.914	108.323
SCO3871		38.0964	38.9016	35.4664	36.8056	35.758	38.9461	41.4414	39.8106	41.1558	45.3338	53.0085	38.4871	42.1903	39.0304	35.1212	55.4267	49.7629	43.1547	42.4331	38.2434	43.0905	44.0164	44.2617	49.97	46.4858	38.2382	38.2281	36.9989	37.483	35.9939	46.742	42.1377
SCO3873		1072.87	1095.07	1026.78	709.939	1003.06	884.085	988.17	1005.43	1022.09	828.403	806.108	865.648	906.832	903.574	847.696	903.739	744.269	626.448	662.697	634.376	625.435	627.643	588.459	698.507	805.715	756.768	533.894	740.174	450.48	610.485	589.358	554.71
SCO3874		606.178	496.374	536.454	336.378	484.467	345.828	354.316	381.214	494.505	342.327	355.227	370.669	429.999	382.913	309.52	582.129	277.5	283.064	241.34	186.757	263.395	301.537	267.091	357.28	348.487	397.524	218.732	284.167	184.976	281.644	194.572	233.635
SCO3875		338.182	334.051	361.858	352.506	295.581	347.641	298.451	346.008	307.167	296.472	330.533	367.62	268.79	279.362	307.84	334.034	280.133	320.595	302.199	432.054	279.524	272.996	326.035	320.291	391.333	370.223	335.889	300.843	322.041	313.375	391.126	320.168
SCO3876		141.143	138.22	148.368	146.316	136.518	128.89	134.055	116.138	133.236	124.5	109.449	125.249	112.368	120.261	113.326	116.261	98.6116	102.983	95.241	93.8994	95.7931	112.309	107.562	94.9492	105.279	107.448	106.828	105.1	107.333	98.6074	116.22	113.647
SCO3877		914.451	802.408	804.296	494.578	657.544	612.576	770.229	680.978	642.023	517.338	499.398	495.209	511.217	498.639	424.677	379.484	397.503	372.67	322.714	198.867	309.824	322.695	255.498	253.384	259.925	276.697	281.401	290.398	277.974	264.077	249.344	211.148
SCO3878		526.432	545.163	595.325	490.762	537.59	468.507	635.956	573.605	589.198	564.631	546.598	587.314	726.84	633.821	533.254	594.004	478.273	439.558	417.033	358.137	463.799	434.722	394.162	382.499	330.182	416.095	352.379	371.408	386.092	414.005	272.791	314.272
SCO3879		287.631	228.31	195.751	231.529	283.847	220.109	216.22	168.285	192.053	222.618	190.263	160.542	199.61	202.379	188.145	172.199	168.995	125.434	162.724	165.122	152.536	158.918	162.445	173.9	188.742	157.971	164.997	170.787	165.744	158.077	208.875	160.83
SCO3880		1722.06	1445.25	1730.24	1121.57	2032.78	1144.68	1777.25	1152.86	1416.39	1155.8	1190.48	1141.4	1415.47	1274.36	953.67	843.877	574.034	675.11	649.318	684.451	726.749	622.939	488.303	611.701	542.958	795.846	602.49	517.927	448.864	461.175	351.894	369.46
SCO3882		449.255	339.991	283.923	285.722	388.304	281.869	310.651	335.534	365.818	320.906	291.143	268.039	299.321	278.45	201.795	249.467	213.927	192.948	188.658	182.28	201.951	238.452	178.146	237.116	211.067	281.274	170.309	202.169	159.668	195.149	155.534	179.136
SCO3883		524.718	466.837	431.315	327.81	484.188	273.716	374.093	318.573	377.124	338.445	302.058	276.45	315.422	360.93	268.565	264.006	206.109	166.43	213.467	149.185	211.593	223.751	166.628	204.196	213.982	269.123	161.747	207.558	143.238	200.975	149.891	177.539
SCO3884		126.989	145.169	137.167	153.815	149.008	157.104	158.222	142.534	162.017	131.712	129.528	126.083	149.35	144.377	159.724	125.048	115.589	123.329	125.563	91.6275	128.431	126.861	134.523	104.622	132.533	119.97	113.522	136.508	105.094	140.925	102.602	120.203
SCO3885		490.611	396.78	400.816	455.326	374.978	483.041	433.707	481.396	413.627	418.993	484.02	454.439	375.758	415.003	416.86	396.975	395.967	352.241	367.032	412.545	411.306	357.974	510.084	422.704	450.236	407.089	371.721	455.067	400.798	343.486	524.777	383.234
SCO3894		144.833	139.802	128.98	113.205	110.935	120.964	117.759	123.942	129.373	124.229	119.856	131.314	127.212	143.376	124.564	133.637	93.0501	93.3071	105.155	91.2908	116.426	104.829	99.1621	109.75	135.067	97.5844	88.2549	97.4039	95.1378	91.9413	115.123	117.048
SCO3895		101.934	87.4116	77.8176	88.4223	86.9468	86.7151	95.2463	69.9712	81.8451	80.982	85.2558	69.1342	101.558	87.3497	76.8474	82.1143	54.1586	65.8342	63.4012	62.9591	55.6976	72.1656	68.1102	59.5398	59.4317	57.8332	71.1982	55.4536	64.9955	61.7972	56.2879	64.4803
SCO3896		56.7519	43.9101	38.7461	42.1425	38.9109	44.9929	43.3645	45.9707	48.2426	36.805	43.7936	38.2512	37.9482	40.1813	43.6069	35.9581	34.9654	32.7127	36.5719	38.4408	32.6962	36.4843	36.9369	35.3122	44.3137	36.4961	38.336	34.8494	35.9378	39.489	42.6267	36.8568
SCO3905		74.574	72.0178	74.6447	67.329	83.3634	79.6672	85.8014	97.1615	84.9712	88.5134	75.6687	100.789	95.1624	93.3405	98.3038	100.376	122.338	109.729	98.2222	117.314	115.774	97.7549	94.8544	100.309	96.1675	134.784	104.01	96.3254	121.244	112.85	123.561	104.641
SCO3906		8375.7	8262.07	8208.2	6964.85	8355.47	4596.97	6483.5	6149.32	5400.94	5246.54	5730.14	5602.23	7026.5	5204.22	5360.89	4422.27	1533	1282.77	2049.05	2176.95	2529.69	2476.28	1456.28	2763.9	1694.11	4554.54	1789.6	1665.34	1467.75	2245.3	1132.67	1228.27
SCO3907		2194.37	1669.32	1806.34	1299.05	1855.32	849.471	1039.81	1043.84	1334.04	993.185	860.469	991.454	1090.59	1176.55	733.144	763.739	260.502	233.475	320.017	244.28	378.49	384.512	278.353	410.953	322.108	621.271	321.589	390.905	251.077	371.486	237.064	228.471
SCO3908		5220.72	4461.05	4672.97	3778.69	4257.58	2726.16	2732.38	2662.73	3338.01	2340.66	2191.09	2606.96	2900.43	3108.13	2053.2	1744.39	576.834	451.3	714.658	800.184	944.268	865.679	693.566	965.535	904.672	1552.91	698.387	861.623	565.608	858.814	555.698	555.017
SCO3909		1483.49	694.713	960.518	576.997	742.453	750.23	346.763	338.217	835.491	299.872	247.914	460.142	349.926	1039.46	238.549	228.633	123.429	108.944	126.016	150.046	128.56	121.215	170.998	114.553	199.794	227.03	111.861	256.7	153.595	169.067	151.196	79.8544
SCO3910		48.147	42.7472	38.4346	51.5795	43.0159	42.6298	43.4907	47.2808	48.3548	49.3952	53.0816	44.473	44.7115	49.6541	48.4099	54.5745	45.0213	49.5661	53.3218	51.4477	51.5212	54.2577	53.8157	54.049	58.5632	48.9032	62.1924	52.707	56.0388	48.1428	69.2528	57.077
SCO3911		46.6408	35.5897	35.5572	38.9624	31.058	35.0433	40.0743	37.1334	35.0968	38.3643	40.6799	32.8902	42.7874	36.8372	33.3151	33.1078	36.7648	36.2355	36.8588	29.3706	32.7773	39.8146	39.161	33.3359	46.3745	46.6166	42.8934	31.5676	34.9704	36.7464	40.087	39.7405
SCO3917		89.6768	86.7992	87.8829	83.3062	94.1338	88.3661	95.2492	109.647	114.265	123.552	104.924	135.116	122.484	102.016	104.184	103.946	123.276	95.4712	93.4081	87.0231	90.8493	96.9109	90.3706	89.8381	77.7212	87.6355	84.554	76.4784	78.1631	85.5202	71.8078	90.9067
SCO3919		83.4211	87.8661	76.0749	84.549	76.4811	83.3067	99.2623	87.4552	89.2779	90.1249	93.3584	91.4129	74.6838	86.1582	93.708	88.7663	90.2364	84.3877	92.5812	96.2818	92.5532	81.1849	98.9191	94.9202	94.163	94.753	91.0261	94.5221	94.3925	98.9486	96.2112	96.1333
SCO3927		59.0934	55.3955	54.2752	54.453	58.7574	68.9657	61.5396	61.7792	60.6728	65.1635	74.2397	74.6235	63.4759	63.6534	67.43	75.3662	69.1249	69.2378	80.0062	73.371	65.0444	67.9376	70.7495	80.4899	84.0369	69.4945	65.0485	64.7734	76.1475	70.8536	77.2727	74.8958
SCO3928		1511.58	1211.27	786.01	489.841	947.503	916.968	2249.03	1304.86	560.787	368.419	343.42	343.408	513.248	657.123	636.623	588.338	415.548	539.315	559.738	398.074	388.385	399.855	183.239	281.001	205.207	191.924	137.939	202.236	150.797	206.098	168.37	179.16
SCO3931		658.305	674.221	557.008	650.765	583.192	821.285	612.503	786.778	722.873	707.137	788.773	911.244	687.178	727.932	758.761	737.553	738.309	786.173	803.357	999.206	777.279	701.622	871.653	802.883	1062.01	938.593	769.978	803.067	860.356	894.534	1132.87	863.281
SCO3940		167.964	170.965	161.023	158.404	161.426	133.806	185.154	153.286	191.958	205.343	195.575	181.06	241.961	284.302	222.256	197.11	247.037	257.701	238.274	159.895	229.254	273.752	206.946	224.273	219.089	251.367	205.276	222.132	190.458	253.164	141.048	163.271
SCO3941		356.645	343.127	350.324	268.858	277.17	218.626	254.812	271.6	233.349	248.71	307.382	250.49	242.751	212.02	204.522	284.083	182.375	165.221	175.41	208.335	161.681	158.36	171.323	210.57	178.698	237.657	167.139	137.811	129.509	158.074	179.533	168.796
SCO3942		368.337	325.116	337.544	357.775	348.131	315.891	317.899	351.928	366.472	380.192	340.814	393.586	422.337	433.657	340.028	346.547	339.707	345.221	335.6	414.177	360.09	343.029	360.579	423.593	384.424	377.42	353.409	267.749	371.965	293.884	446.544	436.688
SCO3945		249.818	247.212	282.862	278.14	437.385	587.226	785.161	668.975	920.144	992.22	849.598	843.759	918.993	593.849	516.81	430.94	232.745	274.795	206.062	177.492	218.397	225.157	193.549	323.929	310.396	360.249	290.116	257.43	255.126	238.049	209.006	163.893
SCO3946		186.307	180.567	194.599	181.228	279.821	281.86	373.436	472.266	400.752	544.538	548.986	539.1	518.176	327.824	369.578	289.633	211.93	191.451	133.7	155.462	156.116	189.311	180.443	204.719	203.628	245.481	220.469	213.09	212.211	174.214	184.905	187.942
SCO3947		75.9437	68.824	79.0945	89.5998	79.0977	106.723	107.571	105.528	113.108	119.419	124.467	83.534	116.078	104.131	112.735	101.482	101.859	78.5545	69.7775	63.7911	87.1402	93.58	97.561	87.7907	84.5946	93.2565	85.1423	105.886	82.8455	93.2596	86.6729	83.4282
SCO3950		142.438	150.588	139.193	155.467	184.508	157.152	164.934	161.784	158.555	179.348	192.506	194.405	196.565	200.148	207.25	177.723	209.347	193.899	160.29	127.278	182.543	201.219	197.607	178.632	152.009	152.832	180.38	198.973	164.799	170.531	126.197	158.275
SCO3961		895.64	690.732	679.659	508.932	804.45	552.329	701.57	554.161	588.71	618.847	558.388	552.886	628.084	543.319	564.377	700.492	566.538	387.731	421.13	366.095	418.753	412.574	362.701	411.415	321.421	424.67	336.66	339.712	330.233	360.146	333.183	314.319
SCO3967		54.8249	50.2613	52.6956	51.2902	57.9671	80.9677	64.3908	66.3964	67.388	49.9609	47.5584	49.5413	43.7032	44.4939	48.1704	47.0008	38.0768	40.2761	44.55	47.0234	44.0481	44.0437	45.0222	40.003	47.7751	43.7517	42.2778	41.6675	48.0214	52.9578	49.0669	52.2823
SCO3968		112.921	101.537	82.5782	73.4231	97.0759	119.573	163.761	111.884	137.51	124.641	91.2654	105.689	136.17	95.7651	84.4031	134.896	89.1428	70.44	70.5026	67.4891	69.8926	87.1258	80.6936	71.5702	60.082	93.4896	72.6307	68.4852	70.8945	80.4671	67.1702	60.8312
SCO3970		245.053	242.285	250.708	195.468	256.035	233.033	250.5	219.817	215.339	187.547	195.84	162.589	205.893	163.185	149.031	200.897	133.161	149.21	153.976	105.071	133.269	142.531	129.007	164.914	118.781	190.757	106.457	120.384	106.03	141.734	84.5673	130.164
SCO3971		193.924	171.474	174.502	167.888	170.285	179.196	206.809	208.502	176.701	186.879	188.894	200.81	205.397	180.342	183.308	207.418	204.211	214.351	206.03	257.415	203.199	180.285	182.419	189.376	178.829	185.768	177.763	172.848	173.211	186.364	181.114	175.187
SCO3972		358.432	407.941	429.928	367.402	380.944	336.244	333.739	368.299	375.252	310.039	386.032	351.333	334.054	306.808	324.364	309.496	304.906	290.945	306.966	269.154	282.042	319.175	273.405	290.838	223.431	318.358	282.605	263.287	256.316	299.402	262.115	247.402
SCO3976		37.6252	38.8705	38.9094	38.8934	37.6332	34.2458	35.6974	37.1398	37.6567	35.5599	38.5243	39.9148	34.575	37.6583	40.7364	38.5966	30.704	36.8588	37.2887	41.3148	40.3961	30.9417	37.4283	42.6034	36.9302	37.0539	39.1425	39.9933	41.7084	33.2013	44.7368	40.2184
SCO3977		141.241	107.06	108.617	79.9509	130.486	83.3663	135.411	108.529	142.898	135.857	135.811	138.549	152.734	118.284	125.313	126.232	80.7261	161.456	135.6	95.0386	122.794	138.983	105.084	148.645	101.402	108.446	89.2858	106.852	85.1807	101.841	71.1896	88.2639
SCO3989		69.1139	56.5757	60.5583	53.7677	55.6705	60.8626	58.035	60.6149	58.2777	62.5994	69.497	50.1472	59.7516	59.9822	59.3448	76.9988	70.4349	54.53	52.3282	58.5277	55.8389	56.3573	54.982	56.5592	67.5629	56.5349	49.0444	53.9595	48.5028	51.7731	72.8512	55.4379
SCO4010		53.4858	49.7398	57.5524	54.1532	64.9582	51.2407	51.3627	57.3552	57.8742	56.4154	62.9181	67.5866	60.9368	68.8874	63.167	49.7998	60.7483	53.6863	62.8582	71.1035	59.575	59.2804	63.3162	46.6014	58.665	54.407	55.4314	57.305	62.0326	61.9565	58.6538	59.216
SCO4011		325.603	369.92	294.491	449.428	295.767	440.906	390.8	315.317	461.291	458.144	470.871	323.93	461.009	554.536	559.929	623.555	617.124	684.257	617.271	528.799	780.948	816.574	656.139	713.685	773.783	925.555	677.48	850.605	717.716	751.093	641.666	700.883
SCO4026		474.069	484.764	440.994	326.618	606.041	433.548	442.692	513.017	417.47	439.572	377.028	427.949	426.072	498.701	401.841	428.415	404.083	379.82	330.267	386.205	290.224	376.156	315.471	350.52	358.961	288.47	306.523	354.912	306.983	380.176	383.743	313.651
SCO4027		165.817	128.834	125.617	124.857	135.099	132.18	133.065	128.015	134.202	161.258	124.299	108.563	151.779	123.178	121.668	142.118	133.829	120.334	124.038	137.841	105.143	107.838	133.216	146.136	101.228	136.348	121.768	109.524	112.958	118.525	120.471	111.455
SCO4028		315.001	340.533	397.68	308.876	290.272	314.212	322.063	332.896	283.041	325.071	394.549	396.851	338.897	291.106	322.145	295.988	340.857	274.646	296.374	258.619	293.437	249.206	306.174	362.179	300.311	293.63	316.413	261.414	324.905	332.17	344.566	305.943
SCO4029		37.0955	40.6823	38.7638	50.5042	38.3193	41.8604	39.7175	46.4589	42.1471	40.3052	37.902	41.3962	34.6209	37.4446	44.6102	37.3395	41.1386	36.9321	39.3626	39.3425	42.2196	40.2152	41.3043	38.9113	36.1716	37.7827	42.4782	45.5111	51.5452	43.1258	44.8541	48.2232
SCO4037		213.99	216.852	230.259	169.053	181.666	188.652	233.559	245.175	188.477	197.779	215.149	194.169	233.125	224.701	206.673	180.827	189.125	189.131	170.982	158.799	166.053	182.311	160.705	156.422	187.258	133.702	161.025	171.942	164.708	149.181	166.477	169.156
SCO4041		180	137.452	126.303	109.662	133.842	130.45	135.915	121.464	127.76	116.156	136.235	114.596	144.965	149.343	103.008	145.536	110.593	93.2625	104.09	86.6407	98.4545	88.8921	91.0337	83.9452	76.1454	108.104	86.6935	97.8824	74.3642	82.174	76.0124	76.7726
SCO4043		734.26	728.297	700.372	556.289	635.592	572.569	739.624	748.026	586.933	685.009	697.118	609.519	830.447	709.9	629.624	654.165	698.085	511.348	500	347.169	415.566	449.125	489.88	458.728	506.395	442.027	427.742	405.529	369.316	468.951	388.097	393.387
SCO4044		121.192	114.428	124.984	154.274	104.285	166.998	136.523	124.299	163.517	142.092	125.921	119.37	135.821	149.254	171.049	127.515	201.088	171.356	137.259	117.573	158.355	199.776	165.595	127.175	170.87	154.66	229.313	188.398	205.623	185.169	170.905	159.801
SCO4054		540.377	550.416	499.161	455.93	503.686	335.912	594.962	589.594	456.104	509.85	591.694	671.877	643.336	533.12	610.355	669.082	459.891	592.187	675.887	554.812	565.685	596.239	438.796	737.272	507.163	937.674	489.775	430.748	528.431	678.822	498.911	608.666
SCO4055		58.0996	65.5591	58.1532	80.1258	71.5468	94.2449	67.8367	94.3261	79.9543	105.726	120.558	143.562	200.478	159.697	155.1	177.281	194.407	213.255	169.362	142.705	172.375	177.343	155.046	195.267	198.827	134.171	115.45	125.642	96.4738	121.013	99.5803	106.311
SCO4056		147.672	155.193	179.695	140.775	121.978	154.224	128.907	152.366	155.34	147.91	209.932	204.037	205.377	152.988	157.192	190.162	198.006	219.423	232.897	193.422	203.895	217.153	215.847	252.401	286.653	207.345	195.897	178.314	203.927	167.466	241.418	230.242
SCO4067		167.972	143.335	146.273	113.035	119.253	136.719	156.68	122.18	134.664	121.95	149.601	119.99	130.946	150.455	105.514	141.523	122.349	105.743	112.271	100.902	107.213	115.547	109.345	121.409	126.656	119.13	122.789	118.147	104.458	114.8	126.43	87.9795
SCO4069		140.87	127.811	166.003	176.301	187.328	168.32	217.299	253.17	239.191	239.475	214.005	202.932	223.002	226.623	198.779	242.611	163.728	171.529	201.158	180.787	170.936	179.128	162.315	181.602	175.256	215.728	199.519	177.549	211.866	198.533	192.015	176.856
SCO4070		118.789	148.764	163.478	144.228	221.034	150.116	216.143	157.528	230.267	234.284	198.864	174.725	218.58	210.901	163.704	262.207	184.611	145.854	143.716	163.342	138.097	159.1	110.304	166.064	112.108	111.05	114.16	138.397	120.419	131.816	121.433	135.765
SCO4076		180.185	173.033	169.566	163.096	164.775	155.099	148.689	159.351	168.651	158.722	170.647	169.823	161.612	192.431	177.709	171.092	172.711	216.607	200.917	171.802	148.654	182.05	206.661	202.425	249.86	186.493	207.889	217.466	181.685	183.406	232.458	165.535
SCO4077		2429.36	1657.65	2455.45	1190.63	1668.71	1287.31	1118.38	1041.62	1372	891.132	924.096	859.297	1157.01	1082.76	764.115	1038.46	395.408	243.164	288.922	265.015	392.049	359.544	337.092	406.323	433.567	447.026	254.891	383.46	211.99	364.788	275.699	238.612
SCO4078		1824.1	1230.15	1360.02	642.803	1111.87	758.638	660.49	686.951	887.087	579.92	516.396	617.452	591.157	618.039	450.194	688.775	228.701	159.456	131.526	140.295	181.155	213.127	138.624	211.897	199.17	256.867	156.962	212.641	122.581	205.705	136.915	135.618
SCO4079		1113.38	759.127	843.456	368.581	666.599	489.534	431.352	351.267	558.44	346.864	334.649	346.869	461.421	431.175	282.451	450.856	129.855	91.1004	100.976	93.246	108.138	121.894	110.782	145.462	121.468	199.477	82.887	140.414	93.5502	136.286	98.5059	83.4593
SCO4086		1821.02	1690.05	1711.58	1073.37	1497.87	1317.64	1528.09	1454.07	1318.3	1185.13	1183.98	1340.49	1331.55	1246.31	1153.07	1851.94	1515.79	1075.73	1111.64	925.732	1246.06	1250.16	832.617	1064.66	906.745	1189.24	764.288	840.393	632.03	1030.28	575.581	732.929
SCO4087		630.993	647.008	573.521	414.169	488.645	515.801	589.485	497.414	580.409	451.032	472.795	462.006	608.013	519.921	437.664	663.073	546.234	391.384	393.31	302.869	420.214	477.569	345.295	447.902	382.378	477.393	288.599	356.678	252.997	354.653	307.736	280.686
SCO4088		462.504	421.207	490.517	330.139	381.632	587.35	443.671	410.927	529.177	336.668	328.196	385.222	525.771	755.337	320.186	269.322	307.092	299.515	301.413	289.4	316.081	291.598	466.995	302.765	309.612	314.955	272.085	383.302	220.944	285.484	193.966	223.096
SCO4091		616.304	591.052	586.228	405.524	624.112	397.521	568.377	418.298	587.009	446.748	352.756	493.004	585.901	597.132	412.722	450.82	634.927	649.056	548.466	465.592	590.745	507.821	466.352	475.122	542.761	614.725	459.376	461.466	460.576	550.672	300.453	313.275
SCO4092		425.33	447.591	355.448	479.193	293.673	454.069	375.907	332.714	367.019	365.844	399.995	323.886	346.037	363.3	425.988	375.384	426.592	388.901	344.292	250.376	351.511	371.264	354.077	367.231	448.352	247.127	537.214	394.881	490.832	349.363	336.481	296.265
SCO4096		165.148	123.856	124.576	135.493	149.278	95.9749	90.9817	116.15	103.361	89.4082	108.67	107.757	100.744	110.423	86.5836	69.2699	60.9723	55.4016	74.9871	85.4683	72.8829	71.7803	67.7824	97.8415	84.5328	82.3696	76.7373	84.1521	80.4622	61.8724	89.9721	88.4726
SCO4107		105.17	84.591	96.674	89.1722	81.3788	105.109	94.8964	92.3587	73.6543	84.9777	94.4155	119.193	85.2786	66.8313	80.9311	109.739	86.2062	89.8166	114.276	151.142	89.7073	86.8096	113.264	110.434	110.196	106.156	112.869	95.8599	98.9994	121.831	144.97	110.538
SCO4108		151.053	140.387	126.799	112.62	174.986	81.2236	89.4365	103.058	97.3448	96.6339	115.073	97.5278	153.536	151.1	140.191	135.056	114.91	86.6827	78.9376	84.0853	91.0671	84.2079	75.6942	80.0847	78.9742	97.0783	88.5608	91.1098	91.618	87.2985	73.6713	75.0894
SCO4114		198.199	204.38	226.264	189.791	222.705	193.251	283.48	266.94	247.139	291.38	272.618	291.929	321.389	227.642	260.496	325.785	257.295	242.534	268.042	247.953	288.977	297.19	217.214	327.126	226.448	341.955	234.366	233.965	191.705	298.263	176.058	184.602
SCO4115		50.5384	55.2979	46.1087	56.087	59.3909	45.0623	56.4089	60.8018	47.1328	53.2747	51.1942	55.6762	50.8805	57.4414	50.1587	52.4311	54.7949	46.7372	47.6919	44.2695	48.0032	50.6049	47.3103	42.4198	41.0664	44.8493	50.481	49.0962	53.6696	43.312	46.8491	56.5816
SCO4116		40.9014	39.0546	32.9674	34.7635	40.0324	38.9879	38.461	42.8222	36.4557	36.8432	36.6147	43.1371	36.1449	34.4691	35.3131	42.7494	39.1619	38.4522	36.4938	53.7383	33.4182	43.2239	37.993	36.3239	43.7217	48.1758	40.605	39.3406	35.4414	39.1745	46.9552	41.3749
SCO4118		256.205	237.34	201.994	205.183	215.051	176.574	189.722	221.396	204.396	197.771	197.816	209.267	202.5	185.559	206.496	217.933	194.815	214.231	222.006	232.85	246.562	277.53	262.825	295.061	279.004	341.152	239.609	241.778	236.362	266.951	247.134	233.355
SCO4119		41.5087	41.09	39.4311	48.2222	41.8437	52.3628	43.1972	43.8152	50.1966	53.3511	52.2702	59.3851	47.8023	60.7227	62.6836	45.5703	53.7406	59.9998	58.0294	58.5342	50.4703	55.0021	53.9374	51.7402	57.2751	48.4218	54.0481	56.7174	70.0587	54.6008	56.3896	55.5857
SCO4130		394.628	379.578	329.009	267.38	316.903	335.476	305.563	232.673	331.149	260.3	268.749	238.737	274.533	344.131	250.994	326.889	223.318	237.334	246.709	269.437	251.867	264.211	221.295	291.155	249.179	259.321	194.636	258.73	244.288	222.517	209.084	180.257
SCO4131		714.197	649.496	586.51	402.827	735.17	503.913	491.074	407.007	534.172	453.479	448.818	509.368	533.711	557.227	403.063	445.208	417.453	407.865	383.225	420.676	390.295	411.794	328.601	380.417	412.684	431.045	319.406	390.262	280.337	445.885	269.796	320.838
SCO4133		206.118	229.943	232.542	243.514	275.424	211.998	269.271	287.331	284.653	228.827	228.855	217.536	234.356	253.193	230.323	293.662	248.023	265.982	249.841	201.453	224.757	232.382	213.524	191.508	222.849	240.879	232.428	203.065	208.081	196.669	189.755	206.52
SCO4135		174.772	169.201	155.405	215.853	191.505	242.429	185.074	252.555	218.309	241.826	244.117	295.161	242.462	200.394	259.897	318.904	240.864	203.126	260.686	247.696	240.231	260.874	263.87	274.852	314.623	348.651	248.449	252.177	249.388	285.488	282.159	303.55
SCO4136		212.497	229.865	220.671	226.679	233.725	237.963	254.597	264.393	239.248	267.252	232.442	215.725	273.332	219.536	211.098	264.047	232.616	231.386	250.523	218.771	203.163	246.815	189.147	242.462	245.407	222.988	227.414	233.483	242.932	235.219	217.779	237.385
SCO4137		381.359	427.815	398.248	414.584	310.204	387.172	371.947	260.225	397.681	301.588	332.812	304.424	308.598	392.175	312.572	293.577	212.306	229.993	228.879	235.95	225.615	222.594	260.51	210.349	256.586	231.687	277.376	315.022	224.624	221.768	301.356	201.698
SCO4138		74.3923	72.6781	72.4741	79.3182	77.9016	82.7116	70.595	78.912	78.1356	74.8254	68.2118	82.7767	73.0524	86.2306	73.9155	65.7077	80.8351	66.6439	75.5496	76.2509	75.4154	61.1867	82.0832	69.6656	85.0761	71.4172	77.0607	78.2542	76.3635	79.876	83.0909	78.7626
SCO4159		670.899	474.477	633.339	266.081	390.216	275.008	218.888	193.039	282.995	194.284	155.754	155.517	169.683	238.314	150.128	153.724	114.291	101.416	101.712	110.02	99.6568	92.5606	93.284	125.065	115.093	116.041	92.7379	114.973	75.1767	109.306	107.089	91.4081
SCO4160		180.755	178.754	213.917	200.152	201.37	225.632	184.256	210.983	193.207	193.312	195.209	193.027	183.809	198.74	195.196	180.966	195.338	192.453	202.504	223.954	201.176	176.391	209.718	174.717	190.552	181.526	211.757	207.039	217.22	211.19	249.4	181.718
SCO4164		5155.52	3275.75	2529.91	1429.37	3617.51	2499.05	2662.56	2230.74	3192.91	2819.7	2358.87	2218.32	2158.42	3286.14	1945.17	2548.53	1274.01	792.535	298.613	705.188	1112.29	720.9	487.103	707.035	535.225	672.866	544.031	722.632	442.705	784.275	405.108	519.295
SCO4165		2110.83	1338.43	1235.23	604.458	1128.89	1401.28	1295.02	1116.37	1454.83	1011.04	950.4	838.757	791.592	1610.41	944.439	842.341	555.597	328.781	176.266	376.274	458.821	391.25	362.154	288.456	289.859	301.593	254.196	385.813	236.587	368.199	256.682	281.9
SCO4166		39.607	44.2702	35.9471	35.9642	30.2859	43.4361	39.9802	38.2171	43.4733	42.0177	38.8879	38.6644	41.1199	50.5927	37.7574	37.9051	44.1153	41.5978	36.6632	41.7329	38.2384	37.2387	42.7068	40.9024	44.5771	39.4672	39.624	45.3699	46.4639	41.4231	43.121	37.7616
SCO4173		81.0715	91.7944	80.7121	109.923	99.4207	112.985	95.2052	96.6264	106.582	116.153	99.1025	116.521	118.303	128.21	109.039	120.475	116.809	107.804	106.492	100.753	99.7233	111.774	108.169	105.845	94.9831	100.543	122.215	94.9681	128.438	106.805	93.2337	95.9712
SCO4174		49.4378	47.8574	54.0753	48.2553	50.6863	49.5556	43.7043	52.9901	49.7315	50.8281	49.5688	51.7838	53.8634	47.7914	49.4119	48.8234	55.3234	51.2928	43.0512	58.5744	48.4895	46.7292	60.0377	69.2725	58.2081	63.1285	55.0974	61.8453	54.5702	58.5921	66.6515	59.9649
SCO4175		327.093	303.536	290.143	329.682	300.539	344.971	336.119	290.667	332.944	333.058	376.07	472.787	353.834	360.439	385.987	385	356.237	364.916	389.132	408.678	392.298	360.231	398.685	364.065	340.909	440.641	398.041	383.755	385.585	494.677	394.33	305.554
SCO4176		266.686	309.5	221.245	276.843	225.5	302.938	257.016	321.518	303.779	311.453	318.554	371.868	273.093	336.81	350.027	375.922	334.706	362.371	448.644	370.349	470.961	420.766	455.601	517.545	533.061	466.193	434.023	494.241	447.534	437.697	434.608	480.989
SCO4177		705.364	614.978	687.532	411.068	626.788	396.665	554.18	522.106	569.176	637.348	732.977	562.478	784.673	576.146	607.649	769.854	818.278	586.608	548.154	342.761	440.891	475.219	316.22	485.775	367.464	406.438	296.778	344.847	277.443	391.959	261.855	246.169
SCO4178		635.709	574.197	632.035	400.501	575.651	556.944	544.748	404.144	613.041	502.094	546.796	478.362	871.069	620.485	421.471	770.009	519.062	433.53	345.361	338.33	346.156	389.387	286.824	409.497	334.923	375.539	292.303	325.898	307.526	318.578	284.69	280.1
SCO4180		140.7	126.1	138.724	86.8367	139.205	87.6537	120.826	85.9326	94.8453	122.312	116.754	97.5067	121.688	82.3639	92.1567	117.497	87.203	76.8195	62.8375	58.8406	71.7093	73.0385	52.8015	71.7762	59.7589	64.3164	56.4585	51.9117	49.3374	66.9881	64.1922	49.11
SCO4181		141.401	125.561	111.588	108.036	113.321	121.736	114.18	110.19	119.365	107.114	114.707	93.9525	106.038	101.988	105.367	134.106	101.682	92.0985	87.1334	81.4088	83.2121	106.699	102.302	101.107	105.597	97.0216	87.3789	110.432	90.7678	98.2596	92.9819	86.0546
SCO4186		41.5523	39.5624	41.9949	37.5634	38.2093	43.8433	43.3202	45.4319	46.1377	46.01	53.7482	61.7372	50.457	44.6708	52.0917	42.2942	56.0151	42.4597	48.7062	44.52	38.2257	41.5868	42.5892	38.8622	43.1053	47.1434	45.4236	44.1018	47.0332	42.5018	43.1456	41.5943
SCO4208		38.38	35.6421	39.9713	40.2752	36.9191	44.098	42.7993	48.7475	47.5372	42.2232	44.1954	48.7354	45.4744	41.125	49.6855	39.5734	50.8479	46.1656	45.2539	48.931	48.2899	47.6054	51.5702	45.4663	51.3253	45.271	47.5319	50.8112	58.385	52.0153	50.2612	58.7723
SCO4209		2435.97	2215.79	1856.24	1160.29	1519.91	1300.23	1400.83	1389.14	1406.73	1367.15	1280.58	1185.66	1368.23	1177.75	1012.66	1576.37	1634.93	1631.98	1293	849.92	1081.33	1233.35	781.488	1087.54	805.308	981.982	778.732	812.998	621.09	958.713	503.403	689.249
SCO4211		76.235	68.6456	69.1101	79.6403	67.0036	93.9254	82.8007	85.0857	80.8668	83.5725	88.0653	89.1853	70.5211	77.3967	95.1601	85.2916	87.6235	94.0467	86.9089	111.989	101.807	101.812	101.834	101.904	117.676	109.166	124.768	94.0347	119.482	96.9558	128.794	102.462
SCO4212		98.2666	99.9228	90.3952	109.611	73.5035	106.412	93.2883	95.1102	98.1478	104.644	108.438	95.8358	97.5608	96.8585	109.543	94.3943	101.296	102.222	119.012	132.687	111.02	122.073	125.787	105.99	158.45	100.915	124.251	140.659	137.503	101.713	189.671	132.258
SCO4226		89.3953	93.9861	99.0042	95.6504	71.1525	91.0145	93.7458	82.0324	109.968	124.333	130.329	117.289	171.396	134.948	186.032	531.034	393.644	347.34	330.872	204.548	297.105	327.084	211.699	281.229	224.497	273.58	220.455	220.998	190.243	283.589	144.869	138.989
SCO4227		188.118	180.766	255.935	193.179	244.596	205.924	224.969	184.354	248.026	296.732	286.892	262.664	416.646	372.317	352.042	890.276	734.298	781.183	530.58	713.335	551.791	596.082	503.336	377.788	454.312	409.649	408.019	534.103	410.359	450.835	371.844	364.737
SCO4228		294.292	296.643	330.369	277.064	346.348	322.334	303.276	305.704	291.696	271.446	279.785	263.163	247.044	323.782	260.918	2822.92	1857.27	1507.02	1094.72	1089.92	1202.44	1096.24	913.311	899	802.927	913.176	670.207	895.98	619.394	950.96	489.155	693.522
SCO4229		137.798	178.345	147.793	184.343	149.338	171.64	171.031	141.059	175.733	160.7	181.274	120.626	167.507	151.306	182.801	1623.82	868.711	676.551	535.82	386.698	452.088	568.51	378.468	505.103	349.595	422.543	418.865	424.071	291.311	438.681	244.38	288.332
SCO4231		1347.78	1419.96	1307.41	972.921	1198.75	718.26	783.716	633.945	663.443	748.325	753.804	615.192	909.535	706.182	656.599	733.905	508.647	385.923	356.755	359.63	350.785	419.059	301.271	406.613	319.459	464.178	399.577	387.352	373.933	357.683	294.644	248.232
SCO4232		2208.04	2617.1	2603.69	1662.88	2087.79	1090.25	1909.46	1604.69	1554.3	1562.53	1759.03	1506.42	2400.95	1648.4	1713.24	1506.91	1491.89	1542.13	1631.73	1061.72	1739.92	1920.92	1411.66	2005.13	1675.23	2186.61	1401.45	1165.28	1103.58	1371.9	693.452	799.97
SCO4240		226.377	194.182	258.807	132.015	121.24	87.6025	113.945	98.3285	118.154	120.715	113.556	85.8867	127.45	125.736	103.882	88.9862	61.2665	68.7161	72.228	60.7248	81.3784	88.9329	74.1359	82.3369	84.3665	97.3124	84.0238	81.4146	76.3857	78.9844	75.0466	87.1732
SCO4251		1834.48	1773.46	1752.5	1086.8	1520.19	904.076	1093.93	890.311	1069.99	896.561	797.807	889.614	996.825	1018.05	761.655	967.67	617.855	719.867	710.707	670.987	745.844	793.508	487.546	700.89	470.974	700.187	451.728	507.404	331.143	483.52	306.304	426.062
SCO4252		3777.83	2834.66	3235.92	1604.18	3611.84	1819.8	1900.89	1780.68	2154.72	1778.35	1492.36	1893.79	1705.07	2030.05	1415.16	1970.69	1365.51	1659.55	1434.67	1343.38	1647.13	1474.58	959.578	1172.87	1050.62	1282.49	785.508	1016.15	675.087	1011.87	599.775	656.789
SCO4253		7303.68	5967.07	5849.55	3861.81	5015.87	2676.22	3258.24	2982.84	3525.21	3030.47	2682.38	3140.73	3594.58	2847.55	2253.82	3996.29	2224.58	2995.07	2911.1	2192.67	2788.26	2854.13	1487.53	2819.45	1468.59	2568.14	1326.42	1678.84	1021.77	1807.74	740.301	1076.69
SCO4254		307.356	294.677	252.596	212.927	182.495	186.051	234.328	198.05	218.714	213.001	232.826	137.925	233.127	213.771	207.551	97.965	161.054	155.589	89.3216	103.009	131.129	121.513	138.322	99.2402	174.452	99.2325	108.989	100.091	113.117	105.164	117.713	115.312
SCO4255		102.559	94.7985	89.8105	80.6303	88.1607	57.7174	72.1418	58.2123	80.0137	77.9055	67.7684	80.9456	77.7188	75.3902	61.462	77.6037	57.8064	74.4234	68.3018	58.4131	60.4345	72.7259	57.5448	56.6058	55.3421	67.7141	65.363	61.8801	51.3073	63.7112	55.3139	52.8425
SCO4256		267.261	224.882	258.699	192.292	196.534	176.313	218.866	174.074	203.215	185.53	189.288	170.415	188.28	157.443	168.133	236.588	213.785	263.35	210.959	140.008	200.729	235.785	176.081	171.688	171.55	203.035	164.749	146	162.365	180.166	154.245	153.901
SCO4257		654.055	604.056	513.227	348.709	443.386	268.431	305.29	322.002	353.762	311.142	291.093	264.563	323.042	339.412	274.184	289.225	251.762	304.449	283.831	245.52	269.346	281.982	277.747	280.595	251.409	224.891	244.822	205.916	196.729	209.069	248.073	210.85
SCO4258		380.151	384.181	322.118	267.081	284.562	262.544	296.096	262.267	268.744	265.347	250.065	224.351	302.777	261.887	247.775	267.162	226.022	285.171	247.902	205.138	230.478	250.311	193.021	235.792	209.391	217.087	173.488	192.502	137.486	237.084	167.227	182.742
SCO4259		618.996	590.516	592.812	473.82	604.829	368.481	533.661	499.727	478.003	450.215	456.92	383.433	425.194	375.321	377.638	402.059	423.337	454.07	389.321	300.38	335.147	333.627	324.817	362.872	341.385	320.313	334.021	325.107	341.156	242.226	306.065	291.775
SCO4260		572.082	500.706	455.459	328.057	367.194	352.237	443.475	368.289	390.086	384.733	360.489	310.889	381.665	387.253	302.367	347.735	362.979	450.436	389.44	296.237	373.525	327.24	306.354	349.601	202.369	280.248	291.588	306.541	246.374	240.202	238.091	222.94
SCO4261		209.737	200.353	165.223	117.084	160.978	90.6425	249.231	210.235	247.181	240.684	205.156	169.639	327.405	172.032	140.843	341.909	300.894	518.415	515.935	250.853	312.811	351.809	152.474	327.471	137.973	215.16	153.846	166.926	113.84	208.587	92.757	129.247
SCO4262		38.4674	34.948	35.4371	37.4432	35.7467	41.9663	33.8486	32.996	39.1279	36.9199	35.3594	45.0133	38.8753	42.8951	36.4643	37.7902	58.0133	53.1398	43.418	55.8134	40.8673	45.7361	43.7606	43.2046	59.3604	47.3219	50.8129	43.6177	45.5254	49.2641	53.7474	48.751
SCO4263		74.615	63.4709	75.3228	66.1516	75.1268	72.323	75.3314	73.7753	77.2844	82.2729	80.6968	86.732	84.0964	89.8488	83.6528	81.4757	94.9482	89.7043	78.7937	72.5965	75.4598	79.6211	59.7286	70.112	69.0202	74.6565	71.5539	68.5361	62.7785	74.6082	77.4141	78.3496
SCO4277		1225.41	994.818	1170.49	726.009	1371.2	1071.94	1024.68	908.007	1337.09	938.004	891.056	1040.51	1319.64	1176.13	834.429	1037.44	889.532	874.219	832.222	527.454	774.684	743.087	562.293	639.479	781.538	732.919	486.663	709.771	454.391	640.999	326.282	403.577
SCO4278		552.111	641	636.301	655.805	660.394	736.114	705.758	671.63	739.534	833.957	757.559	984.842	829.99	819.726	817.348	642.827	984.817	849.861	687.571	834.783	702.474	716.535	709.722	669.49	548.974	641.312	762.239	729.073	833.217	662.909	568.284	621.276
SCO4279		112.934	104.531	105.784	89.2806	108.114	103.931	106.86	90.1054	106.718	103.296	97.3125	96.0121	86.0062	96.1193	97.4397	96.7919	109.21	103.347	98.4994	120.943	102.414	105.297	107.714	92.2238	107.218	107.73	103.762	107.894	105.372	108.657	124.82	109.169
SCO4280		135.055	132.616	139.455	119.946	134.642	126.902	136.675	125.507	148.459	142.289	152.996	140.283	153.244	123.637	145.827	143.713	145.806	135.66	134.036	125.561	153.115	133.848	144.074	139.002	129.105	144.233	161.345	142.055	172.957	167.476	148.469	187.42
SCO4281		200.867	203.143	197.34	193.386	226.924	173.145	256.272	207.015	197.314	236.661	243.368	209.253	222.026	183.137	202.333	255.314	219.937	205.381	186.65	140.555	166.838	174.984	124.158	172.508	150.33	141.156	144.112	133.361	148.752	149.721	122.981	135.521
SCO4282		255.218	212.093	222.166	151.261	229.248	138.913	170.548	148.438	176.609	163.117	117.823	161.621	183.181	172.724	128	152.064	92.6636	101.77	102.549	113.381	121.06	95.7141	106.779	93.6304	98.5302	106.051	84.4845	83.2206	79.6813	109.822	82.4505	89.979
SCO4292		121.711	112.422	122.049	120.028	123.568	122.337	129.354	132.435	112.24	123.326	106.125	146.164	117.766	100.43	114.306	120.62	108.73	110.709	124.031	152.003	118.454	128.248	114.971	132.616	127.969	144.188	134.318	122.15	125.652	136.853	171.987	128.106
SCO4293		1756.58	1417.27	1265.32	989.17	996.223	665.886	819.015	634.503	810.375	993.982	980.636	725.529	1353.16	828.203	671.312	1040.16	699.129	313.691	276.912	288.447	320.858	320.181	198.705	313.331	203.756	216.213	196.467	263.197	189.619	237.998	156.955	225.641
SCO4294		937.713	685.844	721.084	567.058	668.056	536.572	653.239	489.88	485.59	676.426	578.999	569.522	701.739	595.311	507.368	443.671	516.181	285.933	277.741	242.951	298.311	261.462	224.727	218.122	199.758	181.458	197.684	231.357	207.885	248.548	167.51	189.894
SCO4295		3674.27	3925.37	3757.32	2739.99	3958.49	2400.36	3198.46	2114.37	3104.91	2258.71	2012.7	1503.09	2070.98	1892.57	1298.76	1853.04	1782.71	2249.71	1599.81	1057.2	1363.97	1707.07	1515.93	2147.37	2212.91	2380.95	2314.9	2502.91	1807.32	2498.4	1591.04	1829.02
SCO4296		6163.36	3934.93	5073.16	4209.91	7390.26	5499.1	4848.61	3942.36	5451.85	3394.89	2984.12	3187.69	4121.42	4142.5	3113.77	5367.63	2706.61	3069.56	1572.79	798.081	1356.24	1422.08	1172.09	1552.3	1690.4	2294.35	1645.59	2033.94	1298.62	2088.39	1168.69	1218.13
SCO4298		77.6198	61.577	69.4578	55.3491	68.9175	83.1392	78.5273	70.6853	66.1212	74.1106	74.8928	63.6327	65.3113	58.0479	67.247	54.837	54.0642	54.4935	46.8245	49.016	56.172	47.2901	56.2725	51.1187	42.938	49.0886	54.4798	52.921	56.7212	48.538	56.2049	49.7647
SCO4299		299.742	273.878	362.454	325.159	358.77	353.008	308.047	355.121	334.407	329.532	314.71	365.774	311.284	364.31	293.545	304.904	353.265	366.644	304.021	429.154	346.594	294.826	370.079	307.42	360.663	310.8	347.403	372.322	386.447	334.239	388.923	394.948
SCO4300		110.901	92.9015	103.657	65.8044	99.3585	78.9883	92.1143	79.9037	108.403	97.8096	77.6846	78.7145	106.102	80.138	86.0698	100.54	95.756	85.4668	71.512	74.8528	77.6095	84.3501	64.2252	69.6367	77.7564	73.5973	86.0788	79.0532	72.2595	80.4885	75.5605	76.0351
SCO4303		88.0406	95.3755	97.5069	104.304	87.1743	107.535	123.695	129.322	99.7305	130.081	143.181	107.529	116.531	106.501	127.531	109.502	116.05	101.606	127.587	109.313	108.029	121.654	112.693	111.226	98.1573	113.201	119.452	130.932	134.047	157.468	107.243	139.11
SCO4304		92.3336	92.6693	87.7079	79.0406	77.7742	95.3842	74.1786	82.8145	83.2654	79.6719	81.0173	89.0002	82.1734	69.291	74.8479	76.0728	85.4945	78.4884	78.33	86.9936	86.2145	82.3306	88.4361	75.4961	89.1771	84.994	83.5524	89.1224	93.5718	74.665	93.8444	91.0981
SCO4311		55.3067	53.2974	67.7043	52.8178	54.1752	58.0875	47.597	52.1955	52.313	54.6191	47.5123	62.019	58.7729	54.7903	56.1009	62.8813	64.4503	55.4974	48.1597	65.3533	52.9493	57.2082	52.4086	49.6398	50.5833	60.0458	47.2189	48.8666	56.9486	57.0789	62.9954	55.4074
SCO4312		105.412	78.1015	101.577	100.503	81.2475	104.976	81.8062	80.9977	95.1224	84.9696	97.729	98.3745	84.2701	88.8553	101.968	95.2196	94.8499	108.041	98.1843	100.851	96.1552	89.8405	106.312	95.2856	91.2901	86.6065	125.055	113.761	105.713	107.753	99.3552	112.692
SCO4313		153.395	137.653	131.865	146.37	141.216	113.426	105.446	131.717	133.305	133.784	123.614	109.304	131.883	122.911	108.864	133.032	114.132	113.126	100.976	125.644	115.36	137.156	110.154	108.733	129.423	117.354	126.188	106.26	113.502	122.155	124.147	140.443
SCO4314		264.249	234.92	324.819	234.087	236.403	246.647	207.221	213.606	296.423	232.547	227.759	210.431	204.043	257.729	233.35	288.854	246.098	242.687	235.06	268.553	235.186	230.113	235.567	225.064	225.289	256.535	230.749	271.607	251.497	234.441	231.895	202.592
SCO4316		67.4664	66.3579	68.0782	76.8222	71.249	76.83	60.5316	65.567	64.2675	70.9898	71.5412	77.6899	75.2718	61.4716	73.9854	77.6642	73.0907	94.8307	81.9182	89.0717	76.4316	72.0585	80.1519	82.1796	85.0047	88.2835	82.4361	71.1102	84.1101	81.5825	80.2201	84.4884
SCO4317		127.542	134.535	119.062	117.255	125.252	138.17	105.013	119.987	114.338	113.562	130.619	119.922	143.341	145.65	146.971	172.997	157.484	200.212	190.545	199.956	176.715	177.777	203.839	255.163	182.548	277.121	195.768	198.813	154.226	169.361	154.031	167.689
SCO4321		70.353	78.5429	80.3703	69.5827	71.3458	75.192	72.0906	62.4852	68.7154	68.9788	67.0551	64.2212	77.3249	67.4652	84.3779	64.5905	71.2431	69.5241	65.3639	73.9707	66.5194	70.5607	81.6477	66.9639	60.893	60.7863	76.7005	71.4529	70.1653	66.7622	65.2146	76.488
SCO4322		199.762	150.936	171.258	140.01	131.483	134.724	142.573	134.722	140.668	139.924	145.828	130.108	146.209	138.342	150.764	147.715	122.844	134.569	140.927	171.41	136.483	139.572	128.091	138.549	120.772	143.338	129.452	119.312	116.075	136.08	149.92	145.895
SCO4329		38.1253	41.5193	38.0621	42.3972	48.9148	43.1107	43.2479	49.6609	49.1726	44.6189	43.7044	48.3909	45.3512	40.4709	49.3815	45.5175	42.5866	43.0467	41.2262	48.6429	46.8871	41.6637	46.9821	42.6306	39.0282	51.042	46.1262	42.3775	53.0692	42.6311	39.5615	46.0381
SCO4330		238.601	295.75	244.214	214.114	195.856	212.321	221.507	228.679	238.161	219.991	208.566	170.389	214.648	189.723	211.53	204.477	210.551	160.989	195.806	177.705	190.486	199.302	212.069	195.577	167.283	186.107	191.47	210.357	186.192	193.568	197.549	189.155
SCO4330		238.601	295.75	244.214	214.114	195.856	212.321	221.507	228.679	238.161	219.991	208.566	170.389	214.648	189.723	211.53	204.477	210.551	160.989	195.806	177.705	190.486	199.302	212.069	195.577	167.283	186.107	191.47	210.357	186.192	193.568	197.549	189.155
SCO4333		100.94	84.9939	93.0439	92.0011	116.964	97.3642	109.337	79.8721	99.5877	96.0295	86.3502	90.3597	105.422	102.046	78.1693	102.358	81.7052	76.6058	69.3523	75.6546	64.5379	72.0126	73.1551	70.1694	81.3739	78.0461	72.919	68.7533	80.035	70.6386	69.9539	67.0399
SCO4334		78.7108	78.6936	81.9922	88.6425	109.276	83.1466	79.076	93.8255	75.9054	91.9378	87.6731	103.055	86.9279	87.2395	76.3151	85.8489	86.5069	74.3375	93.2881	100.892	91.6489	88.1267	96.0997	97.7369	104.245	87.4248	85.4377	96.7779	108.444	90.4227	97.6134	102.994
SCO4335		68.1627	73.8625	113.876	89.8735	114.314	111.951	196.823	244.512	226.334	183.656	157.645	175.75	180.956	197.862	154.515	240.28	135.029	132.947	176.092	130.633	107.597	90.1108	102.853	117.306	121.126	91.3526	101.683	97.2185	82.4339	97.9663	126.208	113.185
SCO4336		689.295	578.162	610.942	445.026	481.912	387.39	572.286	529.346	471.514	420.014	441.929	373.672	499.648	369.936	446.098	467.434	354.483	414.859	355.369	311.095	382.345	413.763	389.213	414.321	353.65	448.862	459.924	461.803	509.863	515.851	309.559	432.99
SCO4337		183.172	180.394	166.509	140.658	155.241	118.553	138.001	137.472	132.598	111.105	102.641	109.238	113.22	105.22	101.058	144.286	86.4464	81.4285	98.6714	113.114	96.1143	102.093	101.834	145.953	113.346	134.075	106.936	123.529	109.865	126.738	114.775	105.207
SCO4338		72.1808	68.5962	63.004	63.1294	66.3535	74.2539	76.858	73.0032	72.532	74.9917	67.8811	70.0407	69.8431	69.5217	81.4683	78.2488	72.3926	71.3598	68.9404	92.8817	76.3867	70.2667	65.135	63.1645	72.11	64.8838	70.9333	73.8448	70.5419	78.5994	88.2713	73.9732
SCO4353		113.832	100.689	123.043	120.331	121.996	114.018	131.208	115.968	123.907	132.112	115.499	143.859	125.912	96.9797	100.786	107.072	97.9055	113.149	115.859	125.73	116.143	93.5755	94.6411	113.795	114.865	109.205	123.71	89.814	104.771	120.54	146.761	113.509
SCO4354		106.642	100.823	107.741	74.0366	98.6155	118.857	124.044	134.235	134.197	159.197	157.739	119.416	158.071	139.886	140.836	148.499	156.533	151.011	121.358	114.691	114.998	136.046	106.782	126.797	130.353	111.12	107.47	90.5304	82.341	121.004	122.817	101.459
SCO4355		82.3865	84.2183	87.0902	86.0786	75.734	104.25	87.5486	80.8616	88.4278	95.4251	104.485	86.1801	102.706	97.1199	111.68	87.7914	108.897	109.557	99.6493	87.4708	94.3826	107.512	114.092	88.3071	87.6212	92.9163	96.9443	100.023	105.609	114.775	97.9101	104.078
SCO4373		145.596	169.629	119.161	160.706	130.353	166.89	177.059	132.631	174.481	148.828	160.187	155.604	151.592	171.631	184.02	170.26	195.067	182.07	156.85	168.437	178.656	223.924	197.727	150.697	182.642	143.247	195.497	195.808	198.082	193.334	183.588	195.944
SCO4374		259.176	213.092	249.789	253.652	249.546	234.945	237.065	282.831	231.864	253.482	252.655	263.387	238.256	234.591	218.334	263.747	263.098	228.876	259.713	312.427	243.315	195.867	268.285	254.243	261.321	258.066	231.675	234.058	263.607	224.249	284.535	338.699
SCO4389		57.6627	65.7262	61.1427	64.4375	60.1461	62.3927	58.035	59.8858	57.3872	55.7344	58.6819	68.637	62.3712	55.0495	59.7246	56.5761	65.0386	59.4846	63.3495	62.0516	54.2833	62.1678	76.7795	58.449	64.7929	54.0249	60.3949	62.0309	60.7674	44.6347	61.9059	65.9615
SCO4391		74.4119	69.0378	66.171	65.7231	65.0508	76.9409	74.9785	70.6568	72.304	67.5078	70.4682	65.482	74.9255	72.8109	72.3251	65.8646	66.6651	74.8148	69.6527	73.9769	69.3535	65.8207	70.1926	67.0443	74.7122	72.8346	79.7116	80.8805	97.123	84.9336	74.6113	68.6757
SCO4392		31.9677	33.7935	34.91	33.5607	40.8932	37.351	35.6808	35.3664	34.8532	38.1381	34.0019	36.1526	33.823	34.0844	33.2185	30.0695	33.7731	34.639	34.4683	40.4886	34.3162	34.4585	36.9164	32.4658	30.9129	33.2583	36.8164	33.3467	35.8288	35.4502	42.9792	37.1771
SCO4401		34.4691	36.3402	37.9527	36.1193	43.7894	40.4519	32.8265	38.1435	30.2844	35.3605	31.5881	36.8269	33.6888	36.4316	36.2166	562.461	186.035	209.131	105.648	77.3334	106.543	77.6794	79.5236	88.3232	74.8856	81.843	104.571	87.0691	65.8934	90.8191	62.8882	62.22
SCO4402		42.6322	43.1998	40.5463	37.2707	39.9985	43.7067	44.164	41.3612	42.6628	41.2828	41.1111	36.3349	38.3727	41.7282	41.1458	48.4282	44.2799	44.5269	41.6006	37.8502	41.0265	47.1723	42.8717	32.1141	34.5982	33.2694	43.1343	43.2339	40.7724	34.9122	36.1362	42.5003
SCO4408		171.429	142.457	164.363	146.411	163.783	161.087	184.098	167.486	183.73	194.377	180.984	171.655	168.425	191.945	189.231	164.406	193.315	177.9	166.504	165.186	173.512	175.646	187.612	149.136	147.133	206.649	193.932	164.248	180.882	155.111	184.643	172.381
SCO4409		65.3098	57.351	58.9257	70.8741	78.925	72.0596	92.1807	100.612	115.219	114.7	113.727	116.104	152.331	95.7871	111.319	123.352	101.608	115.523	95.3066	74.2172	96.1508	93.5065	65.1095	95.5806	65.0525	99.324	71.8984	105.772	82.2917	80.476	72.2231	77.7531
SCO4410		72.1006	83.1034	74.5672	62.7774	83.7472	84.4831	73.3081	83.0848	82.4074	72.227	75.5922	92.3838	63.9416	73.8231	74.0903	68.532	75.2099	70.5306	73.729	93.5519	71.3545	76.8436	82.1256	69.6635	80.1774	71.8226	75.757	79.4106	104.418	75.662	79.5814	83.9017
SCO4412		123.197	121.246	109.302	131.776	128.349	141.926	155.417	174.305	154.683	150.649	164.32	143.202	150.485	149.582	152.585	172.272	156.752	155.03	152.84	146.377	148.566	173.257	133.45	138.062	147.822	159.643	133.691	149.586	149.898	158.985	159.31	159.023
SCO4413		50.1115	49.1	41.8824	52.5261	36.7051	75.2319	53.2295	49.454	55.4252	51.8881	53.6289	54.5798	51.9808	55.4346	58.8539	47.7044	64.8105	66.2003	55.9834	54.0581	59.8841	61.8124	75.0274	53.2284	52.8445	51.6962	60.7851	61.7473	59.7369	63.3951	62.5168	67.3581
SCO4414		76.8423	86.1521	81.1186	93.4993	67.9165	93.8538	77.5839	78.7927	85.7155	81.6247	86.9051	90.9748	89.9564	90.7287	79.1792	93.3504	86.3041	94.5065	110.461	156.878	104.186	82.3763	109.99	102.924	97.7104	109.464	111.806	111.037	106.666	97.5578	119.258	110.222
SCO4423		32.6457	32.4897	33.1963	28.8081	30.6366	27.7584	29.0168	27.3137	29.9802	30.9224	31.0305	30.3837	29.2576	29.5748	31.1798	36.4175	28.9046	25.5841	28.9171	29.758	27.2757	27.8558	28.0581	27.8836	28.1523	33.0115	27.3163	24.0091	26.4832	29.0075	25.4681	25.4034
SCO4428		32.9639	32.6238	30.9316	32.3393	27.6763	37.2698	32.223	33.9806	37.0826	33.1282	35.5873	38.7585	32.0854	34.7027	38.6817	35.6619	47.6989	75.3352	46.1638	45.8944	51.7785	49.5977	50.3172	56.7908	47.2887	41.903	46.1415	45.0349	42.7106	48.3106	47.7034	43.7737
SCO4429		47.7666	41.0739	41.8278	44.4462	47.8922	44.9711	44.8038	38.2778	40.5817	36.6718	39.4404	40.8394	43.4879	39.9322	36.8113	44.3962	40.6929	45.1425	40.3145	40.3795	39.6731	38.3955	38.8001	36.8136	40.9166	40.2365	38.7159	37.6794	36.9975	37.448	37.1886	42.9973
SCO4430		134.429	94.7445	96.3201	81.9007	87.5688	119.573	104.757	86.3287	116.811	98.7509	87.8842	81.0385	96.3571	106.873	90.8244	75.4924	85.132	79.3402	64.9121	63.2026	75.0761	77.6207	82.6633	66.9251	79.4837	72.3988	85.9643	75.7015	61.0349	71.2929	76.1787	66.9171
SCO4433		87.2316	86.4023	83.0154	81.7624	84.9014	91.5207	83.0299	102.685	84.1286	83.7523	82.6783	110.426	78.6057	102.041	77.2308	85.9985	90.6978	90.1757	91.0447	107.4	95.4116	82.2748	107.677	93.9003	91.3073	102.215	95.2431	96.085	103.344	98.7024	106.182	111.77
SCO4434		52.8205	56.4397	54.4053	68.7676	58.6193	57.5551	68.8713	65.9472	61.6289	65.1676	64.1124	60.7278	67.66	58.7407	79.6604	57.6177	69.3493	63.4865	70.7976	64.0927	63.891	60.9965	73.0741	63.263	62.1966	64.973	77.6793	65.4617	73.7243	77.9412	81.4988	84.2753
SCO4438		202.399	175.378	147.911	178.969	189.562	189.446	163.817	170.546	157.325	147.813	146.655	139.711	168.798	162.645	151.831	162.101	154.974	163.688	146.621	135.987	140.948	161.365	146.797	145.772	172.383	152.877	169.535	148.655	203.102	142.755	160.571	146.353
SCO4440		409.903	431.161	387.722	280.206	396.49	332.272	518.622	463.288	545.034	509.373	507.023	397.174	609.515	508.461	488.446	519.615	302.527	485.436	586.756	445.344	498.233	555.867	493.657	572.154	502.19	567.409	493.434	577.314	516.869	630.401	469.306	505.492
SCO4441		104.881	110.708	122.931	108.012	106.326	134.529	161.107	132.422	202.196	212.707	167.304	146.955	211.454	182.136	154.325	179.081	171.831	150.007	149.985	103.617	130.815	143.089	124.135	123.596	124.123	101.881	110.15	115.566	100.947	116.604	109.191	117.734
SCO4442		423.674	477.796	509.299	394.504	805.869	437.176	1281.71	1576.67	1244.69	1233.14	1114.53	1284.43	1657.8	1047.05	958.098	1037.92	1036.26	977.266	721.972	448.882	384.474	375.487	219.682	292.195	234.314	293.05	251.363	207.297	277.446	262.587	154.289	175.908
SCO4447		77.2358	77.3921	86.0674	88.3155	83.0754	83.33	90.1592	91.6691	73.9337	83.0576	95.65	91.0616	89.7204	95.721	91.2247	87.6307	82.3723	106.711	89.8378	105.938	84.6373	88.0242	83.5605	93.8767	79.6516	92.2378	95.0227	82.3605	104.335	87.6986	95.6491	90.289
SCO4461		31.0893	31.4282	33.2352	34.0776	31.2931	29.4712	31.8273	33.8435	33.1245	31.1974	32.0561	33.6699	31.0493	29.862	31.384	35.1191	34.5508	35.1284	32.5662	32.4953	36.1832	33.604	34.3343	36.3364	38.713	35.0731	39.48	34.1936	39.0599	35.2533	40.8505	36.7376
SCO4462		24.9741	26.5163	26.2361	27.1131	27.7574	30.0945	28.6588	28.4775	26.9298	29.1413	25.2057	29.3315	26.6619	27.7866	24.0221	27.1476	31.2846	27.1983	29.263	29.1093	27.31	24.4284	27.6107	31.5506	28.3848	27.7124	27.2064	28.2101	29.8186	27.9213	28.1644	29.8545
SCO4463		66.7606	78.5748	79.0514	77.5272	56.5461	90.0752	75.0811	70.1204	80.9907	90.3262	94.4586	73.5227	77.4994	96.4716	93.9171	79.5863	91.4232	97.5004	91.6301	76.1732	85.8956	93.1952	105.864	81.5963	91.2355	85.0338	79.2664	102.716	81.6793	106.979	94.0537	90.195
SCO4467		330.069	229.51	288.35	208.193	286.779	209.52	248.969	195.958	290.833	233.758	208.799	189.477	286.798	257.004	191.651	247.913	183.649	188.8	154.163	147.596	177.982	175.276	157.648	197.263	158.057	174.497	142.731	152.676	120.373	149.207	124.611	130.58
SCO4468		765.406	964.998	891.042	618.581	898.73	720.267	989.908	887.69	779.671	791.437	772.674	670.428	764.572	765.026	742.701	602.084	719.135	625.456	583.844	415.781	620.373	552.834	494.776	482.904	515.461	633.626	471.761	409.042	457.245	576.54	285.874	366.78
SCO4469		134.153	100.077	124.569	66.3632	89.815	64.9923	78.3448	60.804	68.2633	67.445	71.5816	59.8466	73.6882	61.4783	66.4532	71.4703	52.3615	55.17	43.0311	38.2296	49.4679	60.32	52.2449	55.5481	45.9166	51.9506	58.1965	50.5979	53.9951	51.8536	40.4586	47.2325
SCO4470		84.7793	70.828	64.5694	56.3481	63.8103	41.0155	48.3739	50.0851	52.9541	45.1081	45.0491	44.2819	52.399	47.7593	45.5342	55.4099	40.4622	40.6496	37.0025	38.2455	39.9933	36.5642	38.5337	38.748	34.9654	40.3733	37.9472	41.4438	35.8556	36.1333	39.6408	32.4218
SCO4472		226.297	255.627	280.181	231.797	316.343	225.187	276.573	287.378	238.741	274.516	256.72	287.172	285.026	229.681	289.201	240.438	180.659	132.519	130.457	163.049	135.788	157.055	146.8	166.636	142.537	146.695	145.47	161.716	141.407	141.612	119.009	130.726
SCO4473		60.4679	61.8621	59.4558	56.7974	72.9709	60.9463	69.9636	75.3954	66.5471	76.5205	78.1988	74.807	92.585	55.3448	54.6764	69.9594	53.869	59.8504	52.2036	50.9731	54.7208	54.7822	58.8377	54.7066	49.8102	62.1363	58.0416	51.0203	64.0676	47.8572	57.4842	53.4047
SCO4474		582.077	617.965	550.102	566.376	525.745	622.065	653.723	608.356	711.707	686.226	617.963	618.419	648.335	602.54	565.069	662.645	474.949	459.565	427.886	305.763	411.504	505.043	455.767	474.807	448.329	559.537	482.322	459.403	357.177	463.875	452.808	352.558
SCO4475		166.154	140.356	179.796	119.767	220.636	114.092	160.165	132.46	141.737	153.447	200.91	196.597	155.177	152.867	105.648	129.328	91.0221	70.1628	84.5673	80.4977	80.5945	85.389	66.6113	85.3503	77.7494	110.662	69.0173	71.5625	61.215	73.2302	74.5853	65.6255
SCO4488		438.703	419.175	440.926	390.156	376.922	393.072	422.654	426.025	362.855	398.039	431.714	389.047	401.892	406.488	416.286	478.069	401.033	437.995	401.207	374.937	428.168	367.935	390.121	430.103	406.392	439.343	422.625	364.37	400.176	365.975	413.44	392.729
SCO4489		155.645	157.608	177.646	117.658	172.012	179.726	224.115	184.671	168.762	188.719	173.144	185.772	196.151	206.208	170.846	208.979	273.099	213.564	153.795	146.691	166.937	174.365	138.255	143.032	132.888	118.49	151.673	137.493	138.092	144.466	125.537	129.277
SCO4490		344.986	318.34	374.814	291.741	324.08	253.283	284.2	288.946	313.003	282.905	288.866	273.949	308.554	240.943	249.392	312.156	225.005	214.483	231.856	232.147	214.929	222.464	208.134	271.91	220.697	236.692	228.289	252.49	184.547	196.625	224.148	227.568
SCO4491		240.462	292.455	258.122	269.806	237.827	240.153	223.44	210.922	257.16	232.343	242.486	201.093	210.384	237.651	216.505	267.386	218.937	202.58	204.414	170.753	218.369	193.134	220.281	214.226	227.474	213.702	223.618	218.958	251.722	198.167	247.06	201.306
SCO4492		749.511	706.532	659.075	612.585	693.59	648.054	716.698	618.412	579.27	618.523	537.025	591.712	545.39	470.303	470.674	630.199	491.614	442.799	440.225	474.636	431.627	456.379	408.524	527.665	392.641	543.045	403.175	394.827	353.754	428.548	459.786	394.93
SCO4493		353.288	335.351	337.142	262.832	269.004	394.997	446.794	282.698	334.441	300.47	315.979	335.908	304.068	277.098	296.346	337.685	301.79	297.012	262.414	285.391	279.073	308.246	257.633	249.105	247.196	251.675	286.563	280.805	250.892	261.896	271.144	260.078
SCO4494		166.698	124.264	143.352	102.024	162.508	147.094	167.427	133.15	135.277	132.328	114.424	128.548	132.794	126.244	95.3499	129.991	121.333	83.9186	85.8153	86.0298	98.399	89.5827	88.7246	78.8708	100.788	89.7708	66.8067	85.8042	77.8402	87.9173	73.8679	77.7435
SCO4497		548.938	684.708	667.729	493.779	548.553	401.626	646.954	417.807	387.779	523.03	525.882	324.068	588.538	383.22	401.48	551.99	403.478	299.727	313.615	216.682	256.87	343.776	192.669	345.059	204.503	362.033	252.252	227.491	249.497	310.328	180.901	202.857
SCO4498		208.705	169.253	109.451	92.1477	137.879	275.627	326.911	235.03	223.085	198.939	220.448	126.528	165.102	142.143	112.326	214.188	169.437	112.523	64.8454	80.9398	128.132	131.18	107.365	167.763	103.483	140.294	108.863	134.744	108.329	125.034	90.2519	84.2413
SCO4503		68.3355	55	58.343	70.16	49.9954	58.1617	49.3331	70.3442	53.6811	60.5167	61.1809	67.3996	50.0351	50.2269	59.5986	67.3471	48.6767	69.7289	66.7453	79.2681	64.5675	54.6737	74.413	82.8085	72.8558	73.1177	73.5269	68.9732	68.3238	67.0282	107.087	83.6247
SCO4505		291.139	295.843	329.785	164.235	313.001	326.65	479.358	285.286	183.256	288.233	250.58	270.549	346.872	348.448	260.832	123.796	137.118	110.685	122.41	156.654	178.753	122.714	81.6772	127.482	71.9862	98.1056	96.2659	100.133	106.449	109.503	38.4387	42.1646
SCO4506		81.7896	70.6486	69.2584	72.7254	73.5035	78.1493	90.384	66.7591	103.669	92.7714	94.1619	94.0748	102.616	100.125	68.8297	101.472	132.591	80.6107	68.1272	63.1001	72.1895	81.4487	73.3462	71.5292	65.6459	59.6619	68.3723	79.2888	46.8666	63.2224	61.5405	63.1198
SCO4507		81.8349	80.6178	83.2632	100.187	82.0002	97.4652	95.0522	95.9032	90.5285	107.419	93.8102	120.282	100.394	94.9634	101.815	91.8656	100.507	104.792	101.678	106.156	94.4972	101.379	109.042	95.1912	100.644	90.1158	102.368	98.2543	122.965	103.276	120.855	116.321
SCO4512		62.9707	67.0433	59.3501	64.8824	52.7978	70.3443	63.2209	58.2629	65.2773	63.619	66.6825	61.3981	71.9348	78.472	67.0477	61.6681	55.3447	77.9069	71.5663	61.1323	65.2644	74.9563	70.6701	66.7249	68.1544	61.0602	68.172	61.7976	69.0836	72.1821	67.4373	65.4099
SCO4513		86.9336	75.1403	70.2143	68.0366	68.4929	57.6617	62.4001	61.4287	59.5323	63.5551	60.0686	64.4353	60.8937	61.6238	66.7747	64.0027	64.2602	75.2026	70.6268	62.3454	74.8426	69.6094	66.2335	64.4136	70.3838	69.4647	65.8888	68.5064	71.8416	66.598	60.7124	67.1641
SCO4514		258.273	251.088	220.652	162.616	178.11	143.497	156.997	158.447	151.888	159.485	150.747	151.652	192.739	167.866	145.818	161.972	151.466	175.282	204.657	144.508	180.928	198.873	177.411	181.439	168.723	161.127	147.658	181.817	129.67	166.98	127.353	142.364
SCO4515		448.305	399.206	346.097	279.554	280.32	158.438	208.611	212.11	199.445	212.295	244.716	156.995	236.715	195.672	206.74	201.803	196.83	267.492	309.037	198.175	275.353	279.743	235.273	295.599	233.477	219.069	203.067	196.452	143.867	185.481	147.849	170.772
SCO4524		349.147	400.291	440.303	352.358	382.096	222.889	244.645	227.256	210.404	259.649	236.562	243.055	266.228	239.946	222.029	187.249	221.118	162.833	178.216	172.349	178.931	178.044	155.822	179.085	204.913	153.831	188.853	154.126	204.771	156.036	189.643	207.907
SCO4526		108.843	103.229	96.07	105.118	86.4566	81.945	89.1468	79.3282	71.9119	94.6231	94.5679	75.8948	86.1904	84.3861	84.2595	69.2516	70.3541	79.3819	78.787	84.895	77.1758	67.8017	78.7258	74.5278	80.5259	76.471	81.8204	72.8327	80.8129	65.7085	82.9401	85.377
SCO4527		166.324	135.618	130.553	139.032	125.426	97.549	99.676	104.402	104.431	98.9589	101.611	130.545	99.0054	123.749	104.54	91.3954	98.1885	95.6875	111.295	110.487	97.8968	87.1004	94.8338	102.645	100.454	108.251	105.339	105.912	101.8	98.3447	128.377	95.1195
SCO4528		100.621	131.237	100.743	109.307	95.4651	104.781	93.5339	96.7673	97.2776	94.4128	101.1	86.2707	96.369	104.925	104.478	89.4247	101.366	102.868	97.9253	85.7123	101.907	102.939	103.956	90.7586	108.617	98.8063	106.955	98.3118	104.159	108.728	100.045	86.347
SCO4529		192.066	216.249	191.778	197.268	207.355	153.442	175.266	163.795	169.752	205.797	162.081	159.172	187.812	177.204	178.367	166.548	178.824	167.735	173.842	128.726	161.225	163.359	189.087	171.73	174.315	169.537	179.612	175.553	171.413	157.492	152.203	163.467
SCO4530		64.6275	74.0464	60.173	62.8388	61.8509	70.1248	58.8324	47.7839	57.8779	53.1708	69.6324	52.5459	59.4267	62.552	67.138	64.8222	57.5541	68.4316	62.1349	52.2322	60.3453	70.4886	59.5172	59.7296	71.8962	66.4571	75.0648	59.6972	64.8639	67.0696	63.4454	59.8524
SCO4531		149.103	170.894	137.086	134.461	131.271	181.019	132.141	132.381	149.904	154.668	160.833	124.256	141.468	143.175	143.15	129.317	161.738	140.275	137.664	157.646	156.347	164.981	165.014	140.521	153.139	153.86	172.928	190.309	149.294	156.633	157.838	163.262
SCO4532		70.7312	54.657	58.9062	53.239	76.9007	51.4581	41.7037	47.676	44.1572	41.4282	47.6788	49.1939	49.7286	43.8809	40.989	41.475	49.3581	48.8051	45.2488	52.8239	44.8042	49.6562	38.7456	43.4115	50.7379	49.3689	45.3215	39.7478	47.6432	39.0345	46.5322	50.3488
SCO4548		463.815	526.194	489.117	466.651	566.78	408.397	438.664	421.497	407.805	382.64	420.918	375.344	447.998	404.758	427.719	397.63	396.63	362.42	369.125	378.165	379.85	390.656	372.884	346.649	358	373.81	389.927	366.308	338.919	372.933	369.276	339.169
SCO4549		239.503	207.199	209.704	204.207	225.455	213.311	187.944	208.928	219.25	195.08	204.889	250.745	214.664	198.979	185.834	222.745	197.848	209.597	206.152	231.169	209.168	166.51	213.105	226.387	194.668	242.256	225.559	200.029	255.609	197.155	234.265	227.116
SCO4550		219.777	177.595	181.881	130.012	146.873	144.735	163.627	110.078	137.415	135.108	127.705	111.476	181.757	135.119	117.057	169.446	126.478	99.049	95.376	66.3193	104.507	110.065	83.2861	102.546	92.0667	84.4978	108.639	118.269	86.749	88.8579	75.3535	68.8658
SCO4551		108.753	122.066	116.087	144.339	117.386	127.03	127.084	115.669	124.463	129.722	119.51	116.5	135.653	120.351	116.846	123.886	135.126	108.552	121.116	114.8	125.48	135.01	123.029	120.72	102.382	125.179	117.74	121.348	113.65	156.796	122.527	124.475
SCO4556		84.3445	78.7536	97.2692	91.0633	85.4507	87.2996	81.8787	76.0958	76.7779	78.1242	73.1576	78.9328	97.4525	81.738	75.566	103.076	85.8904	66.9045	70.8894	57.168	62.5271	71.4171	69.5969	71.9794	65.183	74.763	67.9965	67.8031	61.3656	61.6455	59.1975	69.648
SCO4558		32.6905	35.7977	32.8953	35.2277	33.4939	37.9139	37.1973	30.3099	36.6739	38.2197	38.2221	28.7021	37.8192	37.9137	38.7833	46.6672	41.5298	53.3785	37.7961	37.522	39.9161	34.5341	41.004	40.1889	39.3744	35.5992	40.204	43.0281	39.401	43.0302	37.8263	37.7485
SCO4559		321.85	283.255	319.366	216.15	245.654	183.824	232.406	208.11	218.31	231.162	225.823	176.604	265.762	213.771	199.204	328.046	200.969	172.691	170.5	151.75	188.405	178.002	130.541	212.114	144.99	213.288	144.869	173.025	126.575	160.008	146.867	123.816
SCO4562		125.31	174.209	136.593	142.691	120.751	190.926	212.994	236.857	209.881	244.525	249.261	230.218	239.512	203.955	238.196	376.226	300.144	356.07	334.281	261.172	287.861	299.258	242.817	289.738	268.958	212.109	247.859	339.135	278.68	319.093	249.765	260.97
SCO4563		189.396	196.414	162.052	217.233	183.544	247.949	329.087	341.791	354.426	359.093	393.07	367.216	353.798	347.17	330.242	395.924	415.318	451.122	425.17	359.194	411.219	403.287	383.885	438.09	387.333	345.946	304.375	438.559	384.696	484.448	372.263	408.027
SCO4564		90.7017	83.7719	99.1309	103.12	96.1143	105.882	148.25	155.214	141.776	159.554	162.876	132.906	159.771	162.254	147.309	285.738	185.423	206.485	204.019	155.951	196.822	175.395	156.698	199.005	146.825	166.314	138.106	231.126	173.393	224.036	152.152	147.614
SCO4565		70.8879	70.7319	73.5333	78.8483	74.7518	85.4279	98.5545	99.7332	103.451	113.241	112.421	111.041	100.697	82.8387	100.456	158.397	114.609	133.833	129.518	135.91	133.759	128.677	99.9421	153.382	106.529	111.716	102.682	140.562	100.268	176.151	116.292	110.875
SCO4566		44.0867	49.6591	42.7634	57.2106	41.7999	55.2395	51.3083	50.7372	51.1739	59.2221	65.6183	48.8872	60.5231	54.1185	57.4871	61.2774	73.161	80.6431	83.3508	69.9631	70.0026	71.8586	67.1077	73.841	54.6345	53.8091	57.8927	79.4106	60.1256	72.9547	57.7437	72.9759
SCO4567		40.6488	36.5809	40.0385	42.5843	42.1183	48.0726	53.9875	53.826	56.3268	66.3974	63.1993	56.6638	65.1719	45.9093	56.2532	99.4193	69.1098	79.898	72.4039	51.3598	64.3543	58.0205	59.9694	68.3718	66.1024	51.9964	54.6733	75.4999	53.9536	88.0436	67.7964	68.8527
SCO4568		50.6556	63.5104	47.6633	61.3353	55.0439	60.723	55.6115	56.0256	60.059	66.8094	62.2205	63.9874	60.5484	60.2688	67.4844	63.6187	64.5337	79.6149	66.1657	68.1731	66.5231	73.5567	70.7077	62.2102	66.9475	59.9854	65.9561	86.3121	78.6898	84.9691	65.6464	69.0061
SCO4569		52.7451	62.4938	58.737	71.4986	48.9734	66.2433	69.7207	77.746	87.395	96.4356	98.7782	95.414	89.9669	95.6974	83.8001	120.169	96.5194	109.799	117.611	107.176	93.6937	103.593	97.8268	114.306	103.747	78.4086	81.9773	126.639	100.428	153.76	116.819	106.763
SCO4570		173.926	180.464	179.257	178.373	183.063	201.724	188.707	192.523	218.209	209.268	218.984	228.2	239.327	203.272	195.898	254.325	217.965	285.563	255.989	252.717	234.061	223.337	235.13	248.676	234.285	246.323	221.204	287.27	246.92	307.636	239.228	245.92
SCO4571		34.0375	48.2207	52.8122	47.4959	45.6374	50.6573	46.6419	58.7229	53.3205	51.1104	59.1335	57.1219	57.4644	53.5352	54.5785	80.493	56.2162	77.3852	65.0924	61.8641	64.7966	67.265	59.1369	74.0208	57.1138	54.6968	59.8377	70.2716	61.4288	73.1834	55.703	61.4428
SCO4572		80.7062	75.715	84.4436	76.5512	88.009	71.5218	77.109	80.7557	79.9193	87.1005	93.5897	93.7415	91.1912	78.3637	88.2206	88.6297	86.4982	109.993	112.757	106.102	104.025	101.787	85.2877	93.9092	92.6352	98.9132	88.1587	90.3521	91.4992	131.707	98.7709	97.9863
SCO4573		96.8827	85.909	76.5583	120.638	84.6763	106.474	106.45	108.83	112.342	132.201	146.702	133.904	135.391	142.691	146.359	181.802	164.401	181.72	225.618	149.411	156.35	199.81	155.529	227.492	158.307	174.437	143.756	207.911	166.952	201.874	172.762	164.298
SCO4580		55.3594	57.0229	55.4473	51.4923	60.2172	62.2394	61.0534	55.5571	61.3244	58.4439	67.3129	68.1856	73.6449	53.599	57.7373	97.2581	67.3366	74.2892	65.7137	69.3081	76.5179	61.1985	57.2744	77.8416	65.7481	63.4252	56.7134	53.5821	60.0271	60.8474	54.1807	51.0073
SCO4583		218.483	209.772	243.6	200.729	210.954	184.491	190.139	180.68	196.768	184.116	193.255	162.735	172.198	159.422	170.524	177.157	165.813	177.651	137.259	158.343	177.022	192.413	189.912	184.87	189.573	161.675	193.593	180.223	187.525	178.573	204.393	181.159
SCO4587		132.975	147.694	121.095	135.832	115.443	516.176	521.905	275.541	291.35	249.356	205.471	146.731	151.097	128.532	142.756	141.995	117.799	120.081	115.082	121.413	119.544	117.43	151.307	134.523	151.501	142.531	154.469	150.402	156.752	122.057	170.622	176.68
SCO4588		86.7236	82.0691	60.1985	84.1475	53.5497	78.8338	77.7226	76.6154	86.4141	87.1986	88.0869	76.2741	86.5582	100.953	97.8963	88.2071	109.231	95.4306	97.3373	90.3652	116.124	122.33	102.699	95.9041	90.9991	95.0367	93.057	112.775	109.404	109.656	88.8047	85.236
SCO4590		84.4181	69.6786	81.1977	87.2677	86.2021	88.8068	92.1449	91.2779	101.073	89.4135	81.638	83.3059	89.358	76.1207	84.9053	83.7744	90.3531	79.7238	76.5451	83.5959	88.0002	76.6932	79.3506	71.1145	89.7355	72.9048	91.0426	78.7874	73.6272	78.3855	87.5227	84.7667
SCO4591		110.514	125.66	128.247	137.114	129.816	145.573	128.65	135.171	117.852	143.789	140.83	145.129	116.621	150.518	129.831	138.311	134.087	125.743	152.863	140.026	151.953	147.705	136.987	155.971	178.746	185.865	140.743	136.382	185.879	193.573	177.163	178.979
SCO4594		101.607	81.7362	106.666	75.9599	92.4703	81.3923	82.9061	81.7821	84.1633	73.8616	69.0704	70.3033	84.4335	76.8907	70.2107	80.9622	74.2521	70.585	68.8856	62.5558	68.7381	72.1325	66.8302	62.0069	54.181	71.9963	65.3852	71.3331	71.2311	65.1499	74.1788	63.7314
SCO4595		490.835	539.334	499.137	494.801	558.494	515.801	547.445	483.322	666.174	541.003	537.162	520.386	637.845	577.724	476.391	598.702	582.642	605.979	433.703	338.744	505.935	622.381	518.988	553.234	500.466	546.331	571.774	497.78	543.748	590.359	495.459	510.178
SCO4614		381.517	379.251	338.126	264.965	405.136	292.15	346.225	246.165	307.41	235.057	232.375	270.515	280.517	292.726	212.468	203.134	150.46	135.664	138.37	144.554	156.05	141.24	127.587	147.576	165.95	169.514	123.676	138.951	117.545	124.585	124.693	132.481
SCO4634		75.0774	61.5137	73.0451	65.5355	75.3566	66.2563	62.3462	66.734	70.4228	66.2719	69.1629	84.5893	65.049	80.3497	74.6536	72.0381	72.4279	73.7905	73.1726	86.7702	75.5126	70.6772	73.2692	70.5154	74.7979	89.0644	75.9893	75.3375	79.7984	72.4944	83.8893	86.1759
SCO4635		3363.81	3729.41	3423.09	2778.36	3496.96	2756.02	3358.55	3330	2681.31	2336.21	2361.55	2604.74	2722.7	2630.7	2496.15	1716.88	1644.21	1645.08	1893.34	1999.09	1942.43	1911.72	1427.3	1681.02	1472.39	2130.96	1551.9	1241.75	1209.62	1521.86	843.147	886.848
SCO4636		281.908	280.241	346.81	205.333	324.118	256.539	276.847	206.528	254.56	222.112	194.308	182.112	207.876	252.823	201.901	139.131	132.841	162.125	133.847	135.717	185.125	190.618	131.111	115.991	120.171	113.569	169.128	156.861	112.352	134.925	106.816	125.397
SCO4637		130.987	107.305	111.22	75.7771	109.185	78.7641	109.225	94.3269	90.6034	89.5156	79.9771	88.1688	116.229	75.8836	77.1079	76.3378	45.4215	51.7119	70.4411	65.5433	59.9319	78.6639	45.1667	73.2666	41.3875	57.8049	53.3565	48.7922	42.9847	57.6328	54.5779	47.0704
SCO4645		380.134	375.07	369.1	250.284	331.479	265.697	263.625	230.697	277.897	254.831	248.017	193.312	364.288	310.264	213.861	369.511	173.273	100.017	103.609	84.0529	111.862	134.517	124.982	125.565	117.616	133.168	115.035	133.881	103.067	91.6154	90.569	81.9869
SCO4646		691.188	699.271	684.97	453.795	626.094	449.675	525.091	374.922	460.253	424.088	353.071	360.879	541.473	480.067	278.845	220.928	225.22	200.799	232.456	126.858	180.11	206.941	168.769	189.83	147.394	229.199	126.805	136.906	110.493	175.11	100.863	103.152
SCO4648		6605.74	4370.94	5383.57	3481.59	5337.26	2731.07	3412.92	2782.27	3334.62	2883.26	2955.72	2626.09	3496.76	2989.47	2329.61	1902.93	907.84	891.058	852.659	879.94	1187.88	1400.19	922.043	1382.8	1362.35	2293.44	1142.05	1060.39	768.323	1246.43	679.579	845.463
SCO4649		2677.2	2790.02	2891.82	2249.16	2423.54	1358.93	1645.71	1342.03	1541.76	1375.7	1321.62	1289.03	1817.88	1423.05	1287.64	1001.19	483.074	416.341	554.91	405.164	619.289	699.895	438.841	658.564	589.987	1156.75	539.354	646.603	432.392	662.281	365.784	464.336
SCO4652		4804.03	4022.31	3998.86	3092.23	4154.46	2920.54	2781.69	2564.01	3448.23	2197.78	2238.8	2591.74	3044.88	3211.31	1987.77	1569.35	575.693	380.259	589.102	601.456	837.036	869.505	634.096	879.984	814.212	1757.48	654.045	870.811	506.828	732.265	437.831	432.699
SCO4653		2588.2	2279.61	2232.45	1553.28	3049.5	1358.91	1411.78	1293.5	1538.97	1294.19	988.215	1282.5	1558.73	1638.84	1044.66	886.669	296.593	217.061	246.876	299.72	420.266	439.161	243.18	341.439	317.564	843.882	336.217	368.02	265.743	384.174	161.525	265.803
SCO4654		1617.28	1189.6	1397.85	729.587	1331.95	785.157	841.233	759.519	850.87	708.075	778.092	643.672	911.124	752.675	599.994	538.792	236.537	345.461	388.81	332.753	445.707	486.427	284.888	551.24	426.495	655.577	279.475	341.889	214.318	400.523	231.392	250.589
SCO4655		1629.27	1233.01	1097.6	743.425	1412.2	908.334	1080.59	905.057	956.353	843.376	796.259	776.459	1131.87	874.069	749.553	638.45	421.525	546.408	602.69	486.057	640.057	532.929	443.982	587.493	481.902	771.075	471.881	439.451	454.069	599.345	379.64	408.711
SCO4657		25.4664	24.6445	25.434	26.5645	24.0449	26.0406	27.1766	22.721	24.2047	24.4336	26.2491	24.7111	23.8165	24.9914	28.4648	25.1721	26.9694	28.1578	27.2201	26.1956	26.184	25.9399	25.9017	28.6281	25.9492	26.703	27.7238	34.056	29.2482	26.4143	26.4647	24.2683
SCO4658		103.99	133.694	105.167	108.332	106.332	122.821	134.133	132.178	103.77	103.348	107.113	105.38	121.631	112.175	96.1837	103.804	127.767	111.764	105.449	109.522	123.745	107.645	121.487	97.9243	121.314	98.301	103.355	102.81	138.53	114.204	116.615	121.185
SCO4659		2596.83	2062.17	2285.11	1615.96	2445.63	1030.67	1236.18	1150.66	1503.06	1128.25	1080.44	1165.36	1473.68	1232.14	1003.7	701.899	244.744	166.567	326.031	322.928	413.965	390.852	223.443	394.4	330.697	735.97	332.074	325.072	220.274	361.981	164.615	214.668
SCO4660		3107.06	2109.66	2575.08	1609.16	3112.27	1184.1	1389.41	1224.18	1681.35	1198.86	1191.59	1145.22	1522.88	1347.28	1050.07	780.783	229.423	189.205	260.265	371.744	423.876	394.411	240.911	453.064	350.095	883.965	327.161	351.553	234.191	361.191	178.925	199.886
SCO4661		5133.16	4298.31	4591.26	3562.86	4479.59	2717.47	2811	2908.42	3242.11	2414.59	2323.29	2727.14	3060.33	2999.88	2342.96	1662.58	581.405	484.95	745.514	742.296	1015.89	996.282	652.599	969.672	846.48	1744.15	738.101	974.944	523.034	906.989	484.829	549.127
SCO4662		5280.15	4007.88	4274.72	3100.77	4661.14	3848.24	3558.77	3097.1	4263.22	3328.3	2893.19	3259.11	3769.29	4012.97	2894.43	3485.22	1995.83	1857.79	1423.06	1369.59	2060.55	2026.81	1451.16	1929.81	1918.39	2648.41	1423.29	1894.04	1118.45	1803.37	1246.65	1173.16
SCO4675		130.774	142.302	198.224	125.472	244.345	222.48	267.572	302.45	384.267	300.675	345.962	293.809	368.337	371.554	362.72	375.96	393.605	426.443	443.025	335.893	415.291	397.675	302.851	339.853	272.823	240.688	242.807	245.791	215.915	279.542	259.25	241.426
SCO4676		74.35	81.2282	117.462	105.662	184.416	121.127	206.473	207.006	257.811	275.24	239.624	264.681	264.516	255.591	300.412	239.779	286.167	345.725	329.307	263.507	300.359	312.439	185.603	198.616	158.939	189.186	152.828	216.022	124.588	219.906	118.878	161.449
SCO4687		628.78	637.734	617.639	504.845	807.143	482.081	897.856	590.316	547.356	651.782	721.714	600.146	836.311	512.543	601.209	482.465	366.074	315.021	286.96	223.758	339.049	357.781	256.895	312.965	272.437	371.068	263.168	268.797	207.639	262.738	183.913	229.611
SCO4688		255.561	218.802	180.422	168.037	230.882	183.925	157.522	156.242	190.051	178.488	160	147.167	172.015	174.304	144.344	143.762	151.449	156.395	133.67	144.393	137.927	132.423	148.921	141.791	138.571	149.185	135.912	150.792	133.561	149.886	147.33	135.893
SCO4689		506.852	492.046	664.647	422.021	688.969	431.022	895.247	937.263	792.016	958.627	883.029	990.996	819.672	686.571	576.444	494.204	295.454	339.382	389.763	391.423	309.737	281.422	229.716	274.364	203.595	275.723	173.543	233.603	216.165	180.139	216.22	226.077
SCO4698		292.601	160.472	215.164	202.189	215.115	291.098	222.196	275.951	219.897	290.647	337.67	338.335	225.533	205.914	253.981	404.664	220.233	314.09	376.547	739.548	374.525	250.606	313.817	570.881	594.038	592.205	437.18	277.055	337.198	370.436	732.478	538.433
SCO4699		38.406	36.8599	36.422	36.4448	37.8944	45.1802	40.7702	38.676	39.8431	39.5242	43.7281	38.7482	36.7509	42.2226	45.3885	40.5811	42.8044	40.1945	42.9778	44.5204	43.2761	45.0786	42.6954	41.1026	56.7151	45.2352	48.9232	42.256	42.9193	44.0562	50.7869	45.646
SCO4700		24.181	27.6382	24.9174	28.8408	28.2028	28.3266	28.6168	29.9921	27.8835	30.1427	29.8198	26.5688	28.2193	29.8939	29.4676	27.0714	29.7732	28.5673	29.624	28.4913	29.9998	29.1699	36.3355	32.7055	33.0131	28.8569	31.4137	33.2994	32.1042	33.8208	35.4491	32.896
SCO4701		2955.74	1744.56	2319.13	1252.56	3426.5	1025.11	975.134	993.21	1486.52	901.782	745.854	1190.4	1102.11	1252.03	682.274	596.385	161.851	124.249	192.374	209.106	304.295	282.58	190.062	294.898	269.657	535.488	228.722	275.006	142.232	235.523	91.9129	140.521
SCO4702		4830.45	3076.25	3647.56	1901.23	4569.18	1826.09	1607.64	1653.39	2406.57	1656.43	1249.72	1779.16	1738.8	2114.39	1351	1187.01	316.75	247.083	357.645	434.021	587.095	551.594	392.628	582.188	526.776	1048.32	418.267	611.106	299.883	470.479	272.739	316.726
SCO4703		5895.57	3850.37	5155.03	3026.28	4883.91	2530.73	2307.32	2672.4	3335.64	2209.39	2155.53	2743.74	2330.95	2787.44	1915.09	1486.63	414.877	339.439	622.488	723.542	820.702	712.031	601.013	861.725	739.399	1627.41	517.411	905.068	444.669	702.469	397.284	561.079
SCO4704		3819.68	2585.86	3114.31	1691.13	3318.44	1713.1	1534.29	1625.93	2282.14	1537.82	1382.39	1786.03	1474.55	1907.34	1303.23	854.018	266.308	280.762	361.16	422.915	510.618	516.199	374.954	487.571	514.394	983.175	371.299	582.141	320.112	510.913	317.54	339.51
SCO4705		3935.54	2424.27	2757.61	1750.98	3533.49	1417.25	1489.35	1567.79	1955.48	1633.33	1312.94	1860.35	1573.86	1645.46	1304.26	1001.49	298.29	247.11	435.929	587.974	507.598	540.995	393.538	588.798	469.982	1022.43	419.175	499.871	324.003	537.831	316.969	433.807
SCO4706		7804.4	4991.72	5864.11	3381.15	5848.55	2618.43	2720.29	3034.57	4139.43	2921.21	2437.36	3122.94	2636.23	3081.31	2433.37	1858.4	505.501	451.301	625.106	865.035	1055.25	979.854	636.654	961.165	893.318	1724.7	786.263	940.008	454.264	892.864	493.645	654.073
SCO4707		3338.12	2155	2537.24	1372.71	3130.24	1197.04	1216.77	1283.99	1761.29	1212.87	987.754	1557.55	1189.99	1495.52	1018.21	835.238	218.2	183.39	221.265	306.598	430.865	418.398	239.304	336.039	335.016	821.446	331.7	330.27	224.017	343.015	208.256	256.519
SCO4708		4497.87	3392.58	3912.38	2607.41	3794.96	1710.16	1899.34	2248.72	2389.75	2032.79	1754.43	2184.69	2498.75	1943.33	1696.99	1527.6	335.85	283.12	556.532	462.552	594.13	695.776	417.535	838.698	485.432	1465.05	465.659	561.832	314.296	654.647	268.472	337.397
SCO4709		4741.11	3887.96	4646.18	3137.87	5026.57	2226	2815.52	2696.03	2877.28	2598.94	2637.84	2842.33	3211.25	2461.21	2638.17	2158.14	619.118	630.949	843.376	833.358	1100.58	1235.46	721.775	1311.39	780.27	2390.59	919.963	909.961	644.993	1101.59	573.418	729.55
SCO4710		3454.98	2266.3	2675.88	1572.15	3993.79	1136.36	1609.58	1560.51	1741.97	1603.93	1265.88	1789.75	1598.35	1577.23	1333.13	934.625	307.069	260.103	385.211	448.596	559.896	525.462	312.719	505.848	409.057	998.245	427.291	429.329	333.427	535.216	275.509	338.024
SCO4711		4263.1	2663.2	3797.26	2120.19	3330.8	1379.53	1748.63	1764.05	1900.5	1584.11	1413.23	1848.37	1910.74	1597.38	1503.48	1164.12	327.358	273.026	500.919	590.481	683.312	640.261	401.303	649.543	442.166	1143.45	458.926	498.898	355.166	571.363	295.051	332.308
SCO4712		3994.22	3032.57	3090.55	2174.15	3618.82	1899.21	1807.85	1735.6	2668.12	1782.06	1628.06	1905	2059.31	2063.37	1642.42	1489.32	485.399	417.586	513.738	525.686	718.001	780.577	562.383	740.003	642.339	1513.82	604.606	757.679	445.646	737.036	493.887	496.508
SCO4713		5191.05	2999.71	3707.81	2001.62	5009.38	2066.54	1680.82	1797.07	2875.14	1700.88	1313.3	2115.04	1671.66	2460.82	1354.1	1209.52	407.057	345.865	385.834	657.789	675.032	568.624	470.009	519.121	709.456	1245.74	523.682	671.316	413.212	578.036	392.407	457.319
SCO4714		3906.65	3272.86	3608.87	2423.86	3707.96	2141.07	1998.54	2008.81	2461.5	1734.45	1793.46	2351.37	2048.18	2180.57	1707.89	1220.39	324.536	320.326	545.827	585.628	720.64	692.214	538.261	702.738	664.776	1276.62	490.385	725.296	336.538	626.036	348.126	376.346
SCO4715		4944.68	4566.17	4901.98	3507.36	4335	2442.1	2671.9	2994.1	3131.77	2496.95	2478.26	3054.63	3102.8	2697.06	2527.42	2138.96	564.945	566.172	809.764	739.937	1080.56	997.201	765.709	1188.66	836.192	2089.45	716.315	983.959	652.154	869.143	465.855	473.799
SCO4716		4280.53	3192.38	3751.11	2551.17	5158.2	1972.13	2198.18	2425.01	3156.35	1936.67	1791.71	2535.1	2199.09	2534.51	1746.14	1536.98	444.448	413.334	561.865	773.578	759.124	801.2	564.391	856.601	784.941	1576.87	549.793	763.662	394.014	735.629	357.249	515.778
SCO4722		815.325	630.401	663.043	409.08	638.157	346.477	499.631	358.58	479.994	437.626	457.577	372.889	618.734	424.973	346.447	373.12	213.844	236.662	209.518	173.142	251.712	251.415	178.607	270.689	209.354	236.907	172.419	195.736	137.903	196.269	135.311	133.38
SCO4723		1026.27	807.321	835.719	517.734	801.936	452.258	541.451	409.83	564.478	464.295	443.925	403.617	615.516	513.495	396.954	341.978	214.285	269.304	264.372	206.546	220.251	261.19	224.171	259.532	237.723	249.695	208.584	258.782	185.475	211.221	182.439	214.052
SCO4725		6126.94	4976.91	5736.8	4219.61	6212.7	3080.53	3959.44	3597.33	3256.94	3518.77	3909.08	3243.63	4867.39	3159.17	3014.44	2679.76	1364.03	1256.66	1385.57	1268.93	1426.25	1778.82	926.508	2370.99	1288.73	3137.9	1410.87	1140.13	889.748	1542.42	574.689	983.007
SCO4726		5427.04	4442.49	4702.04	3599.14	5430.85	2636.17	3251.09	3207.45	3647.02	2773.58	2851.31	2496.01	3599.38	2793.04	2640.4	2068.2	839.356	879.785	1072.96	925.472	1252.55	1370.14	780.425	1566.55	1129.55	2490.48	979.124	1005.82	731.474	1128.51	575.808	785.277
SCO4727		3694.06	2912.2	3293.51	2226.74	3394.39	1605.1	1866.38	1839.27	2061.85	1850.01	1617.75	1705.14	2111.21	1771.08	1447.12	1320.3	476.397	497.692	548.84	633.547	726.139	760.493	377.663	785.748	504.992	1285.83	554.242	594.697	408.284	674.754	308.506	444.848
SCO4728		5553.32	4345.15	4537.96	3152.02	4540.24	2329.3	2763.12	2888.1	2901.68	2473.9	2144.74	2983.83	2842.87	2614.85	2091.64	1693.17	796.826	777.881	836.947	1022.89	1157.98	1121.69	684.172	1190.49	812.181	1806.29	794.615	994.614	655.383	976.168	497.38	673.772
SCO4729		2726.41	2280.78	2406.37	1632.4	2643.14	1314.94	1667.65	1653.26	1360.91	1260.68	1222.97	1467.09	1508.64	1377.06	1024.19	936.914	281.196	420.1	541.284	502.518	634.099	657.496	367.152	703.113	512.107	944.769	386.437	516.609	355.737	539.644	296.434	344.025
SCO4730		953.889	1065.93	1023.78	739.946	1370.53	417.921	861.493	663.123	509.73	538.088	578.473	469.438	622.254	485.259	510.296	356.581	157.558	171.721	175.056	179.578	239.243	237.146	137.604	220.477	162.61	349.081	193.989	150.814	156.304	189.153	116.575	175.546
SCO4734		3536.14	2984.37	3315.33	2253.93	3469.04	1724.56	2337.25	1980.5	2050.75	1860.93	1784.9	1869.9	2350.8	1880.06	1515.66	925.21	583.154	568.777	716.299	668.727	794.306	890.606	532.311	752.768	763.524	1136.58	730.38	677.057	486.877	720.816	399.83	464.336
SCO4735		1568.68	1165.34	1169.31	826.686	1334.88	606.562	780.382	621.143	856.565	599.821	634.162	510.957	833.413	715.198	531.608	397.804	202.062	234.595	197.201	143.482	270.256	324.901	227.621	276.994	285.094	438.614	252.762	290.186	198.129	262.013	162.398	201.871
SCO4744		861.835	991.576	896.236	1036.78	787.233	1102.51	953.963	937.054	1055.04	1008.04	980.973	1044.86	904.295	1096.52	920.813	1019.24	1066.17	1023.09	1058.46	977.978	1140.69	968.987	1249.98	1011.6	1390.51	1103.77	1074.83	1248.9	1303.88	1170.67	1383.25	1217.23
SCO4745		91.1554	78.921	96.5353	81.4749	90.1516	85.1136	88.7539	79.908	83.5492	79.7094	91.6785	91.4493	92.9277	94.5764	88.4662	100.626	88.2914	79.7658	73.5692	78.5394	85.1418	87.845	84.4336	76.9579	74.837	71.9187	83.4655	76.2713	81.5445	76.3328	78.6021	83.8739
SCO4749		118.964	119.89	120.084	146.566	116.107	146.246	139.657	130.032	132.012	136.167	168.163	131.18	144.856	139.271	150.203	117.564	152.891	161.437	152.489	145.931	146.758	137.682	151.366	127.163	133.546	116.036	145.737	151.711	165.256	137.819	131.625	181.74
SCO4750		65.6199	61.0452	55.7163	40.6203	53.5514	42.657	47.0476	51.8374	47.9069	49.8264	46.7869	44.2884	54.5389	48.4171	49.1948	53.1253	44.223	38.6022	43.2876	40.1482	43.4629	49.5354	42.6401	36.2365	36.7648	40.2377	41.6301	45.656	37.5118	50.0664	35.2841	37.7837
SCO4751		107.229	103.612	96.5402	88.4912	89.5638	97.9896	100.3	104.931	90.5629	94.1067	92.1338	83.0727	97.7821	87.9806	84.7582	108.21	74.9422	81.2897	80.2521	96.2396	80.2812	78.6912	80.3167	85.326	85.2803	89.431	84.9714	81.9364	92.0757	78.1339	77.93	70.6839
SCO4752		46.2978	37.9809	38.132	37.0887	39.8157	40.3734	43.8895	34.1278	42.5427	43.5171	36.7674	35.92	43.1215	40.8893	41.8392	40.6516	39.7371	40.5477	32.8784	29.9288	37.9605	43.3631	36.9812	34.3515	34.4613	30.844	39.6777	32.3815	35.3847	30.5662	39.3152	33.9853
SCO4753		577.168	578.525	549.918	579.87	571.157	669.976	582.219	588.026	608.788	655.263	568.377	561.515	504.077	612.061	637.398	555.427	632.173	598.5	558.562	612.668	564.66	628.608	645.407	523.629	633.659	577.437	579.685	663.906	630.703	625.236	766.042	784.221
SCO4761		1553.19	960.015	1457.91	964.068	2545.33	881.311	1007.18	753.491	938.255	831.538	582.076	613.936	792.516	590.817	615.371	895.131	687.023	583.675	278.307	223.193	300.791	271.616	171.546	251.415	271.289	268.682	372.948	334.493	279.865	446.912	188.046	244.309
SCO4762		2752.77	1940.9	2658.18	2027.61	3548.19	1800	1899.96	1741.48	1606.98	1310.78	1112.23	1182.93	1305.13	1292.75	1191.89	1921.45	1093.14	931.674	535.429	334.601	494.951	481.156	333.406	539.594	450.563	638.951	565.941	737.418	470.234	856.351	411.585	493.109
SCO4770		885.261	675.326	688.804	483.248	746.129	724.999	698.043	468.562	634.226	522.808	510.199	492.263	657.122	487.034	426.813	553.968	301.388	288.234	273.414	226.53	303.892	368.236	248.998	357.872	275.977	341.985	283.691	277.334	263.107	324.086	262.812	319.256
SCO4771		121.908	141.83	145.226	118.704	147.315	112.867	139.812	121.621	130.508	133.602	120.266	114.648	122.567	130.4	118.626	135.772	105.699	101.753	110.202	111.776	102.763	102.485	90.5687	96.5867	105.295	106.185	88.553	100.353	85.342	104.118	83.6019	91.3004
SCO4775		282.12	201.727	257.467	201.429	231.765	157.351	184.743	178.951	199.853	174.436	154.96	180.529	192.748	164.51	146.369	207.534	101.364	102.331	113.806	109.933	102.931	120.45	110.458	118.87	121.184	150.472	91.557	118.424	106.069	108.633	122.15	125.98
SCO4776		194.535	210.999	258.366	210.282	267.75	199.876	234.131	171.595	211.541	213.856	200.303	179.134	200.629	193.298	185.756	203.331	197.002	153.879	148.098	175.456	182.594	186.529	160.309	166.138	173.635	211.568	174.256	176.04	172.609	181.778	180.521	162.341
SCO4784		131.118	135.051	133.118	144.828	133.958	144.897	121.554	112.312	120.524	130.984	130.922	119.285	123.667	123.609	152.388	112.8	123.1	134.237	137.298	139.777	121.883	131.883	133.25	114.963	136.743	120.6	133.339	121.136	143.596	126.677	138.363	135.534
SCO4785		581.874	556.059	542.248	341.591	505.279	277.929	308.671	274.029	285.552	260.308	313.46	257.4	320.794	275.425	233.41	293.865	227.54	155.193	166.082	116.48	179.076	211.421	156.748	189.46	141.049	174.858	168.267	147.964	132.013	158.074	146.675	127.921
SCO4789		75.2503	91.0887	79.8756	85.2099	84.6227	86.359	86.3223	79.5467	82.0296	82.2428	86.8158	77.4499	73.6047	73.9146	77.2525	79.7305	76.1888	85.4668	90.0006	83.414	88.1637	81.9644	95.0258	89.8677	87.5485	96.4143	81.0847	84.0633	81.5999	91.7446	91.7615	85.9909
SCO4808		4479.16	3040.3	3496.91	2018.03	3842.07	2279.64	2318.93	2227.58	3247.97	2221.1	1981.54	2177.41	2415.5	2751.68	1690.3	2720.93	1507.21	1204.69	954.144	855.463	1280.4	1327.9	770.157	1284.58	1191.66	1848.19	837.96	943.97	602.649	1108.01	510.336	618.714
SCO4809		2351.95	1842.65	2053.09	1184.18	2313.45	1485.35	1538.81	1295.65	1891.55	1300.31	1125.33	1352.86	1479.82	1651.15	1026.64	1598.17	789.831	737.278	601.399	507.784	732.526	816.258	538.953	752.886	687.958	1107.46	524.361	547.158	373.58	569.104	370.213	380.648
SCO4810		170.212	149.909	156.255	169.693	162.597	162.744	143.445	157.865	158.445	156.988	145.619	185.594	141.879	156.6	173.77	163.918	141.377	161.393	166.439	217.338	182.671	171.326	178.317	173.601	153.573	183.387	174.937	166.637	184.757	181.988	209.859	173.02
SCO4811		147.836	140.752	139.888	142.399	139.52	164.581	140.503	147.002	142.068	144.896	147.869	187.193	131.109	148.988	170.814	143.925	162.149	147.461	168.364	225.659	157.838	153.085	185.748	179.389	141.138	190.349	162.008	166.268	207.483	175.781	198.596	196.396
SCO4812		274.668	240.78	273.421	211.952	276.852	161.338	212.669	171.954	167.188	194.821	176.398	200.321	197.162	200.045	179.69	206.197	130.351	137.046	165.424	170.595	162.11	158.143	151.213	181.467	142.748	187.344	137.953	150.845	139.689	162.398	134.403	142.576
SCO4813		2133.04	2075.18	1898.1	1270.43	1425.26	897.034	1138.25	1013.01	880.263	885.78	740.394	786.65	923.497	659.983	724.475	790.316	302.627	266.559	289.475	265.347	263.416	331.196	245.942	308.098	287.627	333.464	271.925	352.368	273.68	362.289	332.065	271.57
SCO4814		720.664	555.43	581.453	309.696	476.912	279.977	262.011	227.135	271.953	232.286	191.287	199.313	285.957	255.966	154.725	258.23	72.3517	50.288	52.1624	60.3186	62.9342	60.6006	65.4002	73.6514	87.4757	90.3605	78.3117	76.7802	59.5918	86.5631	82.5318	76.5491
SCO4822		413.681	437.928	328.207	256.057	316.014	152.586	213.211	165.046	146.085	178.878	172.615	134.917	161.957	140.695	154.73	158.705	129.729	109.864	139.038	140.528	143.494	139.81	123.326	133.106	119.42	144.034	125.235	146.194	118.821	154.822	139.948	109.646
SCO4823		70.7571	77.6734	68.2213	85.0936	75.6596	87.3725	81.9357	84.5949	101.256	86.8049	92.4737	83.7633	81.0489	88.3158	99.3959	83.6717	100.929	81.7509	78.8769	84.3957	83.3164	83.2698	84.922	79.9476	85.1499	81.726	84.3128	103.011	89.0344	84.9135	71.5965	87.5454
SCO4824		1700.58	1583.33	1729.98	1149.39	1657.29	1190.32	1381.5	1333.05	1198.55	1219.43	1138.83	1260.26	1214.74	1106.76	1015.68	1284.42	915.518	664.061	683.673	628.477	690.344	652.668	541.886	631.423	539.984	628.729	519.731	482.558	548.754	608.243	441.478	470.396
SCO4825		128.524	129.819	122.461	110.583	128.174	82.1318	107.601	91.2777	88.0426	95.2659	89.6024	84.0304	93.1158	73.8157	83.3831	115.034	73.602	71.0058	67.2635	69.5761	74.7249	67.4049	65.7584	83.4324	61.6214	77.9353	53.6541	59.041	63.9561	54.9245	70.6674	51.427
SCO4826		122.548	141.499	145.042	117.546	119.46	113.094	133.997	109.016	126.427	119.316	120.374	117.017	144.26	155.556	120.382	137.494	118.459	110.695	125.52	99.1965	118.9	141.513	120.898	129.193	114.723	125.747	109.908	132.706	88.1587	119.443	96.473	121.762
SCO4827		1100.15	938.072	1023.2	803.097	981.01	969.973	1485.47	1488.61	1401.13	1455.27	1561.38	1534.97	1746.26	1476.84	1272.22	1472.37	822.61	683.478	710.331	568.281	827.477	873.567	532.492	736.978	582.126	960.668	550.005	608.063	499.605	673.294	421.719	551.095
SCO4838		133.325	140.445	119.253	137.352	128.955	139.307	120.204	136.505	134.27	134.338	127.258	158.916	133.472	116.52	158.582	121.021	158.153	129.899	131.887	163.066	145.414	141.389	157.2	107.256	143.671	144.003	146.524	147.641	158.315	152.685	149.797	166.593
SCO4839		397.251	440.283	437.254	354.261	411.885	298.999	380.566	328.363	336.287	377.003	393.28	360.936	390.468	395.908	295.557	575.437	403.214	296.245	287.076	233.774	255.019	288.548	230.48	290.21	231.078	289.284	234.273	227.196	200.411	238.82	189.585	185.44
SCO4847		732.245	684.933	670.849	688.806	603.692	598.341	632.916	572.791	658.682	578.859	611.83	615.061	592.01	610.926	650.695	517.615	419.059	493.335	534.123	431.826	545.629	510.376	516.571	490.851	509.203	565.136	566.235	536.08	575.178	419.181	505.898	448.799
SCO4848		83.2317	59.8164	56.8664	39.7706	63.0315	43.8148	56.7481	37.1722	52.1766	41.0652	45.8113	57.3155	52.9157	46.2302	38.3851	52.5498	33.0679	31.245	31.0114	36.1246	30.4395	28.8972	27.9263	37.7419	35.9666	50.8952	29.4082	29.4497	29.9916	28.9202	36.3878	30.3101
SCO4849		174.305	175.405	212.979	183.141	180.95	166.713	169.355	163.668	161.09	166.161	168.508	167.513	146.546	147.89	161.306	174.896	163.625	148.484	161.131	155.501	169.389	131.648	162.656	138.734	144.783	149.796	140.598	158.148	173.494	136.621	164.32	177.548
SCO4855		1042.79	805.078	976.046	578.035	979.855	405.973	484.592	451.113	462.05	434.77	369.895	500.563	439.601	474.993	389.086	399.373	276.803	231.843	262.156	235.043	264.366	289.076	206.985	234.901	241.16	277.526	219.689	206.526	164.651	224.475	155.917	177.593
SCO4856		1383.98	1192.43	1279.32	954.381	1402.12	788.132	647.411	778.152	846.373	729.755	619.299	741.97	626.616	904.463	635.189	711.556	389.032	428.016	341.709	380.792	434.26	473.353	352.788	418.831	406.83	535.604	316.881	366.339	244.39	379.175	275.476	337.859
SCO4857		1835.29	1535.58	1712.25	1053.41	1579.2	670.408	891.206	886.157	810.307	863.101	787.039	901.11	818.488	751.12	757.138	781.815	451.594	361.035	464.297	437.486	503.148	484.425	296.21	426.056	338.536	572.262	266.76	301.738	223.607	382.15	241.438	238.919
SCO4858		1171.44	634.509	909.967	487.267	1204.29	397.956	497.51	424.349	548.753	494.237	457.479	432.647	603.327	531.114	401.863	366.754	315.457	261.494	178.775	160.34	255.075	280.43	151.649	271.845	186.309	313.661	204.292	180.061	161.556	214.636	100.365	189.038
SCO4859		296.475	303.87	285.149	231.129	300.815	220.253	293.467	260.243	371.003	307.391	336.89	342.897	354.424	348.015	309.513	411.196	314.33	343.872	222.466	263.091	274.511	257.342	270.633	231.341	249.897	218.148	244.132	251.613	245.873	260.923	283.269	234.19
SCO4860		95.9156	78.3781	100.86	86.7824	93.8693	82.1539	121.896	158.332	120.667	114.435	89.5391	101.175	79.0009	70.9649	78.0823	116.475	89.0122	79.8509	82.5483	96.236	75.8912	62.55	79.4276	84.9413	85.7316	85.9728	82.7507	72.6987	79.9577	71.0479	97.1089	90.9444
SCO4883		496.951	385.853	455.142	343.557	490.428	374.425	395.283	426.987	504.89	399.092	424.986	542.245	619.209	592.205	474.267	686.417	360.597	381.494	365.097	384.146	397.957	338.813	272.255	327.509	306.246	382.66	339.238	351.791	296.301	362.246	295.119	341.913
SCO4905		178.773	196.116	189.014	200.779	181.117	187.147	197.551	189.055	190.399	178.493	206.187	229.384	174.768	173.5	208.284	203.24	228.354	201.944	223.62	238.399	222.362	225.573	212.142	196.152	207.735	231.764	212.628	199.402	234.191	213.167	239.861	214.914
SCO4906		437.983	463.115	365.133	375.675	353.366	378.5	400.276	394.043	386.355	364.225	368.468	398.723	384.493	360.701	416.433	366.457	339.51	305.726	333.799	313.395	376.89	357.4	348.436	308.927	303.879	368.302	313.831	335.715	388.521	316.503	337.717	278.141
SCO4907		605.958	561.477	495.431	438.532	501.6	505.032	504.47	457.776	438.113	458.879	502.864	431.363	489.367	522.519	490.584	535.716	454.872	368.607	404.592	396.029	417.318	481.342	368.075	404.085	407.44	415.643	371.076	355.829	358.018	388.353	420.682	369.84
SCO4908		214.419	207.974	168.02	164.542	192.526	107.085	139.772	153.251	144.791	218.114	222.736	238.368	323.19	222.472	321.836	487.476	358.188	404.671	443.835	344.267	491.154	516.006	261.656	504.338	265.948	484.835	264.933	203.773	264.045	337.105	172.158	242.367
SCO4912		72.3939	69.7258	80.1074	70.2829	68.537	67.631	71.6034	71.4538	83.6393	74.6178	84.6849	88.6546	83.6141	73.5912	67.2788	138.707	178.045	129.455	92.1644	85.0062	82.5113	84.8766	89.3041	90.6233	95.6911	89.7965	87.5334	85.5407	76.0108	81.314	94.6152	80.8139
SCO4913		90.9649	91.175	74.8368	81.4195	91.6449	92.1558	81.1882	83.9352	97.0755	84.5708	87.3227	90.0281	96.8534	112.181	91.9174	156.455	206.742	184.901	99.0917	109.492	95.9835	95.5214	93.7604	90.686	99.5106	91.0872	98.4062	85.4196	93.2374	99.6863	104.201	89.459
SCO4914		246.644	217.998	200.77	221.774	249.381	199.777	194.365	224.49	240.626	232.486	243.61	236.75	237.378	239.548	207.601	481.133	716.256	548.67	306.926	257.23	292.474	271.347	247.315	231.011	280.258	224.013	229.657	242.466	192.768	233.594	255.378	233.143
SCO4915		118.297	88.1126	98.52	102.563	107.942	93.7774	99.9137	86.3083	90.6445	91.6655	97.6552	97.2504	87.7558	85.6416	90.2733	101.744	79.752	77.6819	81.2824	97.8121	82.2844	82.1865	82.1068	84.3389	90.2847	89.1971	78.8203	76.31	86.9588	83.3277	99.1262	87.9901
SCO4918		71.9031	77.9759	67.8096	74.359	79.1397	80.3671	75.3589	77.7443	73.1848	96.0319	78.2458	80.1045	77.5403	75.576	83.5396	78.1188	79.4327	68.3426	74.6185	88.4269	77.9811	74.0477	70.2029	73.1687	69.9415	66.7354	72.2873	76.511	62.2496	77.7851	75.2906	98.8177
SCO4919		196.187	160.578	196.692	147.456	201	141.701	131.511	140.384	152.794	143.286	131.868	151.261	125.333	143.804	123.921	132.423	116.328	94.0778	86.5643	114.786	93.0227	98.3595	89.7301	97.3891	88.4404	129.389	90.4156	96.3621	86.3172	91.9652	101.465	105.649
SCO4920		96.8461	147.135	153.435	146.277	327.26	154.496	276.204	321.026	424.158	354.499	286.888	406.847	437.799	414.958	276.204	841.574	424.792	470.018	300.411	175.914	194.118	194.162	185.066	209.115	164.183	187.831	128.676	177.057	142.215	199.283	128.816	174.767
SCO4921		1284.42	1090.44	2325.14	2195.99	2428.38	371.045	422.184	489.546	561.254	542.758	602.553	606.965	534.289	598.958	482.122	537.432	436.61	554.24	499.551	582.752	533.385	507.005	405.639	577.279	568.319	789.469	507.713	636.586	415.861	681.538	463.427	551.08
SCO4922		51.0251	53.3465	52.7104	71.181	43.3737	61.9284	57.378	55.5407	57.3188	52.3261	54.8912	61.0205	43.0466	57.3204	65.3873	61.1666	72.3196	60.5549	63.4051	63.2434	69.1303	67.046	84.0585	67.7468	68.9978	62.8402	63.5617	57.8482	74.3517	69.8096	67.5825	70.9577
SCO4924		128.544	131.419	173.391	153.456	167.2	79.3007	142.215	107.41	109.812	134.353	154.49	150.782	216.555	167.134	203.909	188.038	226.402	226.138	237.784	234.562	238.569	269.909	186.34	266.255	195.098	366.428	211.821	183.385	203.116	202.892	160.397	194.659
SCO4925		357.961	312.94	406.936	266.651	389.163	251.602	271.553	272.569	281.717	271.575	264.53	327.534	250.512	263.204	271.885	278.411	263.975	281.478	258.209	468.634	263.144	274.838	285.056	226.149	272.874	238.414	294.554	248.933	263.334	304.298	339.625	362.215
SCO4926		125.18	96.6302	93.1817	96.3455	96.3033	83.0875	73.5344	75.1433	73.4701	69.0087	76.9217	67.5243	80.6693	72.4632	69.1528	85.5081	72.6469	71.9049	73.6212	77.1855	64.5525	76.0824	79.265	73.4672	89.6384	90.211	72.68	77.7963	69.9406	74.7577	73.7059	61.972
SCO4927		263.532	300.716	299.293	369.024	269.27	331.82	297.9	300.376	326.521	297.011	319.231	297.075	313.73	336.683	324.136	287.297	387.802	374.31	310.326	323.904	316.909	310.053	382.083	274.244	324.466	250.128	395.637	352.728	407.154	323.831	343.907	328.797
SCO4934		778.135	724.035	723.729	481.933	923.094	637.899	691.966	585.822	687.18	600.725	554.036	676.992	703.606	702.709	496.799	533.851	467.45	584.91	528.355	494.157	670.325	644.624	458.079	679.846	581.583	829.619	344.735	460.961	315.845	445.338	274.165	391.103
SCO4944		42.1545	31.6933	36.968	40.7446	37.087	43.3078	44.8017	40.5924	36.7988	43.8738	51.9431	39.1185	50.7501	45.9725	42.7891	41.0594	46.3036	45.0205	43.4331	46.3667	39.8775	43.8094	47.2716	44.1333	55.9379	50.8348	49.238	40.5111	50.4533	42.4991	46.497	45.0512
SCO4945		98.1403	101.316	84.6841	70.4485	74.7313	117.637	161.754	118.648	159.326	123.122	104.204	83.4806	77.9121	73.2599	81.3035	71.2947	77.5364	69.7318	84.4758	87.2874	81.2914	88.342	85.7917	78.2186	86.452	86.4762	84.0293	81.5461	83.8072	99.0973	88.9021	77.3579
SCO4963		48.9305	49.8774	50.7696	55.772	43.8327	52.7744	48.9958	47.3613	55.0198	55.9197	57.5818	46.8009	52.4703	62.6893	67.3687	64.3682	70.237	60.9323	52.1793	50.0783	56.1379	59.7059	49.9805	62.0208	62.4816	57.0153	59.332	64.3421	55.3725	58.4718	52.7919	62.0313
SCO4964		75.704	71.3312	61.2941	65.4224	61.2524	76.376	73.7436	76.5385	69.7769	75.4779	78.39	78.169	75.6528	88.2657	77.1504	86.475	85.9623	77.3301	85.4249	96.1544	81.1603	82.57	82.7436	94.7674	105.082	86.7907	87.2536	93.4774	79.399	95.4653	97.1536	93.5856
SCO4965		276.126	303.507	277.9	298.944	263.434	236.246	319.578	248.37	295.799	323.318	321.597	212.99	395.705	272.281	271.231	206.921	269.173	272.563	271.147	127.15	252.852	285.087	253.51	210.334	210.726	256.652	258.715	257.501	230.915	192.703	215.913	192.591
SCO4966		87.1958	92.931	73.6459	77.0314	94.8845	61.6306	82.4168	69.8791	70.804	80.4918	92.1617	74.2532	84.5417	57.4414	61.8554	88.2448	62.3455	44.6984	62.486	61.2042	43.3677	60.5664	48.2066	55.2975	43.43	62.6309	52.5142	54.9179	45.0781	50.7322	54.0085	50.203
SCO4967		473.504	558.932	575.918	433.326	467.168	1060.55	1199.12	707.933	567.672	542.742	482.853	335.564	546.108	396.368	416.823	496.938	501.888	517.167	514.474	314.36	472.157	505.221	418.026	523.887	415.452	527.605	373.168	445.88	402.649	510.248	316.673	473.706
SCO4969		42.284	41.6861	40.4766	40.4996	36.7565	46.1528	48.0052	40.0972	40.945	39.2577	41.3665	41.9777	38.813	43.4106	47.6354	40.1253	46.5285	50.8377	50.7838	46.7168	45.6715	50.2522	50.1163	45.8484	46.3151	47.184	56.9873	47.6349	56.4481	55.3737	53.8009	53.8975
SCO4970		200.762	152.153	164.394	187.69	173.495	219.107	198.924	169.152	199.206	189.506	200.91	187.23	155.626	221.977	208.187	194.804	257.205	248.01	218.096	213.572	219.332	189.469	240.032	199.248	227.577	210.977	252.883	217.047	238.284	219.558	288.03	245.773
SCO4971		77.4475	85.7182	80.5572	80.8694	70.5467	78.501	68.7388	72.7706	67.6726	73.5495	80.1032	81.9986	71.9478	75.9483	87.4196	95.1752	82.2567	96.5498	115.843	100.741	102.574	94.7479	93.3646	85.0254	88.151	79.8054	95.0966	92.2164	87.1618	76.3828	93.0238	90.3329
SCO4972		56.0611	46.2501	49.7169	50.7592	52.3881	60.323	49.2942	51.1496	50.4035	50.7863	50.4848	62.6052	42.1052	53.3894	55.5148	63.2215	59.1455	62.2607	67.7349	71.3818	75.7324	65.9837	62.2637	83.02	68.9059	83.494	63.3222	59.7046	60.9328	60.5598	67.9643	64.7648
SCO4973		132.869	121.927	132.096	135.323	130.667	140.931	139.15	146.214	133.96	143.203	134.459	166.886	123.676	145.285	137.331	144.299	163.892	154.778	162.828	179.111	179.662	145.62	161.139	217.218	142.386	162.785	163.216	168.592	186.186	158.225	198.726	156.339
SCO4978		165.849	168.751	179.515	140.026	188.247	135.867	165.701	181.64	173.247	160.699	183.013	179.734	154.107	166.76	150.189	175.107	153.449	149.586	159.58	159.175	158.529	139.902	127.106	156.182	139.144	127.895	126.254	132.757	146.722	122.499	114.601	101.665
SCO4979		463.612	364.797	314.841	356.375	545.855	181.243	167.471	378.201	358.213	458	723.908	1038.63	1154.55	1356.15	1386.11	3368.18	2072.88	2087.54	1704.71	1875.48	2200.28	2224.96	1450.21	2088.81	1381.73	1502.19	1000.11	1204.19	905.89	1518.6	736.574	851.537
SCO4983		126.886	109.218	91.6687	104.992	106.642	142.425	126.713	108.482	115.976	115.837	115.938	99.7736	122.082	97.036	114.522	101.883	112.997	108.882	116.459	104.501	105.382	118.638	102.479	125.158	102.536	125.05	123.805	144.14	148.955	144.626	124.347	141.778
SCO4994		369.318	272.115	294.12	246.278	282.702	211.261	268.389	239.823	266.723	256.403	291.466	173.952	275.592	243.505	223.718	211.574	203.059	256.429	221.094	160.543	182.082	209.482	192.483	201.802	205.058	197.802	193.588	197.006	132.311	206.715	152.87	207.542
SCO5022		333.365	386.77	356.063	318.506	311.788	230.308	332.599	275.48	258.926	259.575	298.721	235.394	302.41	245.382	291.242	235.315	269.194	313.501	236.344	210.827	283.28	323.448	204.88	266.446	279.108	199.064	257.004	203.562	228.906	207.173	229.904	206.359
SCO5023		276.966	235.514	233.757	224.161	237.332	198.191	251.017	191.219	220.565	194.92	227.379	155.995	197.754	206.22	253.689	212.007	263.929	235.773	222.805	167.873	224.27	244.653	216.431	224.908	210.724	213.854	261.246	228.416	221.31	227.58	171.486	180.981
SCO5028		114.081	128.802	114.047	151.263	102.27	191.103	159.362	149.412	163.758	153.962	154.503	123.685	162.97	177.554	170.759	234.417	359.587	435.37	282.655	266.103	307.628	302.762	292.15	272.651	268.348	333.498	226.365	297.036	280.047	290.432	222.977	295.209
SCO5029		1507.69	1346.85	1217.68	907.746	1653.93	829.459	1526.34	1231.36	1292.27	1335.31	1269.64	1356.1	1744.08	1300.4	1151.46	860.042	647.534	797.344	760.756	542.496	724.763	616.39	359.383	631.429	421.278	656.324	506.14	440.204	320.653	507.523	249.958	351.58
SCO5040		171.814	202.899	176.457	188.365	187.032	199.683	212.643	211.083	184.245	202.934	194.768	186.884	196.251	202.938	180.236	208.827	162.734	160.269	199.741	203.076	185.921	167.768	188.434	176.446	205.404	223.171	164.533	154.101	180.006	174.51	191.022	157.344
SCO5044		701.452	693.249	660.853	684.281	518.945	721.365	727.51	570.993	817.888	833.779	728.877	645.597	871.304	871.169	727.44	827.204	813.455	676.538	622.307	523.48	659.301	644.781	662.565	591.802	591.377	648.733	685.459	731.752	669.531	642.304	619.121	567.312
SCO5045		78.8235	64.5834	79.0224	74.4132	69.0539	70.4139	66.8933	58.0284	71.1325	69.0442	67.2385	62.6964	76.3728	76.9514	56.1508	62.1359	62.2615	67.0682	58.3638	62.5898	70.5192	81.3591	70.4765	64.9242	64.444	82.9586	83.6477	65.2248	75.6011	66.6118	91.9978	65.6344
SCO5047		141.648	143.601	123.417	135.214	171.669	93.6542	101.941	105.978	144.448	134.123	150.025	155.823	167.832	190.095	180.692	226.597	172.133	143.067	124.172	97.4703	142.447	143.416	110.278	109.076	100.666	100.733	105.818	125.702	115.696	132.272	91.8777	114.518
SCO5048		191.145	178.503	180.362	155.153	208.102	168.101	227.872	196.347	177.722	183.375	169.839	186.811	181.969	191.391	151.969	153.949	174.553	123.085	108.246	114.062	117.354	131.995	144.582	104.431	137.522	108.886	135.085	127.721	120.419	129.216	113.435	144.454
SCO5056		86.8731	78.7147	73.6903	86.4797	74.918	90.7878	83.2839	80.2909	88.9855	77.1565	92.3066	68.7939	86.0515	85.6082	81.2549	83.099	91.7804	74.67	77.2743	89.1167	95.1681	80.5056	89.2575	77.6008	98.1903	90.7212	90.6411	95.1126	87.8952	93.5412	97.5235	90.999
SCO5057		34.7263	36.6457	37.9796	38.6081	37.2202	38.4907	41.7888	39.5463	40.4342	34.4352	37.8573	42.3422	35.8065	36.5922	41.9312	41.0671	32.6906	34.7094	42.0074	42.6867	37.8788	40.1666	41.8437	50.4272	46.0604	55.0532	41.8746	39.4628	46.9934	39.4999	51.2155	42.3212
SCO5058		695.15	606.071	591.934	521.892	494.258	546.371	585.767	509.782	553.375	546.731	591.127	644.757	660.061	535.108	499.416	567.06	604.35	546.894	473.457	407.959	468.437	469.549	467.297	517.465	444.441	570.559	425.182	435.679	535.396	414.036	352.677	407.843
SCO5060		227.126	225.382	266.4	217.768	256.718	278.243	293.915	281.485	293.645	269.374	281.873	292.196	282.159	239.959	309.327	268.117	271.635	249.878	259.863	283.774	304.674	278.594	300.511	270.476	280.425	289.039	299.093	292.443	274.425	291.45	311.497	275.872
SCO5061		592.76	543.935	629.266	478.776	568.309	445.76	440.167	397.312	371.236	376.012	358.345	381.666	387.718	418.884	331.535	311.404	241.296	229.542	288.529	252.587	275.495	256.553	260.856	266.448	264.253	303.397	237.957	299.726	194.747	259.111	239.671	215.38
SCO5077		199.692	189.038	242.723	149.847	187.752	141.481	194.037	178.904	129.239	164.175	142.6	146.328	161.516	155.368	133.432	158.94	138.06	166.508	206.438	166.484	208.452	286.416	264.057	515.629	1688.31	2844.5	1851.9	1685.87	1411.45	2758.48	1180.9	1574.98
SCO5078		28.313	30.7163	28.0646	28.1044	31.5756	31.594	28.9191	29.7798	28.7328	29.9191	27.0606	28.8873	28.2032	27.1848	28.6985	29.5359	35.7936	33.2929	33.679	34.0735	36.5308	51.6999	47.5272	91.1176	442.166	977.342	505.992	648.029	375.292	705.626	376.135	507.72
SCO5079		40.1375	40.1553	39.7626	47.1122	50.2988	47.8373	44.5348	45.428	42.8043	43.2976	45.8953	41.3626	46.5122	45.9001	58.0911	42.9752	50.6569	50.1705	52.2313	51.2203	74.1941	91.223	91.9374	183.823	624.467	1306.33	810.331	894.858	560.486	1169.28	624.693	876.91
SCO5080		96.6866	115.854	96.15	106.929	101.444	125.109	132.412	150.421	138.75	96.8216	122.078	143.369	126.413	118.451	115.978	118.575	167.842	139.74	148.871	126.37	173.56	170.224	194.141	269.056	513.795	1453.7	748.506	925.312	655.054	1004.71	590.637	827.466
SCO5081		96.112	104.971	92.1986	102.17	104.71	114.205	98.8896	96.499	105.512	92.3075	102.516	109.627	93.7136	109.18	122.145	101.644	114.858	115.923	103.815	114.252	148.273	115.537	133.666	136.694	235.166	459.018	251.583	452.861	256.736	363.164	210.7	280.94
SCO5100		50.7425	65.3168	57.2606	75.2997	72.5866	72.1146	75.4919	68.0324	78.1742	88.6944	70.5136	58.5498	88.0307	85.0729	88.1451	78.6368	92.8998	71.3343	64.611	57.8471	70.4646	71.0322	74.6746	66.9564	62.3583	59.5185	73.4365	79.1087	73.2303	64.9418	58.0275	82.3063
SCO5101		386.816	289.221	379.272	187.012	416.214	359.383	327.681	189.25	234.933	162.48	116.731	151.694	178.093	166.005	114.543	126.31	105.328	125.746	104.138	101.721	129.61	144.677	126.779	167.487	177.74	188.227	151.12	224.837	164.376	201.845	158.7	151.333
SCO5102		177.332	223.049	220.72	224.744	178.715	209.81	244.35	211.625	189.952	180.112	187.974	193.334	206.345	194.057	187.459	147.022	238.633	187.798	200.695	178.387	185.878	197.982	227.424	174.175	143.27	169.491	183.829	224.185	179.042	226.547	144.446	201.584
SCO5111		539.443	395.34	477.008	275.22	527.471	311.481	342.484	276.485	339.64	282.438	269.78	242.56	300.668	307.889	240.504	280.416	194.791	159.142	188.953	174.106	204.317	227.196	150.373	205.765	185.65	153.461	154.432	224.18	157.849	207.413	133.726	117.004
SCO5122		268.721	268.473	274.097	225.72	266.104	220.389	279.903	231.707	231.42	269.119	266.585	303.112	257.956	248.361	301.998	330.417	233.73	220.824	238.657	214.265	211.63	198.299	162.395	251.711	206.648	246.193	191.968	177.572	197.708	207.964	205.02	211.452
SCO5123		1808.48	1643.37	2071.72	1227.75	1971.06	1115.59	1644.57	1159.57	1254.11	1300.96	1324.35	1183.54	1572.54	1235.22	1053.74	1518.19	1549.25	1569.21	1395.34	1160.1	1259.27	1427.26	993.916	1179.08	1134.31	1110.95	780.05	870.263	676.893	969.889	466.904	719.903
SCO5124		478.975	398.296	499.752	354.086	455.063	524.3	524.807	496.179	444.348	525.865	524.412	554.004	515.314	518.23	521.679	468.022	513.559	496.586	561.923	554.915	494.904	487.431	415.261	431.174	469.781	577.813	384.36	343.634	353.679	488.867	335.771	334.169
SCO5125		69.839	70.1555	65.8876	70.5454	70.9795	72.2855	75.7622	78.552	82.1796	86.5846	85.1293	90.7549	87.718	84.0399	80.7676	87.1562	86.5086	95.0019	84.599	80.6803	83.253	85.7618	96.4906	85.3121	98.9412	73.543	81.1432	84.2852	72.8206	97.7495	86.5989	90.2595
SCO5126		214.523	237.12	261.516	197.802	236.077	198.797	214.362	223.341	220.008	218.783	188.786	230.712	208.706	199.035	184.424	221.928	188.002	177.36	161.78	193.491	193.008	181.813	182.18	188.936	151.153	189.027	190.421	197.809	215.674	172.449	166.552	176.282
SCO5141		120.126	101.691	91.2899	98.6453	100.098	112.735	116.542	115.031	105.934	104.59	109.309	137.209	98.1023	102.994	110.438	116.933	125.473	114.106	109.779	144.1	128.909	118.146	126.171	126.019	119.321	135.273	127.799	105.872	124.846	135.992	140.158	139.575
SCO5142		162.467	136.728	162.942	131.636	137.699	109.982	150.835	130.631	146.844	163.162	143.048	164.721	192.167	134.424	112.28	173.319	172.054	137.117	145.702	136.735	131.97	125.588	108.225	154.85	109.555	157.871	106.113	100.133	120.364	135.669	124.991	108.008
SCO5143		156.378	163.32	160.574	137.453	134.525	116.282	161.59	165.707	139.36	172.348	151.566	165.976	148.856	117.326	141.523	174.679	129.798	133.243	141.07	145.492	149.005	119.617	120.718	170.863	118.732	142.513	127.568	115.868	127.497	122.233	112.963	110.567
SCO5144		183.826	197.961	217.806	160.576	190.989	124.953	157.58	150.003	151.273	148.551	125.394	118.757	166.068	145.619	133.436	164.105	126.644	125.97	140.285	109.054	132.369	130.926	125.232	128.358	123.101	141.146	96.2134	130.872	100.958	122.784	125.659	117.742
SCO5145		2830.98	2343.88	2399.5	1792.36	1737.15	2592.97	2219.64	1829.09	2472.18	1804.71	2111.51	1680.67	2298.9	2832.07	1853.45	1580.86	1678.88	1541.91	1463.2	1049.57	1383.52	1601.53	1778.97	1397.13	1781.6	1249.9	1259.56	1492.95	1107	1277.45	1022.44	926.594
SCO5146		100.357	90.4623	110.433	103.946	119.542	104.402	106.792	106.359	98.9062	100.049	87.1497	133.368	121.003	93.0782	93.6507	112.902	114.16	109.18	105.136	134.818	116.331	106.833	109.581	91.0772	85.7977	103.238	122.521	97.7686	103.75	111.404	111.093	100.9
SCO5147		362.905	281.135	284.033	205.694	453.373	335.128	563.971	564.025	591.125	655.274	599.933	759.984	894.689	736.332	570.584	731.007	447.653	518.169	571.074	537.415	678.024	734.052	476.06	747.311	544.642	750.906	387.367	446.391	322.716	450.537	256.174	325.781
SCO5148		281.814	326.192	292.657	237.619	315.284	268.496	501.061	463.759	474.79	521.123	521.073	535.251	633.52	475.144	457.135	489.412	361.854	370.457	430.484	299.669	422.481	514.76	322.623	443.782	284.132	403.38	333.07	310.262	282.001	366.477	205.145	302.629
SCO5150		555.317	583.182	667.061	456.464	629.627	372.383	601.043	538.329	396.568	505.564	501.327	501.739	645.847	425.189	455	587.269	711.777	649.717	591.226	474.986	553.384	571.497	389.674	523.455	384.211	513.903	414.977	389.257	348.568	495.959	261.358	303.97
SCO5152		225.462	241.538	229.332	217.642	262.642	283.597	337.248	282.682	229.684	247.854	247.796	245.415	320.691	276.939	220.239	230.206	268.399	244.929	229.31	178.199	234.881	247.797	199.88	210.781	217.395	226.146	218.421	215.067	242.374	240.283	195.524	232.127
SCO5156		372.597	425.022	374.43	450.99	459.52	452.129	368.699	395.976	422.853	416.301	362.468	378.575	403.471	401.289	424.211	374.238	432.717	414.025	393.725	295.809	407.408	414.877	410.704	324.052	379.167	391.398	435.424	412.013	420.482	406.872	409.619	437.628
SCO5157		53.3577	65.1648	51.3666	56.098	50.8375	64.4229	53.1195	53.0635	56.2614	54.901	62.001	49.7813	51.9725	63.4051	45.7938	48.697	46.0764	43.52	50.812	49.9338	47.6946	50.7941	54.1003	57.6149	58.2571	59.6087	54.1042	52.4156	57.7539	56.7359	68.3758	61.6234
SCO5158		503.674	430.675	526.45	428.167	454.869	494.026	480.921	438.502	463.984	487.124	443.121	563.535	419.51	438.611	363.455	432.664	358.501	406.044	396.835	635.517	404.052	417.608	438.878	468.508	420.843	525.733	498.568	451.85	469.724	419.366	640.697	492.835
SCO5159		71.3143	63.9962	70.7217	77.588	83.9376	79.5821	58.1083	66.9881	64.9939	82.4821	69.2996	79.9628	69.5257	71.4908	65.2566	86.4455	67.6457	69.7176	79.6096	95.1918	71.3732	75.3953	77.5703	90.1257	112.228	82.3969	69.7514	80.4159	93.2093	74.6281	100.299	96.6383
SCO5160		588.955	713.22	637.706	755.758	598.058	817.042	759.635	753.063	763.22	737.195	761.353	701.898	759.52	867.752	711.862	701.257	678.43	751.476	781.13	650.528	790.917	860.314	848.265	780.216	1018.53	767.835	771.441	915.892	840.328	909.25	1010.01	896.823
SCO5161		86.4569	84.4352	88.3524	73.8145	75.0364	71.4961	72.7529	75.0676	80.1473	71.91	70.7016	87.1253	71.3974	75.7422	74.2544	66.3141	65.1707	68.304	70.8565	78.066	72.5635	66.9023	73.1559	80.2012	71.9874	76.713	77.075	76.0684	75.2704	69.5962	101.38	73.5604
SCO5166		687.766	498.068	433.343	398.162	454.196	407.804	335.359	328.397	362.46	308.927	300.632	274.19	278.221	356.57	295.799	325.438	232.698	245.616	294.368	273.044	259.49	284.629	268.359	350.034	344.314	338.043	306.556	345.783	303.534	314.923	298.77	304.369
SCO5167		244.717	190.675	227.936	142.564	265.548	162.059	164.653	172.194	169.519	173.365	175.937	207.204	169.807	186.28	162.32	179.454	136.351	142.149	154.167	138.195	139.446	146.709	141.288	132.331	144.859	147.42	148.152	129.788	134.85	134.836	141.63	136.935
SCO5169		583.583	675.571	579.116	434.062	494.312	988.784	1184.14	846.574	566.961	610.123	691.187	631.785	829.692	577.345	543.283	510.856	669.127	518.136	544.847	359.582	462.943	443.872	403.27	471.136	354.32	439.324	387.057	388.767	424.772	573.072	248.176	394.543
SCO5170		80.9522	71.4052	71.7727	51.0907	65.5309	63.155	80.3851	63.8331	59.8869	66.0482	57.8607	63.0021	71.0249	58.6681	55.6306	72.8774	50.2508	50.0406	48.313	48.3305	50.7543	50.2338	38.0484	48.4992	45.6676	49.9218	44.1084	43.4388	48.2138	44.0825	48.9607	42.961
SCO5171		255.5	235.013	250.539	186.521	235.736	208.581	222.764	201.687	250.981	216.892	220.308	234.783	255.352	209.644	230.002	201.34	198.592	240.442	210.718	200.091	224.084	198.73	211.054	172.254	220.267	202.465	236.774	191.073	182.047	224.395	268.209	266.31
SCO5172		403.209	431.279	397.721	309.35	287.954	340.777	418.065	301.444	309.236	305.808	361.896	291.043	354.937	296.246	305.223	276.052	287.682	271.664	252.826	210.259	275.984	305.047	246.047	360.335	243.608	354.055	274.901	320.551	252.119	240.45	215.101	214.774
SCO5173		94.8315	91.223	77.0261	76.493	75.6951	83.2743	78.2049	83.5791	84.4149	76.7769	89.9991	72.5491	78.8326	98.0812	84.0722	83.1506	81.1607	68.7569	71.308	73.6174	75.0235	81.5196	75.0928	80.8533	82.0174	70.4741	74.8694	82.8121	83.7226	77.4187	73.8352	72.0558
SCO5178		1483.93	1154.63	1218.32	773.319	1756.62	1467.2	1602.51	982.58	1030.75	862.121	655.246	631.44	730.835	668.53	464.088	683.662	552.443	450.924	262.347	331.934	402.065	447.485	275.759	388.575	220.66	391.08	256.414	317.108	271.895	484.92	216.11	296.295
SCO5181		150.476	156.981	154.154	197.446	150.439	156.746	170.932	164.119	169.605	169.553	157.763	143.172	167.895	172.367	181.667	168.785	173.495	178.542	170.779	158.465	164.819	171.185	184.023	171.356	155.651	174.13	176.918	168.796	191.787	159.184	203.768	170.983
SCO5182		93.5358	94.4722	105.656	113.428	97.3552	110.8	110	101.199	104.015	114.58	111.649	107.526	109.753	111.692	119.117	92.5014	114.405	107.194	108.272	104.27	106.694	103.607	109.984	91.8449	111.66	91.2519	119.257	110.895	100.323	116.237	113.263	108.008
[truncated: 625 more rows]

## Sheet: fit comparison
comparison of differnt types of control - no regiulator, HrdB, and complex hrdB-rbpA
[truncated: 2,143 more rows]

[truncated: 7 more sheets: not controlled constitutively, hrdB or complex controlled, func hrdB or hrdBrbpA, func hrdBrbpA only, func 20% better fithrdBrbpA, func no control, func not controlled at all]
