# Supplementary material for: DNA mapping and kinetic modeling of the HrdB regulon in Streptomyces coelicolor
Source: Nucleic Acids Res. 2018 Oct 29;47(2):621–33. doi: 10.1093/nar/gky1018 (PMC6344877; doi:10.1093/nar/gky1018)
Supplement: Supplementary Data [file gky1018_supplemental_files.zip › Supplementary file 2 genes sRNAs and other RNAs.xlsx]

## Sheet: coding genes
ChIP-seq identified coding genes and oeprons
chr	start	end	length	abs_summit	pileup	neglog10pvalue	fold_enrichment	neglog10qvalue	name	SCO	operone order
Chromosome	21280	21618	339	21455	1886.38	294.70087	2.66998	293.08093	macs2_peak_3	21
										37	2
Chromosome	31106	31469	364	31295	2966.1	870.19543	4.19741	868.07843	macs2_peak_4	38	1
Chromosome	31106	31469	364	31295	2966.1	870.19543	4.19741	868.07843	macs2_peak_4	39	1
										40	2
										41	3
										42	4
Chromosome	44092	44740	649	44577	1981.98	336.3129	2.80522	334.6564	macs2_peak_7	58
Chromosome	63978	64285	308	64139	2000.5	344.87637	2.83143	343.21289	macs2_peak_12	72
Chromosome	66406	66696	291	66551	1622.87	190.31013	2.29721	188.79524	macs2_peak_13	76
Chromosome	70721	71091	371	70902	2887.82	821.38446	4.08667	819.31403	macs2_peak_15	84
Chromosome	75720	76097	378	75906	3735.71	1389.76843	5.28613	1387.00696	macs2_peak_16	88
Chromosome	75720	76097	378	75906	3735.71	1389.76843	5.28613	1387.00696	macs2_peak_16	89
Chromosome	89617	90188	572	90009	1903.11	301.99753	2.69364	300.37106	macs2_peak_20	107
Chromosome	89617	90188	572	90009	1903.11	301.99753	2.69364	300.37106	macs2_peak_20	108
Chromosome	91375	91946	572	91546	1637.21	195.76898	2.31749	194.24838	macs2_peak_21	110
Chromosome	91375	91946	572	91546	1637.21	195.76898	2.31749	194.24838	macs2_peak_21	111
Chromosome	94209	94569	361	94393	2285.52	482.32431	3.23463	480.5466	macs2_peak_22	114
Chromosome	122545	122937	393	122756	3995.63	1581.78821	5.65383	1578.66626	macs2_peak_24	131
Chromosome	122545	122937	393	122756	3995.63	1581.78821	5.65383	1578.66626	macs2_peak_24	132
										136	2
Chromosome	130813	131274	462	131122	1689.79	215.15044	2.39188	213.60971	macs2_peak_25	137	1
Chromosome	130813	131274	462	131122	1689.79	215.15044	2.39188	213.60971	macs2_peak_25	138	1
										139	2
										140	3
Chromosome	150209	150654	446	150423	4651.71	1963.33362	6.08197	1959.04016	macs2_peak_29	160	2
Chromosome	150209	150654	446	150423	4651.71	1963.33362	6.08197	1959.04016	macs2_peak_29	161	1
Chromosome	150209	150654	446	150423	4651.71	1963.33362	6.08197	1959.04016	macs2_peak_29	162
Chromosome	155906	156285	380	156089	1780.02	250.72514	2.51952	249.14822	macs2_peak_30	165
Chromosome	155906	156285	380	156089	1780.02	250.72514	2.51952	249.14822	macs2_peak_30	166
Chromosome	157898	158979	1082	158140	4780.17	1593.50916	4.73196	1590.36426	macs2_peak_32	167
Chromosome	157898	158979	1082	158140	4780.17	1593.50916	4.73196	1590.36426	macs2_peak_32	168	1
										169	2
Chromosome	160893	161417	525	161150	4760.46	1982.79395	5.98925	1978.40747	macs2_peak_34	170
Chromosome	160893	161417	525	161150	4760.46	1982.79395	5.98925	1978.40747	macs2_peak_34	171
										173	2
Chromosome	164752	165241	490	164975	4730.58	2012.13892	6.13694	2007.53345	macs2_peak_35	174	1
Chromosome	165294	165682	389	165495	3367.03	1131.56995	4.76459	1129.16553	macs2_peak_36	175
Chromosome	165294	165682	389	165495	3367.03	1131.56995	4.76459	1129.16553	macs2_peak_36	176
Chromosome	165814	166228	415	166020	4179.07	1497.88684	5.08524	1494.92969	macs2_peak_37	177
Chromosome	168418	168810	393	168619	3792.47	1399.18469	5.2396	1396.40857	macs2_peak_39	179
										180	2
Chromosome	170321	170715	395	170512	4403.73	1711.0304	5.54055	1707.59802	macs2_peak_40	181	1
										198	4
										199	3
Chromosome	190686	191024	339	190854	2298.07	455.74832	3.09847	453.99304	macs2_peak_42	200	2
Chromosome	191469	191838	370	191649	3277.41	1071.01001	4.6378	1068.67944	macs2_peak_43	201	1
Chromosome	191469	191838	370	191649	3277.41	1071.01001	4.6378	1068.67944	macs2_peak_43	202
Chromosome	195308	195691	384	195485	4287.82	1449.54663	4.79733	1446.68494	macs2_peak_44	204
										206	2
Chromosome	196987	197390	404	197188	4496.95	1972.12769	6.36302	1967.78308	macs2_peak_45	207	1
Chromosome	196987	197390	404	197188	4496.95	1972.12769	6.36302	1967.78308	macs2_peak_45	208
Chromosome	199802	200182	381	199994	3848.64	1472.28882	5.44589	1469.38281	macs2_peak_46	209
										212	2
Chromosome	204086	204602	517	204386	4716.84	1875.47778	5.68414	1871.56482	macs2_peak_47	213	1
Chromosome	204086	204602	517	204386	4716.84	1875.47778	5.68414	1871.56482	macs2_peak_47	214
Chromosome	205741	206112	372	205932	2987.01	883.32532	4.22699	881.19556	macs2_peak_48	215
Chromosome	206300	206680	381	206491	3485.34	1212.54785	4.93196	1210.03967	macs2_peak_49	216	1
										217	2
										218	3
										219	4
										220	5
Chromosome	221039	221422	384	221212	3911.97	1518.92371	5.53549	1515.92407	macs2_peak_53	231
Chromosome	225115	225419	305	225266	1799.14	258.41058	2.54657	256.82605	macs2_peak_55	236
Chromosome	225115	225419	305	225266	1799.14	258.41058	2.54657	256.82605	macs2_peak_55	237
										245	2
Chromosome	236324	236745	422	236518	3904.8	1513.71948	5.52535	1510.7301	macs2_peak_59	246	1
Chromosome	236324	236745	422	236518	3904.8	1513.71948	5.52535	1510.7301	macs2_peak_59	247
Chromosome	269506	269865	360	269689	2631.49	669.79419	3.72405	667.86053	macs2_peak_61	277
Chromosome	269506	269865	360	269689	2631.49	669.79419	3.72405	667.86053	macs2_peak_61	278
Chromosome	293338	293706	369	293516	3435.75	1178.01978	4.8618	1175.5553	macs2_peak_67	298
Chromosome	293338	293706	369	293516	3435.75	1178.01978	4.8618	1175.5553	macs2_peak_67	299
Chromosome	298954	299352	399	299151	4234.64	1764.79175	5.99194	1761.19958	macs2_peak_68	304
Chromosome	298954	299352	399	299151	4234.64	1764.79175	5.99194	1761.19958	macs2_peak_68	305
Chromosome	347984	348235	252	348100	1432.86	126.56566	2.02841	125.12733	macs2_peak_71	344
Chromosome	395491	395870	380	395702	1497.99	147.21207	2.12054	145.7464	macs2_peak_75	381	1
										382	2
										383	3
										384	4
										385	5
										386	6
										387	7
										388	8
										389	9
										390	10
										391	11
										392	12
										393	13
										394	14
										395	15
										396	16
										397	17
										398	18
										399	19
										400	20
										401	21
Chromosome	424311	424651	341	424504	1947.32	321.18811	2.7562	319.54453	macs2_peak_76	402
Chromosome	424983	425366	384	425174	3644.28	1324.39258	5.1568	1321.73035	macs2_peak_77	403
Chromosome	424983	425366	384	425174	3644.28	1324.39258	5.1568	1321.73035	macs2_peak_77	404
Chromosome	432427	432763	337	432610	2019.62	353.51614	2.85848	351.84567	macs2_peak_78	413
Chromosome	433484	433874	391	433686	3276.81	1070.34216	4.63695	1068.01221	macs2_peak_79	414
Chromosome	433484	433874	391	433686	3276.81	1070.34216	4.63695	1068.01221	macs2_peak_79	415
										450	2
Chromosome	471072	471414	343	471255	1964.05	328.71872	2.77986	327.06873	macs2_peak_80	451	1
Chromosome	471072	471414	343	471255	1964.05	328.71872	2.77986	327.06873	macs2_peak_80	452
Chromosome	484127	484520	394	484321	4430.03	1919.25525	6.26835	1915.1759	macs2_peak_81	462
Chromosome	484127	484520	394	484321	4430.03	1919.25525	6.26835	1915.1759	macs2_peak_81	463
										491	8
										492	7
Chromosome	526994	527301	308	527144	1558.93	167.70148	2.20676	166.2117	macs2_peak_83	493	6
										494	5
Chromosome	528577	528965	389	528774	3004.34	894.00104	4.2515	891.86084	macs2_peak_84	495	4
Chromosome	537335	537742	408	537548	4373.86	1873.93909	6.18889	1870.02979	macs2_peak_85	504
Chromosome	542094	542424	331	542252	2491.67	591.4035	3.52625	589.5343	macs2_peak_86	506
Chromosome	547624	547989	366	547805	2251.46	465.07721	3.18645	463.31415	macs2_peak_87	512
Chromosome	547624	547989	366	547805	2251.46	465.07721	3.18645	463.31415	macs2_peak_87	513
Chromosome	558946	559338	393	559153	4241.21	1770.24097	6.00124	1766.62695	macs2_peak_89	527
Chromosome	558946	559338	393	559153	4241.21	1770.24097	6.00124	1766.62695	macs2_peak_89	528
Chromosome	569164	569462	299	569314	1635.42	195.03743	2.31496	193.51767	macs2_peak_91	536
Chromosome	569164	569462	299	569314	1635.42	195.03743	2.31496	193.51767	macs2_peak_91	537
Chromosome	577867	578280	414	578068	4193.41	1732.97205	5.93362	1729.47803	macs2_peak_92	543	1
										544	2
										551	2
Chromosome	592859	593200	342	593034	1945.53	320.30655	2.75366	318.66376	macs2_peak_93	552	1
Chromosome	638187	638580	394	638390	3560.63	1264.92236	5.03846	1262.34387	macs2_peak_99	597
Chromosome	638187	638580	394	638390	3560.63	1264.92236	5.03846	1262.34387	macs2_peak_99	598	1
										599	2
										616	2
Chromosome	658593	658946	354	658771	2566.95	632.98535	3.63276	631.08221	macs2_peak_103	617	1
Chromosome	658593	658946	354	658771	2566.95	632.98535	3.63276	631.08221	macs2_peak_103	618	1
										619	2
										625	3
										626	2
Chromosome	669452	669855	404	669658	4227.47	1759.3468	5.9818	1755.77087	macs2_peak_105	627	1
Chromosome	673396	673722	327	673570	1993.93	341.71249	2.82213	340.05151	macs2_peak_106	630
Chromosome	673396	673722	327	673570	1993.93	341.71249	2.82213	340.05151	macs2_peak_106	631
Chromosome	673396	673722	327	673570	1993.93	341.71249	2.82213	340.05151	macs2_peak_106	632	1
										633	2
Chromosome	676823	677236	414	677026	4705.48	1548.52197	4.67377	1545.46704	macs2_peak_107	636
										639	2
Chromosome	681681	682113	433	681905	4710.86	1706.3468	5.14395	1702.9292	macs2_peak_108	640	1
Chromosome	681681	682113	433	681905	4710.86	1706.3468	5.14395	1702.9292	macs2_peak_108	641
Chromosome	712500	712871	372	712681	3128.62	973.12341	4.42732	970.90271	macs2_peak_110	673
Chromosome	717026	717346	321	717156	1925.81	311.53882	2.72577	309.90375	macs2_peak_111	676
Chromosome	722925	723333	409	723141	2772.5	752.01453	3.92353	750.00916	macs2_peak_112	680
Chromosome	722925	723333	409	723141	2772.5	752.01453	3.92353	750.00916	macs2_peak_112	681
										682	4
										683	3
										684	2
Chromosome	726706	727066	361	726884	2111.64	396.4437	2.98865	394.73773	macs2_peak_113	685	1
Chromosome	726706	727066	361	726884	2111.64	396.4437	2.98865	394.73773	macs2_peak_113	686
Chromosome	728927	729272	346	729094	2399.65	541.73761	3.39608	539.9101	macs2_peak_114	687
Chromosome	728927	729272	346	729094	2399.65	541.73761	3.39608	539.9101	macs2_peak_114	688
Chromosome	743258	744154	897	743902	4663.06	1829.56946	5.59911	1825.78992	macs2_peak_116	704
Chromosome	745604	746015	412	745804	4245.39	1773.35815	6.00716	1769.73352	macs2_peak_117	705
Chromosome	773205	773533	329	773372	1757.31	241.53888	2.4874	239.9713	macs2_peak_119	730
Chromosome	776154	776650	497	776390	4667.24	2032.49121	6.30843	2027.68359	macs2_peak_120	733
Chromosome	786304	786704	401	786495	1731.62	231.31161	2.45105	229.75417	macs2_peak_122	743
Chromosome	786304	786704	401	786495	1731.62	231.31161	2.45105	229.75417	macs2_peak_122	744
Chromosome	789653	790031	379	789843	2470.15	579.93524	3.49582	578.07568	macs2_peak_124	747
Chromosome	789653	790031	379	789843	2470.15	579.93524	3.49582	578.07568	macs2_peak_124	748
Chromosome	806516	807079	564	806668	3629.94	930.6438	3.7502	928.46686	macs2_peak_125	762
Chromosome	806516	807079	564	806668	3629.94	930.6438	3.7502	928.46686	macs2_peak_125	763
Chromosome	809808	810549	742	809995	3866.56	1485.56763	5.47125	1482.63391	macs2_peak_126	764
										765	2
Chromosome	815699	816092	394	815894	4217.91	1751.57678	5.96828	1748.02417	macs2_peak_127	766	1
Chromosome	815699	816092	394	815894	4217.91	1751.57678	5.96828	1748.02417	macs2_peak_127	767
Chromosome	829559	829987	429	829781	3629.94	1313.71033	5.13652	1311.0647	macs2_peak_128	782
Chromosome	829559	829987	429	829781	3629.94	1313.71033	5.13652	1311.0647	macs2_peak_128	783	1
										784	2
Chromosome	870182	870508	327	870364	1514.12	152.81593	2.14336	151.34355	macs2_peak_131	820
Chromosome	899284	899609	326	899432	2452.83	570.1665	3.47131	568.31543	macs2_peak_133	854
Chromosome	914175	914551	377	914359	2322.57	501.34305	3.28703	499.54929	macs2_peak_136	867
Chromosome	915544	915878	335	915718	1556.54	167.01309	2.20338	165.52414	macs2_peak_137	869
										870	3
										871	2
Chromosome	919314	919928	615	919716	4357.13	1540.38428	5.01511	1537.34375	macs2_peak_139	872	1
Chromosome	922067	922427	361	922240	2679.29	697.42474	3.79167	695.4679	macs2_peak_140	876
Chromosome	922067	922427	361	922240	2679.29	697.42474	3.79167	695.4679	macs2_peak_140	877
Chromosome	950142	950586	445	950363	4749.7	2156.1333	6.63506	2149.89429	macs2_peak_144	902
Chromosome	950142	950586	445	950363	4749.7	2156.1333	6.63506	2149.89429	macs2_peak_144	903	1
										904	2
Chromosome	962380	962741	362	962558	2139.73	409.85706	3.02838	408.13974	macs2_peak_145	918
										922	3
										923	2
Chromosome	971102	971497	396	971299	4101.39	1538.93762	5.33471	1535.90063	macs2_peak_146	924	1
Chromosome	971102	971497	396	971299	4101.39	1538.93762	5.33471	1535.90063	macs2_peak_146	925
Chromosome	977100	977474	375	977297	3353.89	1122.07947	4.746	1119.68701	macs2_peak_149	929
Chromosome	993063	993400	338	993241	2039.34	362.69708	2.88637	361.01892	macs2_peak_151	946
Chromosome	993063	993400	338	993241	2039.34	362.69708	2.88637	361.01892	macs2_peak_151	947
Chromosome	1007078	1007430	353	1007259	2156.46	418.07809	3.05205	416.35397	macs2_peak_154	957
Chromosome	1008555	1008809	255	1008697	1431.06	126.25784	2.02587	124.81999	macs2_peak_155	958
Chromosome	1020383	1020735	353	1020570	2074	378.49957	2.9354	376.80847	macs2_peak_158	967
Chromosome	1034688	1034998	311	1034849	1472.89	139.12309	2.08504	137.66759	macs2_peak_161	983	2
										984	3
Chromosome	1037679	1038050	372	1037855	3294.14	1082.36731	4.66147	1080.02319	macs2_peak_162	985
Chromosome	1045578	1046067	490	1045866	2451.03	569.62567	3.46877	567.77509	macs2_peak_165	990
Chromosome	1045578	1046067	490	1045866	2451.03	569.62567	3.46877	567.77509	macs2_peak_165	991
Chromosome	1057046	1057448	403	1057241	3212.87	1027.93689	4.54651	1025.65454	macs2_peak_169	1000
Chromosome	1057046	1057448	403	1057241	3212.87	1027.93689	4.54651	1025.65454	macs2_peak_169	1001
Chromosome	1058152	1058735	584	1058543	1889.36	295.98376	2.6742	294.36261	macs2_peak_170	1002
Chromosome	1058152	1058735	584	1058543	1889.36	295.98376	2.6742	294.36261	macs2_peak_170	1003
Chromosome	1073887	1074270	384	1074075	3316.25	1097.12244	4.69274	1094.76013	macs2_peak_172	1018
Chromosome	1073887	1074270	384	1074075	3316.25	1097.12244	4.69274	1094.76013	macs2_peak_172	1019
Chromosome	1076708	1077090	383	1076900	1425.09	124.41715	2.01742	122.98188	macs2_peak_173	1020
Chromosome	1076708	1077090	383	1076900	1425.09	124.41715	2.01742	122.98188	macs2_peak_173	1021
Chromosome	1084111	1084496	386	1084304	2972.07	873.94055	4.20586	871.81976	macs2_peak_174	1025
Chromosome	1084111	1084496	386	1084304	2972.07	873.94055	4.20586	871.81976	macs2_peak_174	1026
Chromosome	1087499	1087853	355	1087674	1829.61	270.72296	2.58967	269.12622	macs2_peak_175	1030
Chromosome	1094701	1095036	336	1094871	1713.69	224.33092	2.42569	222.78049	macs2_peak_176	1038
Chromosome	1109149	1109515	367	1109325	2767.12	749.04456	3.91593	747.04156	macs2_peak_177	1053
Chromosome	1109149	1109515	367	1109325	2767.12	749.04456	3.91593	747.04156	macs2_peak_177	1054
Chromosome	1127478	1127860	383	1127670	2651.2	681.26099	3.75194	679.31781	macs2_peak_178	1067
Chromosome	1131858	1132242	385	1132055	3805.02	1440.71497	5.38418	1437.86926	macs2_peak_180	1072
										1081	2
Chromosome	1143457	1143865	409	1143659	3982.48	1572.00781	5.63523	1568.90515	macs2_peak_183	1082	1
Chromosome	1152636	1152989	354	1152802	1790.77	254.75923	2.53473	253.17828	macs2_peak_187	1094
Chromosome	1161516	1161866	351	1161689	1860.08	283.66895	2.63278	282.05933	macs2_peak_188	1104
Chromosome	1180591	1180995	405	1180780	3223.63	1035.18713	4.56172	1032.89648	macs2_peak_193	1122
Chromosome	1180591	1180995	405	1180780	3223.63	1035.18713	4.56172	1032.89648	macs2_peak_193	1123
										1131	4
										1132	3
										1133	2
Chromosome	1193136	1193496	361	1193315	1814.67	264.54007	2.56854	262.94943	macs2_peak_194	1134	1
Chromosome	1193136	1193496	361	1193315	1814.67	264.54007	2.56854	262.94943	macs2_peak_194	1135
Chromosome	1204178	1204613	436	1204404	3487.73	1213.93469	4.93534	1211.42468	macs2_peak_196	1144
Chromosome	1204178	1204613	436	1204404	3487.73	1213.93469	4.93534	1211.42468	macs2_peak_196	1145
Chromosome	1205480	1206023	544	1205696	4152.18	1701.32703	5.87529	1697.92383	macs2_peak_197	1146
Chromosome	1205480	1206023	544	1205696	4152.18	1701.32703	5.87529	1697.92383	macs2_peak_197	1147	1
										1148	2
Chromosome	1209447	1209858	412	1209653	4282.44	1731.37012	5.78843	1727.8811	macs2_peak_198	1149
Chromosome	1211283	1211736	454	1211548	2566.95	632.98535	3.63276	631.08221	macs2_peak_199	1151
Chromosome	1211283	1211736	454	1211548	2566.95	632.98535	3.63276	631.08221	macs2_peak_199	1152	1
										1153	2
Chromosome	1223971	1224372	402	1224161	2832.85	787.95374	4.00891	785.91528	macs2_peak_200	1163
Chromosome	1223971	1224372	402	1224161	2832.85	787.95374	4.00891	785.91528	macs2_peak_200	1164
Chromosome	1225877	1226262	386	1226070	2443.27	565.30298	3.45778	563.45605	macs2_peak_201	1166
Chromosome	1225877	1226262	386	1226070	2443.27	565.30298	3.45778	563.45605	macs2_peak_201	1167	1
										1168	2
Chromosome	1258034	1258365	332	1258190	1695.17	217.43115	2.39949	215.88808	macs2_peak_202	1186
Chromosome	1277011	1277377	367	1277187	1524.28	156.15112	2.15773	154.67484	macs2_peak_203	1205
Chromosome	1283046	1283400	355	1283234	1848.13	278.63083	2.61588	277.02618	macs2_peak_204	1211
Chromosome	1283046	1283400	355	1283234	1848.13	278.63083	2.61588	277.02618	macs2_peak_204	1212	1
										1213	2
Chromosome	1285212	1285579	368	1285394	1971.22	321.76602	2.7392	320.12201	macs2_peak_205	1214
Chromosome	1286433	1286827	395	1286626	2553.21	614.32367	3.56236	612.43567	macs2_peak_206	1215	1
										1216	2
Chromosome	1295242	1295635	394	1295437	3738.69	1391.9408	5.29036	1389.17627	macs2_peak_207	1224
Chromosome	1295242	1295635	394	1295437	3738.69	1391.9408	5.29036	1389.17627	macs2_peak_207	1225
Chromosome	1313558	1313940	383	1313757	2554.41	626.26831	3.615	624.37061	macs2_peak_210	1241
Chromosome	1313558	1313940	383	1313757	2554.41	626.26831	3.615	624.37061	macs2_peak_210	1242
Chromosome	1325126	1325470	345	1325279	1988.55	339.45898	2.81452	337.79999	macs2_peak_215	1254
Chromosome	1328751	1329086	336	1328905	1434.05	127.18207	2.0301	125.7429	macs2_peak_216	1257
Chromosome	1330740	1331107	368	1330914	2533.49	614.57239	3.58542	612.6842	macs2_peak_218	1260
Chromosome	1339279	1339632	354	1339452	1867.26	286.62347	2.64293	285.01105	macs2_peak_220	1268
										1286	3
										1287	2
Chromosome	1359492	1360043	552	1359836	4227.47	1729.12781	5.86472	1725.64368	macs2_peak_222	1288	1
Chromosome	1359492	1360043	552	1359836	4227.47	1729.12781	5.86472	1725.64368	macs2_peak_222	1289
										1300	2
Chromosome	1378643	1378987	345	1378817	1604.94	183.83904	2.27185	182.33125	macs2_peak_225	1301	1
Chromosome	1379560	1379920	361	1379748	2360.81	521.14166	3.34113	519.33093	macs2_peak_226	1302
Chromosome	1385150	1385556	407	1385353	3762.59	1409.35217	5.32417	1406.55908	macs2_peak_227	1307
Chromosome	1385150	1385556	407	1385353	3762.59	1409.35217	5.32417	1406.55908	macs2_peak_227	1308
Chromosome	1397426	1397801	376	1397609	2214.42	446.56128	3.13404	444.81378	macs2_peak_231	1321
Chromosome	1398256	1398655	400	1398457	2938.61	852.7901	4.15852	850.69025	macs2_peak_232	1322
Chromosome	1398256	1398655	400	1398457	2938.61	852.7901	4.15852	850.69025	macs2_peak_232	1323
Chromosome	1402529	1403238	710	1402740	2927.26	845.98254	4.14246	843.88959	macs2_peak_234	1327
Chromosome	1411442	1411824	383	1411644	2673.91	668.89124	3.67433	666.95831	macs2_peak_235	1334
Chromosome	1442570	1442937	368	1442753	1885.18	294.27365	2.66829	292.65411	macs2_peak_240	1364
Chromosome	1442570	1442937	368	1442753	1885.18	294.27365	2.66829	292.65411	macs2_peak_240	1365
Chromosome	1451156	1451854	699	1451588	4302.16	1663.54944	5.5098	1660.25171	macs2_peak_243	1373
Chromosome	1451156	1451854	699	1451588	4302.16	1663.54944	5.5098	1660.25171	macs2_peak_243	1374
Chromosome	1452380	1452734	355	1452553	1748.35	208.77061	2.31702	207.23665	macs2_peak_244	1375
Chromosome	1457750	1458151	402	1457947	3892.26	1399.85278	5.10256	1397.07556	macs2_peak_246	1378
Chromosome	1457750	1458151	402	1457947	3892.26	1399.85278	5.10256	1397.07556	macs2_peak_246	1379
Chromosome	1460367	1460795	429	1460540	2085.35	319.36246	2.64095	317.72058	macs2_peak_247	1381
Chromosome	1461022	1461385	364	1461206	2632.68	629.43268	3.54657	627.53241	macs2_peak_248	1382
										1383	5
Chromosome	1462788	1463280	493	1462989	3896.44	1364.06726	4.96489	1361.34644	macs2_peak_249	1384	4
Chromosome	1473825	1474327	503	1474086	4780.17	1134.1416	3.53057	1131.73413	macs2_peak_252	1390	1
										1391	2
Chromosome	1496836	1497163	328	1497010	1460.94	135.30615	2.06813	133.85573	macs2_peak_255	1406
Chromosome	1516921	1517431	511	1517142	4523.24	1834.07861	5.80775	1830.28931	macs2_peak_258	1421
Chromosome	1518241	1518637	397	1518436	3828.92	1240.55261	4.60327	1238.00647	macs2_peak_259	1422
Chromosome	1519235	1519627	393	1519426	3606.04	1190.63721	4.68447	1188.15625	macs2_peak_260	1423
										1431	2
Chromosome	1528515	1528852	338	1528670	1843.35	276.54135	2.60912	274.93872	macs2_peak_263	1432	1
Chromosome	1528515	1528852	338	1528670	1843.35	276.54135	2.60912	274.93872	macs2_peak_263	1433
Chromosome	1529211	1529817	607	1529420	4152.78	1686.33447	5.81761	1682.97351	macs2_peak_264	1434
Chromosome	1532495	1532868	374	1532682	2049.5	367.3194	2.90074	365.63754	macs2_peak_265	1435
Chromosome	1534128	1534458	331	1534309	1851.12	279.88708	2.62011	278.28122	macs2_peak_266	1436
										1438	2
Chromosome	1535866	1536259	394	1536067	3882.7	1443.75171	5.28394	1440.90063	macs2_peak_268	1439	1
										1441	3
										1442	2
Chromosome	1539017	1539593	577	1539398	4368.48	1039.43994	3.53804	1037.14465	macs2_peak_269	1443	1
Chromosome	1539017	1539593	577	1539398	4368.48	1039.43994	3.53804	1037.14465	macs2_peak_269	1444
Chromosome	1555393	1555793	401	1555611	2185.73	432.23618	3.09346	430.50043	macs2_peak_272	1457
Chromosome	1559686	1560081	396	1559883	3616.2	1304.47449	5.11707	1301.84314	macs2_peak_273	1461
Chromosome	1570324	1570680	357	1570510	2143.31	381.00284	2.88602	379.30969	macs2_peak_276	1469
Chromosome	1570324	1570680	357	1570510	2143.31	381.00284	2.88602	379.30969	macs2_peak_276	1470
Chromosome	1573235	1573612	378	1573431	1811.69	253.85616	2.51413	252.27621	macs2_peak_278	1472
Chromosome	1574281	1574640	360	1574459	2601.61	652.71747	3.68178	650.79816	macs2_peak_279	1473
Chromosome	1574281	1574640	360	1574459	2601.61	652.71747	3.68178	650.79816	macs2_peak_279	1474
Chromosome	1578830	1579209	380	1579004	3987.86	1217.1676	4.35465	1214.65332	macs2_peak_280	1476
Chromosome	1580337	1581095	759	1580880	4690.54	1634.276	4.94367	1631.05347	macs2_peak_281	1478
Chromosome	1581296	1581670	375	1581478	1984.97	295.09549	2.59807	293.47531	macs2_peak_282	1479
										1481	8
										1482	7
										1483	6
										1484	5
										1485	4
										1486	3
										1487	2
Chromosome	1591914	1592511	598	1592147	4652.3	1726.97754	5.27585	1723.49854	macs2_peak_285	1488	1
Chromosome	1591914	1592511	598	1592147	4652.3	1726.97754	5.27585	1723.49854	macs2_peak_285	1489
										1490	2
Chromosome	1594081	1594628	548	1594294	4715.04	1740.93384	5.24588	1737.41772	macs2_peak_287	1491	1
										1498	6
										1499	5
										1500	4
										1501	3
										1502	2
Chromosome	1606426	1606867	442	1606628	4195.8	1534.47485	5.19406	1531.44519	macs2_peak_292	1503	1
Chromosome	1606426	1606867	442	1606628	4195.8	1534.47485	5.19406	1531.44519	macs2_peak_292	1504
Chromosome	1609648	1610087	440	1609858	4695.92	1491.85242	4.52062	1488.90637	macs2_peak_293	1505
Chromosome	1611818	1612190	373	1612011	2639.25	667.61285	3.7051	665.68103	macs2_peak_294	1507
										1508	2
Chromosome	1613992	1614439	448	1614202	4565.66	1788.21045	5.58955	1784.54443	macs2_peak_295	1509	1
Chromosome	1613992	1614439	448	1614202	4565.66	1788.21045	5.58955	1784.54443	macs2_peak_295	1510
Chromosome	1619001	1619354	354	1619188	2951.16	860.85657	4.17627	858.74915	macs2_peak_299	1513
										1514	4
										1515	3
Chromosome	1622603	1622987	385	1622791	3178.22	1005.63391	4.49748	1003.3772	macs2_peak_300	1516	2
Chromosome	1623367	1623980	614	1623772	2205.45	407.40744	2.95771	405.6922	macs2_peak_301	1517
										1525	3
										1526	2
Chromosome	1631706	1632168	463	1631952	1576.86	173.94681	2.23212	172.45	macs2_peak_304	1527	1
Chromosome	1631706	1632168	463	1631952	1576.86	173.94681	2.23212	172.45	macs2_peak_304	1528
Chromosome	1634396	1634683	288	1634536	1676.65	182.55905	2.21911	181.05273	macs2_peak_305	1529
Chromosome	1638807	1639181	375	1638993	2638.06	673.79999	3.73334	671.86304	macs2_peak_307	1531
Chromosome	5582623	5583005	383	5582821	3255.9	741.30444	3.42111	739.30865	macs2_peak_1256	1534
Chromosome	5582623	5583005	383	5582821	3255.9	741.30444	3.42111	739.30865	macs2_peak_1256	1535
Chromosome	1652384	1652919	536	1652616	3492.51	1133.54932	4.60886	1131.1427	macs2_peak_311	1543
Chromosome	1652384	1652919	536	1652616	3492.51	1133.54932	4.60886	1131.1427	macs2_peak_311	1544
Chromosome	1654975	1655326	352	1655154	1621.08	161.88622	2.13431	160.40329	macs2_peak_312	1546
Chromosome	1656055	1656896	842	1656325	4482.01	1072.26538	3.55231	1069.93347	macs2_peak_313	1547
Chromosome	1658487	1658839	353	1658663	2669.73	642.72424	3.56572	640.81311	macs2_peak_314	1550
Chromosome	1659053	1659315	263	1659152	1455.56	125.12466	2.00628	123.68842	macs2_peak_315	1551
Chromosome	1666482	1667054	573	1666831	4700.11	1701.03076	5.13782	1697.62903	macs2_peak_316	1554
Chromosome	1668603	1669067	465	1668921	1892.95	297.26843	2.67928	295.64615	macs2_peak_317	1556
Chromosome	1671889	1672257	369	1672059	3541.51	820.6427	3.46625	818.57306	macs2_peak_319	1559
Chromosome	1672693	1673080	388	1672888	2310.62	457.99734	3.09868	456.24039	macs2_peak_320	1560
Chromosome	1672693	1673080	388	1672888	2310.62	457.99734	3.09868	456.24039	macs2_peak_320	1561	1
										1562	2
										1569	2
Chromosome	1681719	1682117	399	1681883	1729.23	223.25047	2.40778	221.70123	macs2_peak_322	1570	1
Chromosome	1681719	1682117	399	1681883	1729.23	223.25047	2.40778	221.70123	macs2_peak_322	1571	1
										1572	2
Chromosome	1699010	1699390	381	1699198	2526.92	580.03369	3.43935	578.17407	macs2_peak_325	1589
										1594	2
Chromosome	1707840	1708550	711	1708037	4565.07	1688.2843	5.25439	1684.91663	macs2_peak_327	1595	1
Chromosome	1709096	1709444	349	1709283	1557.74	163.78334	2.18384	162.29822	macs2_peak_328	1596
										1597	4
										1598	3
										1599	2
Chromosome	1711788	1712314	527	1712062	4571.64	1421.67249	4.43085	1418.85828	macs2_peak_329	1600	1
Chromosome	1711788	1712314	527	1712062	4571.64	1421.67249	4.43085	1418.85828	macs2_peak_329	1601
Chromosome	1713151	1713427	277	1713324	1466.32	137.20955	2.07574	135.75664	macs2_peak_330	1602
Chromosome	1729228	1729568	341	1729403	1459.15	134.98993	2.0656	133.53999	macs2_peak_334	1616
Chromosome	1729228	1729568	341	1729403	1459.15	134.98993	2.0656	133.53999	macs2_peak_334	1617
Chromosome	1736907	1737305	399	1737107	2984.62	790.35846	3.84745	788.31775	macs2_peak_336	1623
										1626	5
										1627	4
										1628	3
										1629	2
Chromosome	1744633	1745035	403	1744854	2750.39	733.57397	3.86866	731.58514	macs2_peak_338	1630	1
Chromosome	1747696	1748087	392	1747887	3319.23	969.17413	4.18165	966.95789	macs2_peak_339	1631
										1632	2
Chromosome	1749096	1749833	738	1749415	3851.62	1329.44434	4.89533	1326.77417	macs2_peak_340	1633	1
Chromosome	1755046	1755446	401	1755243	3690.89	1330.4967	5.11569	1327.82507	macs2_peak_343	1640
Chromosome	1756400	1756755	356	1756567	1713.09	183.7348	2.20321	182.22722	macs2_peak_344	1641
Chromosome	1756400	1756755	356	1756567	1713.09	183.7348	2.20321	182.22722	macs2_peak_344	1642
										1643	5
Chromosome	1759217	1759592	376	1759414	2054.88	304.83508	2.59515	303.20609	macs2_peak_345	1644	4
Chromosome	1763644	1764704	1061	1763950	3888.67	1244.75476	4.55039	1242.203	macs2_peak_347	1648
Chromosome	1763644	1764704	1061	1763950	3888.67	1244.75476	4.55039	1242.203	macs2_peak_347	1649
Chromosome	1765960	1766352	393	1766159	4171.9	1333.54956	4.54564	1330.8739	macs2_peak_349	1651
Chromosome	1767843	1768209	367	1768020	2185.73	404.79184	2.96305	403.07874	macs2_peak_350	1653
Chromosome	1768960	1769301	342	1769132	1845.15	259.58615	2.51862	258.00052	macs2_peak_351	1654
Chromosome	1772563	1772964	402	1772767	4289.61	1807.74573	6.06971	1804.01465	macs2_peak_353	1656
Chromosome	1776225	1776813	589	1776418	2623.12	523.37152	3.11284	521.55896	macs2_peak_354	1657
Chromosome	1776225	1776813	589	1776418	2623.12	523.37152	3.11284	521.55896	macs2_peak_354	1658
Chromosome	1781873	1782199	327	1782014	1628.25	192.48662	2.30481	190.96942	macs2_peak_357	1662
Chromosome	1784132	1784545	414	1784334	4529.21	1811.71008	5.71997	1807.96814	macs2_peak_358	1663
										1664	2
Chromosome	1785710	1786065	356	1785884	1803.92	225.6506	2.37177	224.09891	macs2_peak_359	1665	1
Chromosome	1793838	1794252	415	1794039	3203.91	1022.01831	4.53383	1019.74261	macs2_peak_361	1672
Chromosome	1793838	1794252	415	1794039	3203.91	1022.01831	4.53383	1019.74261	macs2_peak_361	1673
Chromosome	1795361	1795681	321	1795510	1552.36	165.63971	2.19746	164.15237	macs2_peak_362	1675
Chromosome	1796929	1797489	561	1797133	4475.44	1185.61072	3.85236	1183.13672	macs2_peak_363	1676
Chromosome	1796929	1797489	561	1797133	4475.44	1185.61072	3.85236	1183.13672	macs2_peak_363	1677
Chromosome	1806165	1806489	325	1806308	1560.73	168.39154	2.2093	166.90102	macs2_peak_366	1686
Chromosome	1818698	1819073	376	1818886	1649.76	200.17834	2.33524	198.65318	macs2_peak_367	1697
Chromosome	1818698	1819073	376	1818886	1649.76	200.17834	2.33524	198.65318	macs2_peak_367	1698
Chromosome	1842014	1842397	384	1842193	4317.09	1246.71765	4.14404	1244.1626	macs2_peak_374	1721
										1722	2
Chromosome	1843571	1843948	378	1843764	1925.21	305.84109	2.69574	304.21121	macs2_peak_375	1723	1
Chromosome	1843571	1843948	378	1843764	1925.21	305.84109	2.69574	304.21121	macs2_peak_375	1724
Chromosome	1868898	1869433	536	1869242	3370.02	1133.60754	4.76882	1131.20068	macs2_peak_379	1748
Chromosome	1868898	1869433	536	1869242	3370.02	1133.60754	4.76882	1131.20068	macs2_peak_379	1749
Chromosome	1872847	1873214	368	1873041	2651.2	681.26099	3.75194	679.31781	macs2_peak_381	1751
Chromosome	1872847	1873214	368	1873041	2651.2	681.26099	3.75194	679.31781	macs2_peak_381	1752
Chromosome	1874434	1874822	389	1874622	3640.1	1158.34668	4.52311	1155.90833	macs2_peak_382	1753
Chromosome	1880166	1880554	389	1880356	3219.45	1006.48157	4.44813	1004.22394	macs2_peak_384	1758
										1759	2
Chromosome	1881791	1882160	370	1881967	3356.28	1087.95923	4.60216	1085.60852	macs2_peak_385	1760	1
										1761	2
Chromosome	1883351	1883676	326	1883524	1628.84	165.70465	2.15303	164.21725	macs2_peak_386	1762	1
Chromosome	1883351	1883676	326	1883524	1628.84	165.70465	2.15303	164.21725	macs2_peak_386	1763
Chromosome	1888407	1888786	380	1888597	2716.33	670.02777	3.6328	668.09399	macs2_peak_388	1768
										1771	2
Chromosome	1892013	1892404	392	1892216	1977.2	269.12967	2.47584	267.53461	macs2_peak_389	1772	1
Chromosome	1893516	1893890	375	1893702	2467.76	571.50073	3.46153	569.6485	macs2_peak_390	1773
										1775	2
Chromosome	1898221	1898967	747	1898449	4556.7	1493.41614	4.65547	1490.46777	macs2_peak_392	1776	1
Chromosome	1898221	1898967	747	1898449	4556.7	1493.41614	4.65547	1490.46777	macs2_peak_392	1777
										1781	3
Chromosome	1907965	1908591	627	1908155	3762	1281.01294	4.83055	1278.41553	macs2_peak_394	1782	2
Chromosome	1907965	1908591	627	1908155	3762	1281.01294	4.83055	1278.41553	macs2_peak_394	1783
Chromosome	1907965	1908591	627	1908155	3762	1281.01294	4.83055	1278.41553	macs2_peak_394	1784
Chromosome	1922639	1922894	256	1922761	2785.65	272.64551	2.12167	271.04688	macs2_peak_399	1792
Chromosome	1922639	1922894	256	1922761	2785.65	272.64551	2.12167	271.04688	macs2_peak_399	1793	1
										1794	2
Chromosome	1925946	1926313	368	1926132	2918.89	655.94678	3.38735	654.02478	macs2_peak_400	1796
Chromosome	1926466	1926860	395	1926661	4140.83	1322.40039	4.54147	1319.74182	macs2_peak_401	1797
Chromosome	1927398	1927808	411	1927603	4252.56	1371.49963	4.58358	1368.76697	macs2_peak_402	1798
Chromosome	1927398	1927808	411	1927603	4252.56	1371.49963	4.58358	1368.76697	macs2_peak_402	1799
Chromosome	1938844	1939195	352	1939016	2171.39	401.59552	2.95966	399.88516	macs2_peak_406	1808
Chromosome	1940644	1941031	388	1940839	3785.9	1338.57568	5.01576	1335.89282	macs2_peak_407	1809
										1810	3
										1811	2
Chromosome	1942705	1943093	389	1942898	2413.39	517.97864	3.27375	516.17072	macs2_peak_408	1812	1
Chromosome	1942705	1943093	389	1942898	2413.39	517.97864	3.27375	516.17072	macs2_peak_408	1813
										1814	2
Chromosome	1945117	1945477	361	1945288	3100.54	719.63287	3.46928	717.65668	macs2_peak_409	1815	1
Chromosome	1945117	1945477	361	1945288	3100.54	719.63287	3.46928	717.65668	macs2_peak_409	1816	1
										1817	2
Chromosome	1950072	1950464	393	1950277	4283.63	1370.25183	4.54844	1367.52112	macs2_peak_411	1819
Chromosome	1950072	1950464	393	1950277	4283.63	1370.25183	4.54844	1367.52112	macs2_peak_411	1820
Chromosome	1959374	1959763	390	1959566	3081.42	903.36658	4.19605	901.21747	macs2_peak_415	1829
Chromosome	1967337	1967626	290	1967487	2004.69	293.83209	2.57734	292.21301	macs2_peak_418	1839
Chromosome	1969275	1969706	432	1969473	4661.27	1551.09595	4.72367	1548.03503	macs2_peak_419	1840
Chromosome	1969275	1969706	432	1969473	4661.27	1551.09595	4.72367	1548.03503	macs2_peak_419	1841
Chromosome	1975479	1975845	367	1975647	3018.68	895.55414	4.241	893.41235	macs2_peak_421	1847	1
										1848	2
										1849	3
										1850	4
										1851	5
										1852	6
										1853	7
Chromosome	1996679	1997149	471	1996842	2176.77	411.94135	3.00482	410.22241	macs2_peak_422	1862
Chromosome	1998277	1998882	606	1998463	1813.48	202.53906	2.24564	201.01141	macs2_peak_423	1863
Chromosome	1998277	1998882	606	1998463	1813.48	202.53906	2.24564	201.01141	macs2_peak_423	1864
Chromosome	2002766	2003129	364	2002942	2101.48	379.14658	2.91316	377.45499	macs2_peak_425	1868
Chromosome	2006003	2006372	370	2006178	1791.97	251.99139	2.51942	250.41327	macs2_peak_426	1871
Chromosome	2006003	2006372	370	2006178	1791.97	251.99139	2.51942	250.41327	macs2_peak_426	1872
										1883	5
										1884	4
										1885	3
Chromosome	2021200	2021580	381	2021423	1527.86	151.31776	2.12756	149.84726	macs2_peak_428	1886	2
Chromosome	2040664	2041141	478	2040941	4389.99	1788.10571	5.83908	1784.44031	macs2_peak_430	1905
Chromosome	2044024	2044526	503	2044240	4574.63	1672.70508	5.19367	1669.38062	macs2_peak_431	1907
Chromosome	2044024	2044526	503	2044240	4574.63	1672.70508	5.19367	1669.38062	macs2_peak_431	1908
Chromosome	2060025	2060349	325	2060174	1731.62	189.24019	2.22313	187.72643	macs2_peak_435	1928
Chromosome	2061774	2062148	375	2061964	3832.5	1077.37598	4.04805	1075.03784	macs2_peak_437	1930
										1933	2
Chromosome	2066217	2066818	602	2066402	4309.33	1476.25537	4.85944	1473.34167	macs2_peak_438	1934	1
Chromosome	2066217	2066818	602	2066402	4309.33	1476.25537	4.85944	1473.34167	macs2_peak_438	1935	1
										1936	2
										1937	3
										1938	4
										1939	5
Chromosome	2077349	2078108	760	2077547	3393.33	904.86127	3.87038	902.71051	macs2_peak_440	1943
Chromosome	2077349	2078108	760	2077547	3393.33	904.86127	3.87038	902.71051	macs2_peak_440	1944
										1945	3
										1946	2
Chromosome	2081045	2081392	348	2081214	3569.59	914.35297	3.74669	912.19299	macs2_peak_441	1947	1
Chromosome	2097176	2097629	454	2097372	2033.96	339.17917	2.77621	337.52039	macs2_peak_443	1958
Chromosome	2097176	2097629	454	2097372	2033.96	339.17917	2.77621	337.52039	macs2_peak_443	1959
Chromosome	2101935	2102263	329	2102095	1514.12	150.19739	2.12744	148.72812	macs2_peak_445	1963
Chromosome	2106769	2107358	590	2107204	1555.35	133.96617	2.00819	132.51782	macs2_peak_446	1966
Chromosome	2120285	2120612	328	2120433	1517.11	139.37254	2.06007	137.91681	macs2_peak_450	1982
Chromosome	2127605	2127926	322	2127777	1788.98	199.7034	2.2459	198.17868	macs2_peak_453	1989
Chromosome	2128404	2128820	417	2128631	2838.83	701.802	3.6408	699.84149	macs2_peak_454	1990
Chromosome	2128404	2128820	417	2128631	2838.83	701.802	3.6408	699.84149	macs2_peak_454	1991
Chromosome	2134600	2135061	462	2134823	4729.98	1450.95361	4.37649	1448.08899	macs2_peak_456	1998
Chromosome	2134600	2135061	462	2134823	4729.98	1450.95361	4.37649	1448.08899	macs2_peak_456	1999
Chromosome	2144207	2144747	541	2144387	1637.21	163.2151	2.13309	161.73074	macs2_peak_457	2003
Chromosome	2144207	2144747	541	2144387	1637.21	163.2151	2.13309	161.73074	macs2_peak_457	2004
Chromosome	2148025	2148382	358	2148200	2366.19	479.25662	3.14367	477.48148	macs2_peak_458	2007
Chromosome	2150610	2150980	371	2150789	2477.92	544.71521	3.33188	542.88538	macs2_peak_459	2009	2
										2010	3
										2011	4
										2012	5
Chromosome	2155619	2156052	434	2155845	4504.72	1523.1239	4.79842	1520.11633	macs2_peak_460	2013
Chromosome	2157597	2158075	479	2157883	1829.61	246.86696	2.46447	245.29399	macs2_peak_461	2014
Chromosome	2157597	2158075	479	2157883	1829.61	246.86696	2.46447	245.29399	macs2_peak_461	2015
										2025	2
Chromosome	2176079	2177022	944	2176820	2921.28	671.20178	3.44203	669.26697	macs2_peak_464	2026	1
Chromosome	2177393	2177797	405	2177585	4199.38	1691.0813	5.76232	1687.70667	macs2_peak_465	2027
Chromosome	2177393	2177797	405	2177585	4199.38	1691.0813	5.76232	1687.70667	macs2_peak_465	2028	1
										2029	2
										2030	3
										2031	4
										2032	5
										2033	6
Chromosome	2185845	2186446	602	2186261	2898.58	582.87952	3.13129	581.01758	macs2_peak_466	2034
Chromosome	2189459	2189797	339	2189618	3185.99	825.32996	3.78053	823.25586	macs2_peak_467	2038
Chromosome	2190285	2190682	398	2190477	4406.72	1592.68018	5.13123	1589.53809	macs2_peak_468	2039
Chromosome	2191162	2191609	448	2191401	4514.28	1490.82483	4.68876	1487.88074	macs2_peak_469	2041
Chromosome	2191956	2192310	355	2192125	1855.3	229.91336	2.35991	228.35741	macs2_peak_470	2042
										2043	2
Chromosome	2194009	2194392	384	2194203	2516.76	521.59827	3.1957	519.78723	macs2_peak_471	2044	1
Chromosome	2194009	2194392	384	2194203	2516.76	521.59827	3.1957	519.78723	macs2_peak_471	2045
										2048	7
										2049	6
										2050	5
										2051	4
										2052	3
										2053	2
Chromosome	2202380	2202745	366	2202555	2724.1	586.85175	3.28325	584.98651	macs2_peak_472	2054	1
Chromosome	2202380	2202745	366	2202555	2724.1	586.85175	3.28325	584.98651	macs2_peak_472	2055
Chromosome	2207448	2208042	595	2207848	3959.78	1304.1897	4.67624	1301.55896	macs2_peak_473	2059
										2060	2
Chromosome	2209658	2210025	368	2209835	2370.97	438.37018	2.96126	436.62943	macs2_peak_474	2061	1
Chromosome	2215042	2215403	362	2215236	2207.84	419.76523	3.01425	418.03983	macs2_peak_476	2064
Chromosome	2215042	2215403	362	2215236	2207.84	419.76523	3.01425	418.03983	macs2_peak_476	2065
Chromosome	2216625	2216987	363	2216800	2095.51	360.53741	2.82853	358.86102	macs2_peak_477	2066
Chromosome	2220684	2221228	545	2220889	1772.25	215.39688	2.33691	213.85594	macs2_peak_478	2069
Chromosome	2220684	2221228	545	2220889	1772.25	215.39688	2.33691	213.85594	macs2_peak_478	2070
Chromosome	2225712	2226115	404	2225898	4018.33	1390.52405	4.90761	1387.76135	macs2_peak_481	2074
Chromosome	2226596	2227212	617	2226962	3837.28	1027.49573	3.8849	1025.21387	macs2_peak_482	2075
Chromosome	2226596	2227212	617	2226962	3837.28	1027.49573	3.8849	1025.21387	macs2_peak_482	2076
Chromosome	2232657	2233156	500	2232957	3218.25	751.23798	3.48404	749.23328	macs2_peak_484	2079
Chromosome	2235596	2236041	446	2235828	3361.06	972.39636	4.14772	970.17651	macs2_peak_485	2082
Chromosome	2242159	2242515	357	2242348	2660.17	501.98834	3.00019	500.19397	macs2_peak_488	2087
										2090	3
										2091	2
Chromosome	2248672	2249248	577	2248870	3944.84	1238.37756	4.46867	1235.83484	macs2_peak_489	2092	1
Chromosome	2248672	2249248	577	2248870	3944.84	1238.37756	4.46867	1235.83484	macs2_peak_489	2093
Chromosome	2255131	2255624	494	2255392	4691.14	1229.20496	3.81785	1226.67566	macs2_peak_490	2097
Chromosome	2258060	2258384	325	2258213	1790.17	206.31453	2.2781	204.78305	macs2_peak_492	2101
Chromosome	2261758	2262061	304	2261914	1901.91	241.60109	2.39059	240.03345	macs2_peak_494	2103
Chromosome	2264468	2264899	432	2264713	2596.23	530.41003	3.1635	528.59161	macs2_peak_496	2106
Chromosome	2264468	2264899	432	2264713	2596.23	530.41003	3.1635	528.59161	macs2_peak_496	2107	1
										2108	2
										2109	3
Chromosome	2270773	2271276	504	2271019	2710.36	605.44806	3.37066	603.56726	macs2_peak_498	2112
Chromosome	2270773	2271276	504	2271019	2710.36	605.44806	3.37066	603.56726	macs2_peak_498	2113
Chromosome	2271778	2272109	332	2271951	2075.79	322.62802	2.66405	320.98322	macs2_peak_499	2114
Chromosome	2273232	2273652	421	2273433	3875.53	1177.65649	4.33616	1175.1925	macs2_peak_500	2115
Chromosome	2273232	2273652	421	2273433	3875.53	1177.65649	4.33616	1175.1925	macs2_peak_500	2116
Chromosome	2276365	2276702	338	2276540	1759.7	197.61996	2.25148	196.09734	macs2_peak_501	2117
Chromosome	2283405	2283801	397	2283602	3998.02	1307.99243	4.64462	1305.3562	macs2_peak_503	2122
Chromosome	2283405	2283801	397	2283602	3998.02	1307.99243	4.64462	1305.3562	macs2_peak_503	2123	1
										2124	2
Chromosome	2286767	2287147	381	2286962	2741.43	582.77594	3.25318	580.91406	macs2_peak_504	2126
Chromosome	2287399	2287795	397	2287588	4555.51	1677.39001	5.23135	1674.05322	macs2_peak_505	2127
Chromosome	2298603	2299060	458	2298805	4369.68	1674.10559	5.45652	1670.77722	macs2_peak_507	2136
Chromosome	2301329	2301686	358	2301518	2182.75	320.59933	2.58126	318.95636	macs2_peak_509	2140
Chromosome	2308563	2308959	397	2308760	4332.63	1155.14209	3.87277	1152.70825	macs2_peak_510	2146
Chromosome	2309761	2310092	332	2309938	2738.44	565.50592	3.18799	563.65881	macs2_peak_511	2147
										2148	4
										2149	3
										2150	2
Chromosome	2314081	2314576	496	2314381	2900.97	580.72589	3.12241	578.86566	macs2_peak_512	2151	1
Chromosome	2314081	2314576	496	2314381	2900.97	580.72589	3.12241	578.86566	macs2_peak_512	2152
										2154	3
										2155	2
Chromosome	2319379	2319946	568	2319544	3487.14	848.25385	3.59602	846.15875	macs2_peak_513	2156	1
Chromosome	2319379	2319946	568	2319544	3487.14	848.25385	3.59602	846.15875	macs2_peak_513	2157
Chromosome	2322123	2322491	369	2322294	1697.56	155.6483	2.06051	154.17273	macs2_peak_514	2158
Chromosome	2322123	2322491	369	2322294	1697.56	155.6483	2.06051	154.17273	macs2_peak_514	2159
Chromosome	2324635	2325212	578	2324878	4557.3	1498.22559	4.66847	1495.26746	macs2_peak_515	2161
Chromosome	2324635	2325212	578	2324878	4557.3	1498.22559	4.66847	1495.26746	macs2_peak_515	2162
										2167	2
Chromosome	2332704	2333359	656	2333157	2832.25	617.89618	3.31375	616.00525	macs2_peak_518	2168	1
Chromosome	2332704	2333359	656	2333157	2832.25	617.89618	3.31375	616.00525	macs2_peak_518	2169	1
										2170	2
Chromosome	2340326	2340629	304	2340495	1667.68	159.32617	2.09591	157.84621	macs2_peak_520	2176
Chromosome	2340326	2340629	304	2340495	1667.68	159.32617	2.09591	157.84621	macs2_peak_520	2177
Chromosome	2342159	2342536	378	2342348	2617.74	539.91766	3.18543	538.09167	macs2_peak_521	2178
Chromosome	2342159	2342536	378	2342348	2617.74	539.91766	3.18543	538.09167	macs2_peak_521	2179
Chromosome	2344111	2344400	290	2344257	2307.63	224.31755	2.11413	222.76727	macs2_peak_522	2180	1
										2181	2
Chromosome	2348438	2348835	398	2348641	4038.05	1374.00879	4.82563	1371.27185	macs2_peak_524	2183
Chromosome	2357529	2357863	335	2357696	2288.51	355.15479	2.66222	353.483	macs2_peak_527	2191
Chromosome	2360627	2361079	453	2360890	2900.97	713.27881	3.62592	711.30835	macs2_peak_528	2192
Chromosome	2360627	2361079	453	2360890	2900.97	713.27881	3.62592	711.30835	macs2_peak_528	2193
Chromosome	2361691	2362062	372	2361879	3033.62	751.61639	3.64738	749.61133	macs2_peak_529	2194
Chromosome	2362864	2363548	685	2363036	3234.38	788.11554	3.60047	786.07697	macs2_peak_530	2195
Chromosome	2362864	2363548	685	2363036	3234.38	788.11554	3.60047	786.07697	macs2_peak_530	2196
Chromosome	2364512	2365004	493	2364746	4706.68	1659.25171	5.00285	1655.96436	macs2_peak_531	2197
Chromosome	2364512	2365004	493	2364746	4706.68	1659.25171	5.00285	1655.96436	macs2_peak_531	2198
Chromosome	2366328	2366604	277	2366443	1971.82	252.29028	2.39944	250.71191	macs2_peak_532	2199
Chromosome	2371179	2371585	407	2371377	4181.46	1513.57544	5.13803	1510.58728	macs2_peak_533	2205
Chromosome	2371179	2371585	407	2371377	4181.46	1513.57544	5.13803	1510.58728	macs2_peak_533	2206
Chromosome	2380396	2381009	614	2380822	2115.23	335.06445	2.6924	333.40897	macs2_peak_536	2217
										2230	2
Chromosome	2400291	2400654	364	2400475	1636.01	140.46391	2.00565	139.00681	macs2_peak_540	2231	1
Chromosome	2400291	2400654	364	2400475	1636.01	140.46391	2.00565	139.00681	macs2_peak_540	2232
Chromosome	2401560	2401963	404	2401747	3096.95	788.52557	3.72798	786.48657	macs2_peak_541	2233
Chromosome	2416069	2416478	410	2416275	4363.7	1625.94861	5.29697	1622.74292	macs2_peak_545	2246
Chromosome	2416069	2416478	410	2416275	4363.7	1625.94861	5.29697	1622.74292	macs2_peak_545	2247
Chromosome	2416069	2416478	410	2416275	4363.7	1625.94861	5.29697	1622.74292	macs2_peak_545	2248
Chromosome	2419610	2420116	507	2419923	3700.45	1249.31274	4.78842	1246.75427	macs2_peak_546	2252
Chromosome	2423033	2423436	404	2423243	3443.52	910.59082	3.84433	908.43433	macs2_peak_548	2255
Chromosome	2423033	2423436	404	2423243	3443.52	910.59082	3.84433	908.43433	macs2_peak_548	2256
Chromosome	2430009	2430412	404	2430202	4482.01	1808.61023	5.77559	1804.87585	macs2_peak_549	2259
Chromosome	2430009	2430412	404	2430202	4482.01	1808.61023	5.77559	1804.87585	macs2_peak_549	2260
Chromosome	2431239	2431600	362	2431426	2162.43	356.91537	2.75877	355.24197	macs2_peak_550	2261
Chromosome	2434761	2435094	334	2434905	1811.69	211.77727	2.29454	210.24007	macs2_peak_551	2265
Chromosome	2434761	2435094	334	2434905	1811.69	211.77727	2.29454	210.24007	macs2_peak_551	2266
										2268	2
Chromosome	2437915	2438231	317	2438091	1603.75	158.4511	2.12566	156.97218	macs2_peak_552	2269	1
Chromosome	2449386	2449755	370	2449562	3395.72	812.98657	3.55305	810.92432	macs2_peak_554	2279
										2293	2
Chromosome	2464876	2465287	412	2465076	4094.82	1479.44226	5.12875	1476.52161	macs2_peak_558	2294	1
Chromosome	2464876	2465287	412	2465076	4094.82	1479.44226	5.12875	1476.52161	macs2_peak_558	2295	1
										2296	2
										2300	2
Chromosome	2471010	2471366	357	2471177	1940.15	250.72884	2.41017	249.15192	macs2_peak_561	2301	1
Chromosome	2471010	2471366	357	2471177	1940.15	250.72884	2.41017	249.15192	macs2_peak_561	2302
Chromosome	2485146	2485652	507	2485373	4770.02	1752.88074	5.21993	1749.32483	macs2_peak_564	2314
										2316	3
										2317	2
Chromosome	2489914	2490307	394	2490106	3471.6	1003.69757	4.14688	1001.44312	macs2_peak_565	2318	1
Chromosome	2489914	2490307	394	2490106	3471.6	1003.69757	4.14688	1001.44312	macs2_peak_565	2319
Chromosome	2491513	2491858	346	2491686	1976	266.0246	2.46129	264.43253	macs2_peak_566	2320
Chromosome	2491513	2491858	346	2491686	1976	266.0246	2.46129	264.43253	macs2_peak_566	2321	1
										2322	2
Chromosome	2506391	2506945	555	2506728	4012.96	1326.9458	4.69468	1324.2793	macs2_peak_568	2335
Chromosome	2506391	2506945	555	2506728	4012.96	1326.9458	4.69468	1324.2793	macs2_peak_568	2336
Chromosome	2508127	2508501	375	2508314	2735.45	625.51794	3.42948	623.62085	macs2_peak_569	2337	1
										2338	2
Chromosome	2509890	2510235	346	2510058	1888.17	218.76057	2.28436	217.2162	macs2_peak_570	2339
Chromosome	2509890	2510235	346	2510058	1888.17	218.76057	2.28436	217.2162	macs2_peak_570	2340
Chromosome	2516526	2516933	408	2516723	4516.07	1460.48438	4.59519	1457.60205	macs2_peak_572	2346
Chromosome	2517429	2517818	390	2517621	4356.53	905.50812	3.20642	903.35669	macs2_peak_573	2347
Chromosome	2517429	2517818	390	2517621	4356.53	905.50812	3.20642	903.35669	macs2_peak_573	2348
Chromosome	2518441	2518825	385	2518630	3263.66	897.77435	3.97258	895.63055	macs2_peak_574	2349
Chromosome	2520921	2521320	400	2521124	4359.52	1488.79944	4.84502	1485.85974	macs2_peak_575	2351
										2352	2
Chromosome	2522612	2522998	387	2522811	1889.36	235.86148	2.36882	234.29948	macs2_peak_576	2353	1
Chromosome	2522612	2522998	387	2522811	1889.36	235.86148	2.36882	234.29948	macs2_peak_576	2354
Chromosome	2524135	2524469	335	2524317	2166.61	310.64294	2.54714	309.00882	macs2_peak_578	2356
										2361	3
										2362	2
Chromosome	2533298	2533697	400	2533508	1940.15	222.9207	2.27568	221.37186	macs2_peak_579	2363	1
Chromosome	2533298	2533697	400	2533508	1940.15	222.9207	2.27568	221.37186	macs2_peak_579	2364
Chromosome	2539107	2539632	526	2539435	2013.05	284.79861	2.52704	283.18805	macs2_peak_581	2370
Chromosome	2539107	2539632	526	2539435	2013.05	284.79861	2.52704	283.18805	macs2_peak_581	2371
Chromosome	2551413	2551831	419	2551643	2748.6	563.23444	3.1714	561.38928	macs2_peak_586	2382
Chromosome	2556612	2556940	329	2556760	2024.4	249.3521	2.35397	247.77666	macs2_peak_589	2384
Chromosome	2559152	2559528	377	2559347	4057.77	1023.84497	3.70326	1021.56726	macs2_peak_590	2387	1
										2388	2
										2389	3
										2390	4
Chromosome	2629184	2629690	507	2629410	4741.33	1539.27625	4.61317	1536.23792	macs2_peak_597	2446
Chromosome	2629184	2629690	507	2629410	4741.33	1539.27625	4.61317	1536.23792	macs2_peak_597	2447
Chromosome	2629798	2630181	384	2629986	4446.76	935.8078	3.23473	933.62598	macs2_peak_598	2448
										2457	2
Chromosome	2645394	2645738	345	2645590	1728.63	164.31563	2.09175	162.82986	macs2_peak_599	2458	1
Chromosome	2645394	2645738	345	2645590	1728.63	164.31563	2.09175	162.82986	macs2_peak_599	2459
Chromosome	2649130	2649535	406	2649319	3995.63	1302.51282	4.63001	1299.88416	macs2_peak_602	2463	1
										2464	2
Chromosome	2675676	2676019	344	2675862	2387.7	452.93454	3.01033	451.1817	macs2_peak_605	2485
Chromosome	2675676	2676019	344	2675862	2387.7	452.93454	3.01033	451.1817	macs2_peak_605	2486	1
										2487	2
										2488	3
										2489	4
Chromosome	2691511	2691967	457	2691708	3952.61	1371.74988	4.92232	1369.01648	macs2_peak_608	2497
Chromosome	2691511	2691967	457	2691708	3952.61	1371.74988	4.92232	1369.01648	macs2_peak_608	2498
Chromosome	2699424	2699782	359	2699593	2106.26	287.89407	2.48205	286.28043	macs2_peak_609	2501
Chromosome	2699424	2699782	359	2699593	2106.26	287.89407	2.48205	286.28043	macs2_peak_609	2502
Chromosome	2703697	2704237	541	2703891	4174.88	1430.48999	4.86133	1427.66089	macs2_peak_611	2504
Chromosome	2703697	2704237	541	2703891	4174.88	1430.48999	4.86133	1427.66089	macs2_peak_611	2505	1
										2506	2
										2507	3
										2509	4
Chromosome	2708754	2709104	351	2708929	2383.51	391.85275	2.75348	390.1507	macs2_peak_614	2510	3
Chromosome	2710045	2710406	362	2710240	2016.64	231.7861	2.27724	230.22821	macs2_peak_615	2514
										2518	8
										2519	7
										2520	6
										2521	5
										2522	4
										2523	3
										2524	2
Chromosome	2723617	2724144	528	2723858	4747.31	1716.46936	5.13331	1713.02148	macs2_peak_618	2525	1
Chromosome	2723617	2724144	528	2723858	4747.31	1716.46936	5.13331	1713.02148	macs2_peak_618	2526
Chromosome	2727154	2727565	412	2727356	4477.83	1075.07092	3.56311	1072.7356	macs2_peak_619	2528
Chromosome	2727154	2727565	412	2727356	4477.83	1075.07092	3.56311	1072.7356	macs2_peak_619	2529	1
										2530	2
Chromosome	2730171	2730577	407	2730371	4394.17	1284.8396	4.18987	1282.23718	macs2_peak_620	2532	1
										2533	2
										2534	3
										2535	4
Chromosome	2745813	2746182	370	2746003	3042.58	702.24084	3.45469	700.27997	macs2_peak_624	2546
Chromosome	2750670	2751041	372	2750856	3138.18	721.95508	3.44587	719.97681	macs2_peak_625	2549
Chromosome	2751271	2751634	364	2751453	2469.56	447.48145	2.92304	445.73315	macs2_peak_626	2550
Chromosome	2751271	2751634	364	2751453	2469.56	447.48145	2.92304	445.73315	macs2_peak_626	2551
										2552	4
										2553	3
										2554	2
Chromosome	2755950	2756332	383	2756137	4365.49	1310.29895	4.28929	1307.65869	macs2_peak_627	2555	1
Chromosome	2755950	2756332	383	2756137	4365.49	1310.29895	4.28929	1307.65869	macs2_peak_627	2556
Chromosome	2756778	2757181	404	2756985	4642.74	1609.53601	4.91922	1606.36072	macs2_peak_628	2557
Chromosome	2757853	2758606	754	2758415	3411.25	941.01373	3.98162	938.82629	macs2_peak_629	2558
Chromosome	2759534	2759880	347	2759714	2264.61	334.4696	2.58927	332.81473	macs2_peak_630	2560
Chromosome	2766286	2766803	518	2766580	4765.24	1643.60205	4.89347	1640.35901	macs2_peak_631	2562
Chromosome	2772423	2772669	247	2772561	1641.99	147.83484	2.04571	146.36856	macs2_peak_633	2567
Chromosome	2778411	2778833	423	2778622	4724.6	1461.01282	4.40821	1458.12964	macs2_peak_634	2571
Chromosome	2778411	2778833	423	2778622	4724.6	1461.01282	4.40821	1458.12964	macs2_peak_634	2572	1
										2573	2
Chromosome	647188	647551	364	647367	2282.53	480.79337	3.2304	479.01694	macs2_peak_102	2574
Chromosome	647188	647551	364	647367	2282.53	480.79337	3.2304	479.01694	macs2_peak_102	2575
										2576	5
										2577	4
										2578	3
										2579	2
Chromosome	2786747	2787326	580	2786934	3058.71	602.15686	3.0875	600.27887	macs2_peak_637	2580	1
Chromosome	2786747	2787326	580	2786934	3058.71	602.15686	3.0875	600.27887	macs2_peak_637	2581
Chromosome	2802919	2803295	377	2803110	3491.92	1035.58167	4.24196	1033.29077	macs2_peak_641	2591
										2592	3
										2593	2
Chromosome	2810471	2810882	412	2810666	4462.89	1479.9823	4.70874	1477.05994	macs2_peak_642	2594	1
										2596	2
Chromosome	2812877	2813301	425	2813084	4702.5	1507.22778	4.55765	1504.25244	macs2_peak_643	2597	1
Chromosome	2819330	2819693	364	2819502	4020.13	1029.94995	3.74755	1027.66541	macs2_peak_645	2600
Chromosome	2826047	2826363	317	2826187	1922.23	209.50891	2.22082	207.97403	macs2_peak_646	2604
Chromosome	2826047	2826363	317	2826187	1922.23	209.50891	2.22082	207.97403	macs2_peak_646	2605
Chromosome	2829180	2829588	409	2829391	4564.47	1608.63269	5.00051	1605.45862	macs2_peak_647	2606
										2607	5
										2608	4
										2609	3
										2610	2
Chromosome	2835826	2836185	360	2836009	3908.39	1264.49658	4.59604	1261.91858	macs2_peak_648	2611	1
										2613	2
Chromosome	2838521	2838790	270	2838668	1852.32	162.319	2.02371	160.83556	macs2_peak_649	2614	1
Chromosome	2841403	2841769	367	2841579	3585.13	1000.20215	4.02033	997.95172	macs2_peak_650	2615
Chromosome	2841403	2841769	367	2841579	3585.13	1000.20215	4.02033	997.95172	macs2_peak_650	2616
Chromosome	2843987	2844357	371	2844165	3499.09	876.32544	3.67888	874.20233	macs2_peak_651	2617
Chromosome	2845364	2845878	515	2845740	2461.19	413.32626	2.78844	411.60614	macs2_peak_653	2619
Chromosome	2847274	2847990	717	2847526	4767.63	1506.9386	4.4987	1503.96448	macs2_peak_654	2620
Chromosome	2848051	2848850	800	2848247	3362.25	803.68463	3.54774	801.63129	macs2_peak_655	2621
Chromosome	2848051	2848850	800	2848247	3362.25	803.68463	3.54774	801.63129	macs2_peak_655	2622
										2623	2
Chromosome	2851626	2852046	421	2851869	2684.66	463.13583	2.83597	461.37436	macs2_peak_656	2624	1
Chromosome	2851626	2852046	421	2851869	2684.66	463.13583	2.83597	461.37436	macs2_peak_656	2625
Chromosome	2854418	2854753	336	2854596	2810.74	601.51685	3.26947	599.6394	macs2_peak_657	2627
Chromosome	2854418	2854753	336	2854596	2810.74	601.51685	3.26947	599.6394	macs2_peak_657	2628
Chromosome	2859899	2860221	323	2860063	2658.37	450.62103	2.80525	448.87003	macs2_peak_659	2633
										2638	2
Chromosome	2870577	2870969	393	2870764	4384.02	1540.13684	4.98297	1537.0968	macs2_peak_662	2639	1
Chromosome	2870577	2870969	393	2870764	4384.02	1540.13684	4.98297	1537.0968	macs2_peak_662	2640
Chromosome	2880181	2880547	367	2880356	4166.52	1145.48206	3.97285	1143.05994	macs2_peak_663	2648
Chromosome	2883862	2884218	357	2884056	2121.2	282.93539	2.45058	281.32648	macs2_peak_664	2651
Chromosome	2883862	2884218	357	2884056	2121.2	282.93539	2.45058	281.32648	macs2_peak_664	2652
Chromosome	2883862	2884218	357	2884056	2121.2	282.93539	2.45058	281.32648	macs2_peak_664	2653
Chromosome	2886507	2887010	504	2886690	3654.44	964.82312	3.83975	962.61121	macs2_peak_666	2655
Chromosome	2886507	2887010	504	2886690	3654.44	964.82312	3.83975	962.61121	macs2_peak_666	2656
Chromosome	2888124	2888463	340	2888286	3041.39	750.75568	3.63635	748.75134	macs2_peak_667	2657
Chromosome	2907478	2907901	424	2907660	2431.91	430.86615	2.8826	429.13159	macs2_peak_669	2670
Chromosome	2907478	2907901	424	2907660	2431.91	430.86615	2.8826	429.13159	macs2_peak_669	2671
										2675	3
										2676	2
Chromosome	2918240	2918672	433	2918459	4770.61	1450.89648	4.34178	1448.0321	macs2_peak_670	2677	1
Chromosome	2918240	2918672	433	2918459	4770.61	1450.89648	4.34178	1448.0321	macs2_peak_670	2678
Chromosome	2919553	2919923	371	2919736	2493.46	350.76907	2.5222	349.10089	macs2_peak_671	2679
Chromosome	2919553	2919923	371	2919736	2493.46	350.76907	2.5222	349.10089	macs2_peak_671	2680	1
										2681	2
Chromosome	2924190	2924542	353	2924368	3063.49	760.48016	3.65273	758.46692	macs2_peak_672	2682
										2684	2
Chromosome	2929348	2929745	398	2929549	2773.7	603.67206	3.30872	601.79272	macs2_peak_673	2685	1
Chromosome	2983957	2984378	422	2984181	4137.84	1380.49988	4.73551	1377.75256	macs2_peak_679	2736
Chromosome	2987365	2987694	330	2987550	1796.15	182.61876	2.15228	181.1124	macs2_peak_682	2741
										2767	2
Chromosome	3019759	3020087	329	3019925	2140.92	245.61209	2.27622	244.04037	macs2_peak_684	2768	1
Chromosome	3046032	3046416	385	3046223	3551.07	981.78735	3.9893	979.55737	macs2_peak_687	2790
Chromosome	3046751	3047233	483	3047006	4443.17	1345.42029	4.32312	1342.72644	macs2_peak_688	2791
Chromosome	3046751	3047233	483	3047006	4443.17	1345.42029	4.32312	1342.72644	macs2_peak_688	2792
Chromosome	3053574	3054214	641	3053723	1803.32	155.67851	2.01151	154.20291	macs2_peak_690	2797
Chromosome	3061337	3061703	367	3061517	2705.58	569.24353	3.22981	567.39331	macs2_peak_692	2803
Chromosome	3071950	3072315	366	3072141	2581.29	446.80191	2.84081	445.05423	macs2_peak_694	2813
Chromosome	3080173	3080525	353	3080349	3231.99	818.74945	3.71344	816.6817	macs2_peak_698	2820
Chromosome	3082036	3082444	409	3082231	4637.37	1107.72302	3.54886	1105.34863	macs2_peak_699	2821
										2822	2
Chromosome	3083988	3084329	342	3084159	1953.9	223.46315	2.27208	221.91374	macs2_peak_700	2823	1
Chromosome	3083988	3084329	342	3084159	1953.9	223.46315	2.27208	221.91374	macs2_peak_700	2824
Chromosome	3085147	3085454	308	3085300	1888.77	205.57068	2.22012	204.04001	macs2_peak_701	2825
Chromosome	3090795	3091122	328	3090941	2429.52	315.9863	2.42084	314.34741	macs2_peak_703	2832
Chromosome	3094906	3095544	639	3095134	4542.96	1233.99097	3.93416	1231.45447	macs2_peak_705	2835
Chromosome	3094906	3095544	639	3095134	4542.96	1233.99097	3.93416	1231.45447	macs2_peak_705	2836	1
										2837	2
Chromosome	3100374	3100733	360	3100557	3067.08	693.45306	3.40142	691.49969	macs2_peak_706	2838
Chromosome	3116742	3117137	396	3116930	3674.76	1062.6864	4.14871	1060.36548	macs2_peak_707	2860
Chromosome	3123226	3123634	409	3123423	4404.93	1426.9032	4.6039	1424.08032	macs2_peak_708	2867	1
										2868	2
										2869	3
Chromosome	3134089	3134490	402	3134287	4114.53	1199.27307	4.17821	1196.78174	macs2_peak_709	2879	1
										2880	2
										2881	3
										2882	4
										2883	5
										2884	6
										2894	3
										2895	2
Chromosome	3150570	3150954	385	3150774	3488.93	956.44	3.96232	954.23676	macs2_peak_711	2896	1
Chromosome	3150570	3150954	385	3150774	3488.93	956.44	3.96232	954.23676	macs2_peak_711	2897
Chromosome	3154472	3154872	401	3154676	3185.99	747.60529	3.49911	745.60364	macs2_peak_714	2900
Chromosome	3154472	3154872	401	3154676	3185.99	747.60529	3.49911	745.60364	macs2_peak_714	2901
										2910	4
Chromosome	3163001	3163359	359	3163178	4161.14	858.58801	3.18938	856.48267	macs2_peak_718	2911	3
Chromosome	3163001	3163359	359	3163178	4161.14	858.58801	3.18938	856.48267	macs2_peak_718	2912	2
										2915	2
Chromosome	3166398	3166814	417	3166609	4032.67	1209.69189	4.28658	1207.1875	macs2_peak_719	2916	1
Chromosome	3166398	3166814	417	3166609	4032.67	1209.69189	4.28658	1207.1875	macs2_peak_719	2917
Chromosome	3171866	3172265	400	3172046	3579.15	814.50415	3.41944	812.44043	macs2_peak_721	2920
Chromosome	3171866	3172265	400	3172046	3579.15	814.50415	3.41944	812.44043	macs2_peak_721	2921
Chromosome	3176870	3177184	315	3177037	1695.77	147.08377	2.01535	145.61838	macs2_peak_722	2925
Chromosome	3176870	3177184	315	3177037	1695.77	147.08377	2.01535	145.61838	macs2_peak_722	2926
Chromosome	3186136	3186493	358	3186323	2758.16	507.20129	2.95097	505.40237	macs2_peak_723	2934
Chromosome	3189003	3189368	366	3189182	3038.4	688.88501	3.40893	686.93549	macs2_peak_724	2936
										2941	2
Chromosome	3198428	3198740	313	3198596	2282.53	266.46268	2.29501	264.87018	macs2_peak_726	2942	1
Chromosome	3203858	3204207	350	3204042	3015.69	625.47681	3.19904	623.57971	macs2_peak_727	2947
Chromosome	3206645	3207151	507	3206875	2816.12	491.04333	2.85422	489.25818	macs2_peak_729	2950
Chromosome	3208376	3208896	521	3208713	4121.7	887.784	3.28764	885.64978	macs2_peak_730	2951
										2962	2
Chromosome	3223862	3224222	361	3224033	3117.27	707.11664	3.41018	705.15155	macs2_peak_732	2963	1
Chromosome	3227357	3227708	352	3227533	3006.73	634.60498	3.2383	632.70068	macs2_peak_734	2966
										2968	2
Chromosome	3230420	3230805	386	3230639	3738.69	778.65112	3.21004	776.62122	macs2_peak_735	2969	1
Chromosome	3230420	3230805	386	3230639	3738.69	778.65112	3.21004	776.62122	macs2_peak_735	2970
Chromosome	3231770	3232167	398	3231968	4427.64	1514.36731	4.85277	1511.37683	macs2_peak_736	2971
Chromosome	3233092	3233448	357	3233265	4107.36	1070.52295	3.80052	1068.19275	macs2_peak_737	2972
										2973	2
Chromosome	3236223	3236816	594	3236417	3819.96	1079.56665	4.06744	1077.22607	macs2_peak_738	2974	1
Chromosome	3236223	3236816	594	3236417	3819.96	1079.56665	4.06744	1077.22607	macs2_peak_738	2975
Chromosome	3254946	3255315	370	3255132	4337.41	1036.77283	3.55025	1034.48059	macs2_peak_740	2985
Chromosome	3273511	3274054	544	3273672	2526.92	275.18207	2.22332	273.58087	macs2_peak_742	2999
Chromosome	3279624	3280165	542	3279783	2299.86	252.1837	2.22952	250.60541	macs2_peak_743	3005
Chromosome	3279624	3280165	542	3279783	2299.86	252.1837	2.22952	250.60541	macs2_peak_743	3006
Chromosome	3283576	3284005	430	3283768	3805.02	975.79059	3.74977	973.56696	macs2_peak_744	3009
										3011	4
										3012	3
Chromosome	3289375	3289725	351	3289556	2928.45	554.31622	3.00765	552.47845	macs2_peak_745	3013	2
Chromosome	3290621	3290916	296	3290766	1897.13	188.39746	2.13101	186.8847	macs2_peak_746	3014
Chromosome	3290621	3290916	296	3290766	1897.13	188.39746	2.13101	186.8847	macs2_peak_746	3015
Chromosome	3306590	3306978	389	3306787	4540.57	843.26282	2.97418	841.17249	macs2_peak_749	3023
Chromosome	3314222	3314605	384	3314410	4685.76	1255.46057	3.88943	1252.89417	macs2_peak_750	3030
Chromosome	3314222	3314605	384	3314410	4685.76	1255.46057	3.88943	1252.89417	macs2_peak_750	3031
										3033	2
Chromosome	3321284	3321674	391	3321491	4261.52	1137.09692	3.87502	1134.68542	macs2_peak_752	3034	1
Chromosome	3330526	3330883	358	3330713	2274.76	349.4548	2.64728	347.78763	macs2_peak_755	3043
Chromosome	3330526	3330883	358	3330713	2274.76	349.4548	2.64728	347.78763	macs2_peak_755	3035
Chromosome	3322096	3322436	341	3322267	2275.36	274.76965	2.33234	273.16891	macs2_peak_753	3036	1
										3037	2
Chromosome	3344088	3344452	365	3344256	2217.4	298.02689	2.46106	296.40399	macs2_peak_758	3051
Chromosome	3344088	3344452	365	3344256	2217.4	298.02689	2.46106	296.40399	macs2_peak_758	3052
										3057	4
										3058	3
										3059	2
Chromosome	3353732	3354234	503	3354013	4775.99	1200.84668	3.6945	1198.35303	macs2_peak_760	3060	1
Chromosome	3353732	3354234	503	3354013	4775.99	1200.84668	3.6945	1198.35303	macs2_peak_760	3061
Chromosome	3356502	3357058	557	3356859	3596.48	881.82788	3.6192	879.6994	macs2_peak_761	3063
Chromosome	3356502	3357058	557	3356859	3596.48	881.82788	3.6192	879.6994	macs2_peak_761	3064
Chromosome	3360351	3360803	453	3360586	4254.35	1055.01367	3.65266	1052.70154	macs2_peak_762	3067
Chromosome	3360351	3360803	453	3360586	4254.35	1055.01367	3.65266	1052.70154	macs2_peak_762	3068
Chromosome	3377039	3377451	413	3377232	4381.63	1323.89111	4.31531	1321.2301	macs2_peak_764	3083
Chromosome	3380751	3381529	779	3380989	4654.1	1023.47253	3.33699	1021.19513	macs2_peak_765	3087
Chromosome	3387763	3388191	429	3387976	4755.08	1166.45972	3.6223	1164.0105	macs2_peak_766	3092
Chromosome	3397216	3397572	357	3397389	2377.54	335.49136	2.52606	333.83554	macs2_peak_768	3101
Chromosome	3408201	3408526	326	3408365	3139.38	745.65564	3.5301	743.65576	macs2_peak_770	3109
										3110	2
Chromosome	3411980	3412345	366	3412150	2927.86	516.69482	2.87707	514.88794	macs2_peak_771	3111	1
										3115	2
Chromosome	3418528	3419025	498	3418856	2101.48	244.44876	2.29029	242.87828	macs2_peak_772	3116	1
Chromosome	3418528	3419025	498	3418856	2101.48	244.44876	2.29029	242.87828	macs2_peak_772	3117	1
										3118	2
Chromosome	3421155	3421535	381	3421338	4117.52	1132.90894	3.97541	1130.50293	macs2_peak_773	3119
Chromosome	3421972	3422551	580	3422190	4691.14	1460.52087	4.43492	1457.63843	macs2_peak_774	3120
Chromosome	3421972	3422551	580	3422190	4691.14	1460.52087	4.43492	1457.63843	macs2_peak_774	3121
Chromosome	3421972	3422551	580	3422190	4691.14	1460.52087	4.43492	1457.63843	macs2_peak_774	3122
Chromosome	3423703	3424087	385	3423905	4075.7	1088.85132	3.87887	1086.49951	macs2_peak_775	3123
Chromosome	3424849	3425244	396	3425053	4615.85	1192.4408	3.77502	1189.95764	macs2_peak_776	3124	1
										3125	2
										3145	2
Chromosome	3446874	3447215	342	3447034	2829.27	575.55829	3.15526	573.70258	macs2_peak_781	3146	1
Chromosome	3448840	3449210	371	3449016	3864.77	1074.36597	4.01013	1072.03149	macs2_peak_782	3147
Chromosome	3461043	3461445	403	3461232	3174.63	708.13855	3.3693	706.17249	macs2_peak_784	3158
Chromosome	3461043	3461445	403	3461232	3174.63	708.13855	3.3693	706.17249	macs2_peak_784	3159	1
										3160	2
										3161	3
										3162	4
Chromosome	3479168	3479539	372	3479362	2450.44	376.42441	2.64734	374.73514	macs2_peak_785	3174
Chromosome	3479168	3479539	372	3479362	2450.44	376.42441	2.64734	374.73514	macs2_peak_785	3175
Chromosome	3481733	3482106	374	3481921	4042.23	1043.81445	3.77167	1041.51428	macs2_peak_786	3176
Chromosome	3483070	3483367	298	3483231	2366.78	281.07455	2.31455	279.46756	macs2_peak_787	3177
Chromosome	3492809	3493177	369	3493000	3561.23	768.18701	3.28922	766.16675	macs2_peak_789	3186
Chromosome	3494333	3494629	297	3494471	2090.13	214.48509	2.16249	212.94507	macs2_peak_790	3187
Chromosome	3511104	3511783	680	3511571	4569.25	1484.69006	4.61641	1481.75781	macs2_peak_792	3202
Chromosome	3511104	3511783	680	3511571	4569.25	1484.69006	4.61641	1481.75781	macs2_peak_792	3203
										3235	15
										3236	14
										3237	13
										3238	12
										3239	11
										3240	10
										3241	9
										3242	8
										3243	7
										3244	6
										3245	5
										3246	4
										3247	3
										3248	2
Chromosome	3602404	3602770	367	3602589	3916.75	1153.01733	4.215	1150.58618	macs2_peak_797	3249	1
Chromosome	3619366	3619727	362	3619561	3481.76	827.09845	3.53221	825.02283	macs2_peak_800	3275
Chromosome	3619366	3619727	362	3619561	3481.76	827.09845	3.53221	825.02283	macs2_peak_800	3276
Chromosome	3639960	3640304	345	3640134	3870.75	1127.24011	4.17484	1124.84131	macs2_peak_802	3291
Chromosome	3642128	3642452	325	3642284	2271.18	280.07343	2.35606	278.46744	macs2_peak_803	3292
Chromosome	3648460	3648843	384	3648645	4153.37	1232.02014	4.24349	1229.48682	macs2_peak_805	3299
Chromosome	3648460	3648843	384	3648645	4153.37	1232.02014	4.24349	1229.48682	macs2_peak_805	3300	1
										3301	2
										3302	3
Chromosome	3653883	3654311	429	3654091	4628.4	1478.56738	4.54308	1475.64844	macs2_peak_806	3303
Chromosome	3653883	3654311	429	3654091	4628.4	1478.56738	4.54308	1475.64844	macs2_peak_806	3304
Chromosome	3662855	3663218	364	3663036	4196.39	1226.74402	4.18902	1224.21753	macs2_peak_807	3311
Chromosome	3664899	3665323	425	3665099	4757.47	1249.25757	3.82513	1246.69922	macs2_peak_808	3313
										3318	3
										3319	2
Chromosome	3672830	3673584	755	3673256	3600.07	483.33817	2.46311	481.55966	macs2_peak_810	3320	1
Chromosome	3673769	3674087	319	3673921	2507.2	286.07907	2.27073	284.46725	macs2_peak_811	3321
Chromosome	3673769	3674087	319	3673921	2507.2	286.07907	2.27073	284.46725	macs2_peak_811	3322
Chromosome	3674920	3675283	364	3675100	4028.49	1006.22424	3.67319	1003.96698	macs2_peak_812	3323	1
										3324	2
Chromosome	3678683	3679011	329	3678842	2837.03	484.79056	2.81903	483.0108	macs2_peak_813	3325
Chromosome	3679794	3680509	716	3679999	4649.32	1143.65625	3.63022	1141.23633	macs2_peak_814	3327
Chromosome	3679794	3680509	716	3679999	4649.32	1143.65625	3.63022	1141.23633	macs2_peak_814	3328
Chromosome	3690681	3691353	673	3691144	4678.59	951.56781	3.15933	949.36938	macs2_peak_816	3334
Chromosome	3704483	3704803	321	3704646	2603.4	352.85855	2.47332	351.1886	macs2_peak_818	3345
Chromosome	3711931	3712281	351	3712110	4165.92	978.80414	3.50456	976.57733	macs2_peak_819	3352
Chromosome	3714059	3714532	474	3714368	2528.71	353.59872	2.51462	351.92819	macs2_peak_820	3355
Chromosome	3715334	3715660	327	3715519	3085.6	514.96906	2.78072	513.1637	macs2_peak_821	3356
Chromosome	3725341	3725697	357	3725517	3131.01	686.81445	3.3274	684.86664	macs2_peak_823	3366
Chromosome	3725341	3725697	357	3725517	3131.01	686.81445	3.3274	684.86664	macs2_peak_823	3367
Chromosome	3727173	3727470	298	3727311	2131.96	226.32988	2.19666	224.77753	macs2_peak_824	3368
Chromosome	3727173	3727470	298	3727311	2131.96	226.32988	2.19666	224.77753	macs2_peak_824	3369	1
										3370	2
Chromosome	3738872	3739542	671	3739350	4016.54	985.65924	3.62267	983.42517	macs2_peak_825	3373
Chromosome	3738872	3739542	671	3739350	4016.54	985.65924	3.62267	983.42517	macs2_peak_825	3374
Chromosome	3741517	3742116	600	3741934	3494.9	761.4245	3.31365	759.41052	macs2_peak_827	3378
										3380	5
										3381	4
										3382	3
										3383	2
Chromosome	3748711	3749055	345	3748881	3344.93	716.62036	3.2739	714.64685	macs2_peak_828	3384	1
Chromosome	3748711	3749055	345	3748881	3344.93	716.62036	3.2739	714.64685	macs2_peak_828	3385
Chromosome	3765571	3765935	365	3765753	3708.22	1012.10211	3.9469	1009.83807	macs2_peak_831	3400	1
										3401	2
										3402	3
Chromosome	3769992	3770390	399	3770188	4635.57	1155.36011	3.66817	1152.92603	macs2_peak_832	3404
Chromosome	3770815	3771145	331	3770982	2213.22	257.42212	2.29026	255.83867	macs2_peak_833	3405
Chromosome	3774681	3775292	612	3775117	2983.43	567.38	3.01701	565.53137	macs2_peak_835	3408
Chromosome	3774681	3775292	612	3775117	2983.43	567.38	3.01701	565.53137	macs2_peak_835	3409
										3420	2
Chromosome	3787679	3788279	601	3787867	4624.82	1127.40796	3.60547	1125.00891	macs2_peak_836	3421	1
Chromosome	3808284	3808676	393	3808485	2982.83	554.065	2.97194	552.22742	macs2_peak_838	3445
Chromosome	3831356	3831750	395	3831559	3432.76	665.68652	3.05767	663.75635	macs2_peak_841	3470
Chromosome	3854174	3854921	748	3854437	2825.68	502.50156	2.89027	500.70667	macs2_peak_847	3488
Chromosome	3858401	3858800	400	3858609	3175.83	605.34259	3.02267	603.46185	macs2_peak_849	3492	1
										3493	2
Chromosome	3862761	3863229	469	3862931	2722.91	486.74838	2.89975	484.96698	macs2_peak_851	3496
Chromosome	3886870	3887234	365	3887042	3070.07	600.24585	3.0723	598.36945	macs2_peak_854	3518
Chromosome	3914723	3915026	304	3914877	2758.76	413.05319	2.61093	411.33334	macs2_peak_859	3542
Chromosome	3917826	3918187	362	3918023	2885.43	526.60498	2.93766	524.78979	macs2_peak_860	3543
Chromosome	3924536	3924891	356	3924708	3309.67	586.89349	2.88638	585.02826	macs2_peak_861	3549
Chromosome	3924536	3924891	356	3924708	3309.67	586.89349	2.88638	585.02826	macs2_peak_861	3550
Chromosome	3933475	3933880	406	3933677	4582.39	1460.63965	4.53352	1457.75696	macs2_peak_862	3558
Chromosome	3943128	3943486	359	3943303	3894.65	866.28992	3.36412	864.17712	macs2_peak_864	3564	1
										3565	2
										3566	3
Chromosome	3949961	3950404	444	3950211	4271.68	1188.88879	4.01492	1186.41052	macs2_peak_865	3571
Chromosome	3957680	3958379	700	3958188	3650.26	794.37054	3.3103	792.32635	macs2_peak_866	3579
Chromosome	3957680	3958379	700	3958188	3650.26	794.37054	3.3103	792.32635	macs2_peak_866	3580
Chromosome	3960930	3961398	469	3961178	4562.68	1435.69299	4.47955	1432.85498	macs2_peak_867	3581
Chromosome	3960930	3961398	469	3961178	4562.68	1435.69299	4.47955	1432.85498	macs2_peak_867	3582
Chromosome	3979603	3979958	356	3979778	3469.21	815.06482	3.50173	813.00061	macs2_peak_872	3602
										3607	2
Chromosome	3985634	3985980	347	3985788	3710.01	653.55591	2.87453	651.63599	macs2_peak_874	3608	1
Chromosome	3985634	3985980	347	3985788	3710.01	653.55591	2.87453	651.63599	macs2_peak_874	3609
Chromosome	3989795	3990159	365	3989980	3413.64	785.17902	3.44704	783.14319	macs2_peak_875	3610
Chromosome	3989795	3990159	365	3989980	3413.64	785.17902	3.44704	783.14319	macs2_peak_875	3611
										3614	2
Chromosome	3995577	3995915	339	3995747	3625.76	746.40485	3.18416	744.40436	macs2_peak_876	3615	1
Chromosome	3995577	3995915	339	3995747	3625.76	746.40485	3.18416	744.40436	macs2_peak_876	3616
										3617	3
										3618	2
Chromosome	3997864	3998200	337	3998020	2782.06	410.7746	2.58986	409.05655	macs2_peak_877	3619	1
Chromosome	3997864	3998200	337	3998020	2782.06	410.7746	2.58986	409.05655	macs2_peak_877	3620
Chromosome	4004776	4005141	366	4004954	3995.03	1034.77954	3.78054	1032.4895	macs2_peak_878	3625
Chromosome	4008156	4008522	367	4008332	4061.95	1029.65771	3.71725	1027.37366	macs2_peak_879	3629
Chromosome	4008156	4008522	367	4008332	4061.95	1029.65771	3.71725	1027.37366	macs2_peak_879	3630	1
										3631	2
Chromosome	4010163	4010517	355	4010355	3125.64	662.36078	3.24764	660.43335	macs2_peak_881	3632
Chromosome	4010163	4010517	355	4010355	3125.64	662.36078	3.24764	660.43335	macs2_peak_881	3633	1
										3634	2
Chromosome	4038376	4038770	395	4038564	4327.85	1341.40234	4.41719	1338.7146	macs2_peak_886	3659
Chromosome	4042902	4043240	339	4043079	2779.07	476.17575	2.82356	474.40326	macs2_peak_887	3661
										3662	2
Chromosome	4043761	4044154	394	4043960	2452.83	309.13892	2.38328	307.50604	macs2_peak_888	3663	1
Chromosome	4043761	4044154	394	4043960	2452.83	309.13892	2.38328	307.50604	macs2_peak_888	3664	1
										3665	2
Chromosome	4053917	4054391	475	4054189	4690.54	1500.86755	4.55048	1497.90454	macs2_peak_890	3672
Chromosome	4053917	4054391	475	4054189	4690.54	1500.86755	4.55048	1497.90454	macs2_peak_890	3673
Chromosome	4059359	4059636	278	4059496	2344.68	300.61496	2.40326	298.98978	macs2_peak_891	3676
										3677	2
Chromosome	4061770	4062369	600	4062136	4700.7	1122.45508	3.54846	1120.06226	macs2_peak_892	3678	1
Chromosome	4061770	4062369	600	4062136	4700.7	1122.45508	3.54846	1120.06226	macs2_peak_892	3679
Chromosome	4064399	4064796	398	4064590	4688.75	1239.76831	3.84721	1237.22351	macs2_peak_893	3680
Chromosome	4064399	4064796	398	4064590	4688.75	1239.76831	3.84721	1237.22351	macs2_peak_893	3681
										3683	2
Chromosome	4067302	4067860	559	4067645	4719.23	1315.59326	4.02064	1312.94519	macs2_peak_894	3684	1
Chromosome	4067302	4067860	559	4067645	4719.23	1315.59326	4.02064	1312.94519	macs2_peak_894	3685
Chromosome	4068535	4069049	515	4068713	3254.1	621.34125	3.02519	619.44751	macs2_peak_895	3686
Chromosome	4068535	4069049	515	4068713	3254.1	621.34125	3.02519	619.44751	macs2_peak_895	3687	1
										3688	2
Chromosome	4070896	4071256	361	4071085	2704.98	414.44095	2.64514	412.71994	macs2_peak_896	3690	1
										3691	2
										3692	3
										3708	2
Chromosome	4085884	4086176	293	4086039	2107.46	196.93367	2.07853	195.4118	macs2_peak_898	3709	1
Chromosome	4085884	4086176	293	4086039	2107.46	196.93367	2.07853	195.4118	macs2_peak_898	3710
Chromosome	4090362	4090684	323	4090528	3229.6	547.30249	2.80678	545.47052	macs2_peak_899	3714
Chromosome	4099287	4099614	328	4099455	3243.35	534.30231	2.75927	532.4809	macs2_peak_900	3724
Chromosome	4105045	4105434	390	4105247	4605.7	1178.28186	3.74528	1175.81714	macs2_peak_902	3731
Chromosome	4118993	4119509	517	4119252	4663.66	1238.75781	3.86147	1236.2146	macs2_peak_904	3748
Chromosome	4120007	4120319	313	4120170	2602.21	318.72522	2.34946	317.08383	macs2_peak_905	3749
										3764	2
Chromosome	4140085	4140417	333	4140247	2965.5	525.9469	2.88553	524.13226	macs2_peak_908	3765	1
Chromosome	4140085	4140417	333	4140247	2965.5	525.9469	2.88553	524.13226	macs2_peak_908	3766
Chromosome	4141153	4141535	383	4141347	4595.54	1254.07092	3.94892	1251.50623	macs2_peak_909	3767	1
										3768	2
Chromosome	4152856	4153202	347	4153032	3472.8	858.5022	3.64267	856.39697	macs2_peak_911	3778
Chromosome	4169468	4169791	324	4169625	3001.95	570.10925	3.01519	568.2583	macs2_peak_913	3792
										3794	2
Chromosome	4174386	4174782	397	4174566	3940.06	1035.75952	3.82627	1033.46851	macs2_peak_914	3795	1
Chromosome	4174386	4174782	397	4174566	3940.06	1035.75952	3.82627	1033.46851	macs2_peak_914	3796
Chromosome	4179390	4179787	398	4179613	2981.04	580.43445	3.06353	578.57452	macs2_peak_915	3799
Chromosome	4179390	4179787	398	4179613	2981.04	580.43445	3.06353	578.57452	macs2_peak_915	3800
Chromosome	4186497	4186855	359	4186679	3005.53	442.60226	2.58738	440.85818	macs2_peak_916	3807
Chromosome	4186497	4186855	359	4186679	3005.53	442.60226	2.58738	440.85818	macs2_peak_916	3808
Chromosome	4198113	4198494	382	4198306	4617.65	1273.6969	3.98503	1271.10815	macs2_peak_919	3819
Chromosome	4200323	4200826	504	4200540	4100.79	1099.33057	3.89017	1096.96594	macs2_peak_920	3820
Chromosome	4200323	4200826	504	4200540	4100.79	1099.33057	3.89017	1096.96594	macs2_peak_920	3821
Chromosome	4204980	4205347	368	4205169	2749.2	452.36066	2.75571	450.60834	macs2_peak_922	3823
Chromosome	4204980	4205347	368	4205169	2749.2	452.36066	2.75571	450.60834	macs2_peak_922	3824	1
										3825	2
										3836	5
										3837	4
										3838	3
										3839	2
Chromosome	4223551	4223863	313	4223708	2645.83	392.30573	2.59661	390.6033	macs2_peak_924	3840	1
Chromosome	4226720	4227416	697	4226910	4707.87	771.56079	2.75373	769.53754	macs2_peak_925	3843
Chromosome	4233395	4233717	323	4233542	2875.87	477.3653	2.77155	475.59177	macs2_peak_926	3848
										3849	5
										3850	4
Chromosome	4238102	4238542	441	4238355	4344.58	1183.74463	3.94336	1181.27319	macs2_peak_927	3851	3
Chromosome	4238102	4238542	441	4238355	4344.58	1183.74463	3.94336	1181.27319	macs2_peak_927	3852	2
Chromosome	4238997	4239391	395	4239199	4192.21	1015.79102	3.58701	1013.52252	macs2_peak_928	3853
Chromosome	4238997	4239391	395	4239199	4192.21	1015.79102	3.58701	1013.52252	macs2_peak_928	3854
Chromosome	4243213	4243516	304	4243376	2812.53	351.00085	2.37229	349.33243	macs2_peak_929	3858
Chromosome	4243634	4244058	425	4243822	4351.75	1137.83911	3.81152	1135.42676	macs2_peak_930	3859
Chromosome	4251651	4251955	305	4251802	2451.63	329.03665	2.46051	327.38644	macs2_peak_932	3867
Chromosome	4251651	4251955	305	4251802	2451.63	329.03665	2.46051	327.38644	macs2_peak_932	3868
Chromosome	4252651	4252998	348	4252822	3978.3	982.66742	3.64071	980.43646	macs2_peak_933	3869
Chromosome	4258288	4258633	346	4258468	3030.63	563.93109	2.9751	562.08533	macs2_peak_935	3870
Chromosome	4258741	4259099	359	4258919	3648.47	888.61957	3.60057	886.48462	macs2_peak_936	3871
										3873	2
Chromosome	4265377	4265765	389	4265572	4690.54	1160.9353	3.64817	1158.49353	macs2_peak_938	3874	1
										3875	3
										3876	2
Chromosome	4268388	4268713	326	4268553	2473.74	275.44519	2.24568	273.84369	macs2_peak_939	3877	1
Chromosome	4269776	4270084	309	4269932	2454.02	293.75552	2.32263	292.13651	macs2_peak_940	3878
Chromosome	4272663	4273158	496	4272946	4725.2	1180.67834	3.67512	1178.21094	macs2_peak_941	3879
Chromosome	4272663	4273158	496	4272946	4725.2	1180.67834	3.67512	1178.21094	macs2_peak_941	3880
Chromosome	4273394	4273741	348	4273564	4115.13	952.75549	3.46476	950.55591	macs2_peak_942	3882	3
Chromosome	4273394	4273741	348	4273564	4115.13	952.75549	3.46476	950.55591	macs2_peak_942	3883	4
										3884	5
										3885	6
Chromosome	4287482	4287795	314	4287631	2385.31	300.45422	2.38159	298.82913	macs2_peak_944	3894
Chromosome	4289921	4290357	437	4290205	2462.39	281.95981	2.2746	280.35193	macs2_peak_945	3895
Chromosome	4289921	4290357	437	4290205	2462.39	281.95981	2.2746	280.35193	macs2_peak_945	3896
Chromosome	4302850	4303291	442	4303069	4765.83	1114.18372	3.49219	1111.80139	macs2_peak_947	3905
Chromosome	4302850	4303291	442	4303069	4765.83	1114.18372	3.49219	1111.80139	macs2_peak_947	3906	1
										3907	2
										3908	3
										3909	4
Chromosome	4306216	4306559	344	4306397	3311.47	731.77466	3.34653	729.78748	macs2_peak_948	3910
Chromosome	4306216	4306559	344	4306397	3311.47	731.77466	3.34653	729.78748	macs2_peak_948	3911
Chromosome	4313565	4313946	382	4313755	4240.01	1272.67139	4.28818	1270.08398	macs2_peak_950	3917
Chromosome	4315175	4315507	333	4315335	2536.48	376.62427	2.59775	374.93484	macs2_peak_951	3919
Chromosome	4321396	4321758	363	4321581	4183.25	1175.63818	4.04745	1173.17664	macs2_peak_953	3927
Chromosome	4321396	4321758	363	4321581	4183.25	1175.63818	4.04745	1173.17664	macs2_peak_953	3928
Chromosome	4326593	4326967	375	4326766	3885.09	1042.26331	3.89075	1039.96472	macs2_peak_956	3931
Chromosome	4336256	4336611	356	4336425	3588.72	857.08411	3.54687	854.98029	macs2_peak_957	3940
Chromosome	4337550	4337853	304	4337700	2298.67	225.27101	2.12146	223.7197	macs2_peak_958	3941
Chromosome	4337550	4337853	304	4337700	2298.67	225.27101	2.12146	223.7197	macs2_peak_958	3942
Chromosome	4340670	4340995	326	4340839	4299.17	849.93695	3.0981	847.84033	macs2_peak_960	3945	1
										3946	2
										3947	3
Chromosome	4350777	4351068	292	4350927	2235.33	211.12352	2.08808	209.58704	macs2_peak_961	3950
Chromosome	4361662	4362004	343	4361827	3595.29	735.12158	3.16854	733.13147	macs2_peak_963	3961
										3967	2
Chromosome	4369648	4369975	328	4369812	3048.56	494.82797	2.73503	493.03967	macs2_peak_964	3968	1
Chromosome	4371924	4372273	350	4372101	3672.97	809.91107	3.34301	807.85162	macs2_peak_965	3970
Chromosome	4373453	4374069	617	4373721	4265.71	1077.78821	3.7076	1075.44958	macs2_peak_966	3971
Chromosome	4373453	4374069	617	4373721	4265.71	1077.78821	3.7076	1075.44958	macs2_peak_966	3972
Chromosome	4379071	4379422	352	4379270	2727.69	434.47519	2.70435	432.7377	macs2_peak_968	3976
Chromosome	4379071	4379422	352	4379270	2727.69	434.47519	2.70435	432.7377	macs2_peak_968	3977
Chromosome	4387121	4387715	595	4387536	3633.53	755.21509	3.20505	753.20667	macs2_peak_972	3989
Chromosome	4407255	4407951	697	4407729	4434.21	1039.39722	3.4978	1037.10205	macs2_peak_977	4010
Chromosome	4407255	4407951	697	4407729	4434.21	1039.39722	3.4978	1037.10205	macs2_peak_977	4011
										4026	2
Chromosome	4424344	4424758	415	4424558	4441.38	1254.24609	4.06513	1251.68115	macs2_peak_979	4027	1
Chromosome	4424344	4424758	415	4424558	4441.38	1254.24609	4.06513	1251.68115	macs2_peak_979	4028	1
										4029	2
Chromosome	4433425	4433824	400	4433622	4576.42	1101.88489	3.57053	1099.51685	macs2_peak_981	4037
Chromosome	4435294	4435655	362	4435478	3184.19	641.56262	3.13565	639.65247	macs2_peak_983	4041
Chromosome	4437045	4437336	292	4437189	2364.99	283.21213	2.32416	281.603	macs2_peak_985	4043
Chromosome	4437045	4437336	292	4437189	2364.99	283.21213	2.32416	281.603	macs2_peak_985	4044
Chromosome	4446967	4447316	350	4447142	3409.46	556.91864	2.74594	555.0788	macs2_peak_986	4054
Chromosome	4448941	4449319	379	4449135	3844.45	1059.22693	3.97924	1056.90991	macs2_peak_987	4055
Chromosome	4448941	4449319	379	4449135	3844.45	1059.22693	3.97924	1056.90991	macs2_peak_987	4056
Chromosome	4456766	4457269	504	4456994	4749.7	715.52942	2.62325	713.55676	macs2_peak_990	4067
Chromosome	4460944	4461242	299	4461087	2252.66	251.28203	2.24669	249.70462	macs2_peak_992	4069
Chromosome	4463095	4463469	375	4463282	4339.8	1165.54138	3.89659	1163.09363	macs2_peak_993	4070
Chromosome	4470592	4471060	469	4470893	2525.72	315.84906	2.37412	314.21036	macs2_peak_996	4076
Chromosome	4470592	4471060	469	4470893	2525.72	315.84906	2.37412	314.21036	macs2_peak_996	4077	1
										4078	2
										4079	3
Chromosome	4479140	4479501	362	4479336	4470.66	898.52844	3.13361	896.38391	macs2_peak_997	4086	2
										4087	3
Chromosome	4482260	4482625	366	4482417	4556.7	859.52393	3.00442	857.41785	macs2_peak_998	4088
Chromosome	4484834	4485470	637	4485277	4214.92	930.20068	3.34597	928.02417	macs2_peak_999	4091
Chromosome	4490435	4491223	789	4490949	4753.28	544.01013	2.27805	542.18085	macs2_peak_1002	4092
Chromosome	4493796	4494216	421	4494009	4767.63	1247.72681	3.8149	1245.17053	macs2_peak_1003	4096
Chromosome	4505252	4505643	392	4505452	4615.85	939.97748	3.16223	937.79126	macs2_peak_1005	4107
Chromosome	4506863	4507297	435	4507130	2590.26	349.02618	2.46552	347.35934	macs2_peak_1006	4108
Chromosome	4514946	4515428	483	4515155	4713.85	1095.69495	3.47703	1093.33459	macs2_peak_1007	4114
Chromosome	4515607	4515922	316	4515772	2518.55	321.2084	2.39729	319.56482	macs2_peak_1008	4115	1
										4116	2
Chromosome	4524592	4524963	372	4524783	3805.02	1083.46631	4.09205	1081.12097	macs2_peak_1009	4118
Chromosome	4524592	4524963	372	4524783	3805.02	1083.46631	4.09205	1081.12097	macs2_peak_1009	4119
										4130	2
Chromosome	4545490	4546223	734	4545714	4630.79	1259.58313	3.9386	1257.01086	macs2_peak_1012	4131	1
Chromosome	4546933	4547293	361	4547113	3193.16	589.6687	2.96029	587.80115	macs2_peak_1013	4133
Chromosome	4549912	4550222	311	4550074	2615.95	355.66333	2.47817	353.99106	macs2_peak_1014	4135
Chromosome	4551572	4551936	365	4551719	2132.55	188.33089	2.03157	186.81818	macs2_peak_1016	4136
Chromosome	4551572	4551936	365	4551719	2132.55	188.33089	2.03157	186.81818	macs2_peak_1016	4137	1
										4138	2
Chromosome	4576981	4577372	392	4577180	4409.11	1179.22388	3.88214	1176.75793	macs2_peak_1019	4159
Chromosome	4576981	4577372	392	4577180	4409.11	1179.22388	3.88214	1176.75793	macs2_peak_1019	4160
Chromosome	4580606	4580914	309	4580782	4481.41	722.47797	2.72653	720.49927	macs2_peak_1020	4164	1
										4165	2
Chromosome	4582131	4582439	309	4582270	2945.18	519.12048	2.87388	517.31152	macs2_peak_1021	4166
										4173	3
										4174	2
Chromosome	4588400	4588768	369	4588583	3991.44	1120.98682	4.04503	1118.59595	macs2_peak_1022	4175	1
Chromosome	4588400	4588768	369	4588583	3991.44	1120.98682	4.04503	1118.59595	macs2_peak_1022	4176
Chromosome	4589279	4589969	691	4589814	3312.66	613.42126	2.96657	611.53406	macs2_peak_1023	4177
Chromosome	4589279	4589969	691	4589814	3312.66	613.42126	2.96657	611.53406	macs2_peak_1023	4178
Chromosome	4590395	4590738	344	4590570	4191.61	887.33044	3.24757	885.19678	macs2_peak_1024	4180
Chromosome	4590872	4591193	322	4591025	2532.89	279.30771	2.23605	277.70245	macs2_peak_1025	4181
Chromosome	4595478	4595774	297	4595612	2136.74	236.54741	2.23852	234.98471	macs2_peak_1026	4186
Chromosome	4617846	4618184	339	4618019	3290.55	667.4928	3.15102	665.56116	macs2_peak_1030	4208
Chromosome	4617846	4618184	339	4618019	3290.55	667.4928	3.15102	665.56116	macs2_peak_1030	4209
Chromosome	4620024	4620387	364	4620204	3907.79	1031.27026	3.83968	1028.98425	macs2_peak_1031	4211
Chromosome	4620024	4620387	364	4620204	3907.79	1031.27026	3.83968	1028.98425	macs2_peak_1031	4212
										4226	3
Chromosome	4632028	4632382	355	4632206	2936.22	545.66235	2.97169	543.83173	macs2_peak_1033	4227	2
Chromosome	4633025	4633347	323	4633195	2378.14	296.01501	2.3673	294.39386	macs2_peak_1034	4228
Chromosome	4633025	4633347	323	4633195	2378.14	296.01501	2.3673	294.39386	macs2_peak_1034	4229	1
										4330	2
Chromosome	4635966	4636255	290	4636111	2574.72	324.2847	2.38272	322.63846	macs2_peak_1035	4231
Chromosome	4636541	4636905	365	4636728	4389.39	1131.94299	3.76858	1129.53821	macs2_peak_1036	4232
Chromosome	4646183	4646654	472	4646494	3275.61	771.74524	3.50935	769.72174	macs2_peak_1039	4240
										4251	3
										4252	2
Chromosome	4662765	4663230	466	4662965	4539.97	1214.50684	3.88449	1211.99622	macs2_peak_1041	4253	1
Chromosome	4662765	4663230	466	4662965	4539.97	1214.50684	3.88449	1211.99622	macs2_peak_1041	4254
Chromosome	4666082	4666562	481	4666228	2135.54	211.32901	2.12952	209.79236	macs2_peak_1042	4255
Chromosome	4666903	4667257	355	4667079	3950.22	832.36353	3.23605	830.28308	macs2_peak_1043	4256
Chromosome	4668418	4668767	350	4668593	3520	704.29382	3.12145	702.33124	macs2_peak_1044	4257
Chromosome	4669942	4670328	387	4670137	4299.77	1035.8407	3.57206	1033.54956	macs2_peak_1045	4258
										4259	3
Chromosome	4674273	4674679	407	4674442	3120.86	427.64893	2.48952	425.91711	macs2_peak_1046	4260	2
Chromosome	4675157	4675476	320	4675322	2921.88	504.74423	2.8394	502.94742	macs2_peak_1047	4261
Chromosome	4675157	4675476	320	4675322	2921.88	504.74423	2.8394	502.94742	macs2_peak_1047	4262	1
Chromosome	4675157	4675476	320	4675322	2921.88	504.74423	2.8394	502.94742	macs2_peak_1047	4263	2
Chromosome	4693423	4693803	381	4693626	3947.83	1100.91187	4.02121	1098.54504	macs2_peak_1051	4277
Chromosome	4693423	4693803	381	4693626	3947.83	1100.91187	4.02121	1098.54504	macs2_peak_1051	4278
										4279	2
Chromosome	4695325	4695601	277	4695463	2207.84	198.46693	2.04674	196.94345	macs2_peak_1052	4280	1
Chromosome	4695325	4695601	277	4695463	2207.84	198.46693	2.04674	196.94345	macs2_peak_1052	4281
Chromosome	4697125	4697424	300	4697265	2375.15	306.97452	2.41233	305.34354	macs2_peak_1053	4282
Chromosome	4708238	4708551	314	4708389	2765.33	325.48532	2.30528	323.83807	macs2_peak_1055	4292
Chromosome	4708238	4708551	314	4708389	2765.33	325.48532	2.30528	323.83807	macs2_peak_1055	4293	1
										4294	2
Chromosome	4710089	4710458	370	4710264	3747.66	727.45227	3.06013	725.46906	macs2_peak_1056	4295
Chromosome	4710836	4711138	303	4710967	2881.85	515.22711	2.90037	513.42151	macs2_peak_1057	4296
Chromosome	4713999	4714301	303	4714151	2356.63	289.57285	2.35292	287.95782	macs2_peak_1058	4298	2
										4299	3
Chromosome	4716269	4716627	359	4716450	2777.88	496.47375	2.8995	494.68414	macs2_peak_1059	4300
Chromosome	4718057	4718406	350	4718225	2605.79	398.33014	2.64113	396.62265	macs2_peak_1060	4303
Chromosome	4718057	4718406	350	4718225	2605.79	398.33014	2.64113	396.62265	macs2_peak_1060	4304
										4311	2
Chromosome	4724723	4725074	352	4724902	2988.8	576.1488	3.04461	574.29248	macs2_peak_1061	4312	1
Chromosome	4724723	4725074	352	4724902	2988.8	576.1488	3.04461	574.29248	macs2_peak_1061	4313	1
										4314	2
Chromosome	4729188	4729597	410	4729386	4488.58	1546.58008	4.88848	1543.52869	macs2_peak_1063	4316
Chromosome	4729188	4729597	410	4729386	4488.58	1546.58008	4.88848	1543.52869	macs2_peak_1063	4317
Chromosome	4734480	4734894	415	4734680	4699.51	1405.823	4.27708	1403.03564	macs2_peak_1065	4321
Chromosome	4734480	4734894	415	4734680	4699.51	1405.823	4.27708	1403.03564	macs2_peak_1065	4322
Chromosome	4741273	4741734	462	4741513	4152.78	1142.25964	3.9749	1139.84155	macs2_peak_1068	4329
Chromosome	4741273	4741734	462	4741513	4152.78	1142.25964	3.9749	1139.84155	macs2_peak_1068	4330
Chromosome	4748627	4748968	342	4748794	2620.13	407.86542	2.66755	406.14978	macs2_peak_1069	4333
Chromosome	4748627	4748968	342	4748794	2620.13	407.86542	2.66755	406.14978	macs2_peak_1069	4334
Chromosome	4750631	4751005	375	4750834	2486.89	363.0047	2.57385	361.32635	macs2_peak_1070	4335
Chromosome	4750631	4751005	375	4750834	2486.89	363.0047	2.57385	361.32635	macs2_peak_1070	4336	1
										4337	2
										4338	3
										4353	2
Chromosome	4769357	4769842	486	4769656	3005.53	606.44666	3.1388	604.56506	macs2_peak_1074	4354	1
Chromosome	4769357	4769842	486	4769656	3005.53	606.44666	3.1388	604.56506	macs2_peak_1074	4355
Chromosome	4788343	4788634	292	4788477	1858.89	161.40086	2.01723	159.91855	macs2_peak_1077	4373
Chromosome	4788343	4788634	292	4788477	1858.89	161.40086	2.01723	159.91855	macs2_peak_1077	4374
Chromosome	4805649	4805960	312	4805790	3908.39	731.85046	2.98883	729.86322	macs2_peak_1079	4389
Chromosome	4808671	4809043	373	4808849	4018.33	1152.2323	4.11817	1149.80237	macs2_peak_1080	4391
Chromosome	4808671	4809043	373	4808849	4018.33	1152.2323	4.11817	1149.80237	macs2_peak_1080	4392
Chromosome	4821069	4821379	311	4821213	2324.96	299.11923	2.40782	297.49536	macs2_peak_1083	4401
Chromosome	4821069	4821379	311	4821213	2324.96	299.11923	2.40782	297.49536	macs2_peak_1083	4402
										4408	2
Chromosome	4827851	4828297	447	4828081	4521.45	1431.97412	4.50622	1429.1427	macs2_peak_1084	4409	1
Chromosome	4827851	4828297	447	4828081	4521.45	1431.97412	4.50622	1429.1427	macs2_peak_1084	4410
Chromosome	4829391	4829825	435	4829644	2390.09	329.91409	2.49592	328.26306	macs2_peak_1085	4412
Chromosome	4831520	4831798	279	4831681	2168.41	261.54752	2.33064	259.95987	macs2_peak_1087	4413
Chromosome	4831520	4831798	279	4831681	2168.41	261.54752	2.33064	259.95987	macs2_peak_1087	4414
Chromosome	4839058	4839363	306	4839214	1960.47	193.28886	2.12529	191.7709	macs2_peak_1088	4423
Chromosome	4847869	4848238	370	4848058	3702.84	987.59192	3.87293	985.35577	macs2_peak_1089	4428
Chromosome	4847869	4848238	370	4848058	3702.84	987.59192	3.87293	985.35577	macs2_peak_1089	4429
Chromosome	4850518	4850872	355	4850705	4248.38	1076.1145	3.71449	1073.77795	macs2_peak_1090	4430
Chromosome	4852929	4853206	278	4853072	1915.65	170.65947	2.03791	169.16653	macs2_peak_1091	4433
Chromosome	4852929	4853206	278	4853072	1915.65	170.65947	2.03791	169.16653	macs2_peak_1091	4434
Chromosome	4859499	4859842	344	4859668	3632.33	951.4964	3.81492	949.2981	macs2_peak_1093	4438
Chromosome	4862411	4862970	560	4862791	3573.78	828.28015	3.46729	826.20349	macs2_peak_1094	4440
Chromosome	4863518	4863814	297	4863664	2281.34	286.27081	2.37674	284.65875	macs2_peak_1095	4441
Chromosome	4864317	4864790	474	4864522	4754.48	1243.83167	3.81354	1241.28125	macs2_peak_1096	4442
Chromosome	4868878	4869277	400	4869079	4120.51	1248.8595	4.32659	1246.30164	macs2_peak_1097	4447
Chromosome	4882508	4882836	329	4882654	2253.85	296.25891	2.43384	294.63754	macs2_peak_1098	4461
Chromosome	4882508	4882836	329	4882654	2253.85	296.25891	2.43384	294.63754	macs2_peak_1098	4462	1
										4463	2
										4467	2
Chromosome	4886541	4887067	527	4886773	3901.22	940.86359	3.57346	938.67639	macs2_peak_1099	4468	1
Chromosome	4886541	4887067	527	4886773	3901.22	940.86359	3.57346	938.67639	macs2_peak_1099	4469	1
										4470	2
Chromosome	4890375	4890724	350	4890547	3635.32	942.57257	3.78326	940.38342	macs2_peak_1100	4472	2
										4473	3
										4474	4
										4475	5
Chromosome	4907098	4907477	380	4907293	4348.17	1373.06555	4.49294	1370.33032	macs2_peak_1103	4488
Chromosome	4909407	4909775	369	4909580	3708.22	811.50128	3.32367	809.44055	macs2_peak_1104	4489
Chromosome	4909407	4909775	369	4909580	3708.22	811.50128	3.32367	809.44055	macs2_peak_1104	4490	1
										4491	2
										4492	3
										4493	4
Chromosome	4913050	4913402	353	4913221	3018.68	582.77252	3.04747	580.91071	macs2_peak_1105	4494
Chromosome	4915709	4916098	390	4915911	4667.24	1331.8363	4.10215	1329.16296	macs2_peak_1107	4497
Chromosome	4916194	4916551	358	4916372	4227.47	988.65143	3.49171	986.41425	macs2_peak_1108	4498
Chromosome	4922466	4922757	292	4922615	2122.99	244.50471	2.28043	242.93419	macs2_peak_1109	4503
Chromosome	4925900	4926367	468	4926110	4728.79	1208.29126	3.74192	1205.78833	macs2_peak_1110	4505
Chromosome	4925900	4926367	468	4926110	4728.79	1208.29126	3.74192	1205.78833	macs2_peak_1110	4506
Chromosome	4926971	4927301	331	4927135	2664.35	403.27722	2.62596	401.5654	macs2_peak_1111	4507
Chromosome	4935565	4935899	335	4935733	2111.64	239.69138	2.26435	238.12572	macs2_peak_1113	4512
										4513	4
										4514	3
Chromosome	4938339	4938847	509	4938637	4427.64	1414.13403	4.54219	1411.33289	macs2_peak_1115	4515	2
Chromosome	4944736	4945114	379	4944935	2866.31	572.44666	3.11617	570.59363	macs2_peak_1116	4524
Chromosome	4946718	4947084	367	4946904	4192.21	1198.26379	4.10697	1195.77344	macs2_peak_1118	4526	3
										4527	4
										4528	5
										4529	6
										4530	7
										4531	8
										4532	9
Chromosome	4963809	4964201	393	4964006	4627.81	1593.06689	4.88477	1589.92371	macs2_peak_1121	4548	1
										4549	2
Chromosome	4967693	4968062	370	4967884	3554.66	825.52454	3.47232	823.45032	macs2_peak_1122	4550	1
										4551	2
Chromosome	4974599	4974934	336	4974767	2691.84	442.52853	2.7551	440.78455	macs2_peak_1123	4556
Chromosome	4976290	4976639	350	4976468	3076.04	615.59766	3.12073	613.70862	macs2_peak_1124	4558
Chromosome	4976290	4976639	350	4976468	3076.04	615.59766	3.12073	613.70862	macs2_peak_1124	4559
Chromosome	4979913	4980628	716	4980440	3120.26	696.17365	3.36902	694.21796	macs2_peak_1126	4562
Chromosome	4979913	4980628	716	4980440	3120.26	696.17365	3.36902	694.21796	macs2_peak_1126	4563	2
										4564	3
										4565	4
										4566	5
										4567	6
										4568	7
										4569	8
										4570	9
										4571	10
										4572	11
										4573	12
Chromosome	5002146	5002474	329	5002314	3000.75	641.7597	3.2686	639.84943	macs2_peak_1129	4580
Chromosome	5004659	5005021	363	5004847	3711.8	917.68121	3.64358	915.51764	macs2_peak_1132	4583
Chromosome	5009915	5010245	331	5010086	1837.98	157.47047	2.0067	155.99275	macs2_peak_1133	4587
Chromosome	5009915	5010245	331	5010086	1837.98	157.47047	2.0067	155.99275	macs2_peak_1133	4588
Chromosome	5013266	5013575	310	5013429	2248.47	291.14786	2.41464	289.53134	macs2_peak_1134	4590
Chromosome	5013266	5013575	310	5013429	2248.47	291.14786	2.41464	289.53134	macs2_peak_1134	4591
										4594	2
Chromosome	5019248	5019587	340	5019416	3753.03	920.62689	3.62009	918.46045	macs2_peak_1135	4595	1
Chromosome	5038196	5038695	500	5038444	4752.69	987.08752	3.20545	984.85205	macs2_peak_1138	4614
Chromosome	5061122	5061663	542	5061324	4720.42	728.25305	2.65846	726.26917	macs2_peak_1143	4634
Chromosome	5061122	5061663	542	5061324	4720.42	728.25305	2.65846	726.26917	macs2_peak_1143	4635	1
										4636	2
										4637	3
Chromosome	5070809	5071402	594	5071153	4768.22	822.23645	2.83882	820.16534	macs2_peak_1144	4645
Chromosome	5070809	5071402	594	5071153	4768.22	822.23645	2.83882	820.16534	macs2_peak_1144	4646
Chromosome	5072597	5072971	375	5072788	4514.87	1422.5675	4.48546	1419.75183	macs2_peak_1145	4648	1
										4649	2
Chromosome	5076010	5076387	378	5076198	4061.95	794.1311	3.07566	792.0871	macs2_peak_1146	4652	1
										4653	2
Chromosome	5077462	5078093	632	5077883	4752.09	1066.90308	3.3878	1064.57764	macs2_peak_1147	4654	1
										4655	2
Chromosome	5087474	5087781	308	5087614	2393.67	348.33951	2.56889	346.67328	macs2_peak_1148	4657
Chromosome	5087474	5087781	308	5087614	2393.67	348.33951	2.56889	346.67328	macs2_peak_1148	4658
Chromosome	5088556	5089001	446	5088754	4760.46	1185.36353	3.66548	1182.88989	macs2_peak_1149	4659	1
										4660	2
										4661	3
Chromosome	5091822	5092197	376	5092013	2811.34	536.21704	3.02207	534.39404	macs2_peak_1150	4662
										4675	3
Chromosome	5107945	5108271	327	5108118	2591.45	417.9288	2.72316	416.20483	macs2_peak_1152	4676	2
Chromosome	5116150	5116612	463	5116358	2995.38	489.00653	2.74393	487.22311	macs2_peak_1154	4687
Chromosome	5116910	5117385	476	5117072	4579.41	995.4386	3.30954	993.19354	macs2_peak_1155	4688
Chromosome	5116910	5117385	476	5117072	4579.41	995.4386	3.30954	993.19354	macs2_peak_1155	4689
Chromosome	5122572	5122963	392	5122742	2574.72	442.8313	2.83046	441.08701	macs2_peak_1156	4698
Chromosome	5123732	5124067	336	5123894	2259.23	307.76514	2.47832	306.13339	macs2_peak_1157	4699	3
										4700	4
Chromosome	5126959	5127502	544	5127257	4759.86	1339.85718	4.05524	1337.172	macs2_peak_1158	4701	1
										4702	2
										4703	3
										4704	4
										4705	5
										4706	6
										4707	7
										4708	8
										4709	9
										4710	10
										4711	11
										4712	12
										4713	13
										4714	14
										4715	15
Chromosome	5134433	5134829	397	5134622	4583.59	1246.91565	3.93865	1244.36035	macs2_peak_1160	4716
Chromosome	5137384	5137698	315	5137513	2057.27	205.61304	2.13788	204.08234	macs2_peak_1161	4722
Chromosome	5138535	5138902	368	5138722	3680.73	858.22784	3.48319	856.12286	macs2_peak_1162	4723
Chromosome	5140470	5140877	408	5140677	4700.11	1334.5636	4.08437	1331.88611	macs2_peak_1164	4725	2
										4726	3
										4727	4
										4728	5
										4729	6
										4730	7
Chromosome	5147070	5147498	429	5147288	4741.33	1093.66663	3.45651	1091.30859	macs2_peak_1165	4734	1
										4735	2
Chromosome	5158326	5158693	368	5158515	3240.96	638.69971	3.09052	636.79199	macs2_peak_1167	4744
Chromosome	5158326	5158693	368	5158515	3240.96	638.69971	3.09052	636.79199	macs2_peak_1167	4745
Chromosome	5162588	5162943	356	5162781	1903.7	184.92181	2.11197	183.41277	macs2_peak_1170	4749
Chromosome	5162588	5162943	356	5162781	1903.7	184.92181	2.11197	183.41277	macs2_peak_1170	4750	1
										4751	2
										4752	3
										4753	4
Chromosome	5172478	5172808	331	5172636	2792.82	505.26791	2.92179	503.47067	macs2_peak_1172	4761	1
										4762	2
Chromosome	5181145	5181485	341	5181316	3020.47	566.07642	2.9886	564.22888	macs2_peak_1175	4770
Chromosome	5182823	5183132	310	5182969	2576.51	407.71503	2.69333	405.99945	macs2_peak_1176	4771
Chromosome	5188889	5189247	359	5189069	3231.99	699.93457	3.29897	697.97559	macs2_peak_1178	4775
Chromosome	5191173	5191529	357	5191354	3658.63	875.76074	3.55303	873.63824	macs2_peak_1179	4776
Chromosome	5204839	5205307	469	5205063	3816.37	893.13043	3.49256	890.99115	macs2_peak_1182	4784
Chromosome	5204839	5205307	469	5205063	3816.37	893.13043	3.49256	890.99115	macs2_peak_1182	4785
Chromosome	5209558	5210124	567	5209729	2747.4	536.08173	3.06769	534.25885	macs2_peak_1183	4789
Chromosome	5234699	5235067	369	5234878	4411.5	1342.41882	4.34301	1339.72949	macs2_peak_1189	4808	1
										4809	2
Chromosome	5238183	5238500	318	5238349	1858.89	184.70485	2.13256	183.19612	macs2_peak_1190	4810
Chromosome	5238183	5238500	318	5238349	1858.89	184.70485	2.13256	183.19612	macs2_peak_1190	4811
Chromosome	5241052	5241390	339	5241237	2363.2	312.27814	2.43983	310.64249	macs2_peak_1191	4812
Chromosome	5241052	5241390	339	5241237	2363.2	312.27814	2.43983	310.64249	macs2_peak_1191	4813	1
										4814	2
Chromosome	5253690	5254166	477	5253932	4730.58	1135.6593	3.56294	1133.24976	macs2_peak_1193	4822
Chromosome	5253690	5254166	477	5253932	4730.58	1135.6593	3.56294	1133.24976	macs2_peak_1193	4823	1
Chromosome	5253690	5254166	477	5253932	4730.58	1135.6593	3.56294	1133.24976	macs2_peak_1193	4824	2
										4825	3
Chromosome	5255429	5255741	313	5255570	2455.22	351.42059	2.5453	349.75177	macs2_peak_1194	4826
Chromosome	5257247	5257600	354	5257431	2099.09	244.85164	2.29268	243.28076	macs2_peak_1195	4827
Chromosome	5271331	5271709	379	5271532	3590.51	932.23486	3.78771	930.0564	macs2_peak_1199	4838
Chromosome	5271331	5271709	379	5271532	3590.51	932.23486	3.78771	930.0564	macs2_peak_1199	4839
Chromosome	5279658	5280045	388	5279864	3445.31	896.06586	3.79215	893.92358	macs2_peak_1201	4847
Chromosome	5279658	5280045	388	5279864	3445.31	896.06586	3.79215	893.92358	macs2_peak_1201	4848
Chromosome	5279658	5280045	388	5279864	3445.31	896.06586	3.79215	893.92358	macs2_peak_1201	4849
										4855	4
										4856	3
										4857	2
Chromosome	5287749	5288114	366	5287937	3947.83	1080.11926	3.95674	1077.77808	macs2_peak_1203	4858	1
Chromosome	5288509	5288904	396	5288704	4241.21	1200.0481	4.07122	1197.55566	macs2_peak_1204	4859
Chromosome	5288509	5288904	396	5288704	4241.21	1200.0481	4.07122	1197.55566	macs2_peak_1204	4860
Chromosome	5315376	5315799	424	5315633	2399.05	358.82187	2.60705	357.14682	macs2_peak_1205	4883
										4905	3
										4906	2
Chromosome	5340043	5340375	333	5340202	1966.44	221.2993	2.25433	219.75212	macs2_peak_1209	4907	1
Chromosome	5340043	5340375	333	5340202	1966.44	221.2993	2.25433	219.75212	macs2_peak_1209	4908
										4912	3
										4913	2
Chromosome	5348025	5348424	400	5348208	2884.24	522.40875	2.92324	520.59705	macs2_peak_1210	4914	1
Chromosome	5348025	5348424	400	5348208	2884.24	522.40875	2.92324	520.59705	macs2_peak_1210	4915
Chromosome	5352374	5352756	383	5352563	3857	1095.28259	4.08254	1092.92261	macs2_peak_1211	4918
Chromosome	5352374	5352756	383	5352563	3857	1095.28259	4.08254	1092.92261	macs2_peak_1211	4919
Chromosome	5353987	5354372	386	5354184	3413.64	806.3313	3.51662	804.27539	macs2_peak_1212	4920
Chromosome	5356923	5357328	406	5357110	2738.44	420.23459	2.6468	418.50873	macs2_peak_1213	4921
Chromosome	5356923	5357328	406	5357110	2738.44	420.23459	2.6468	418.50873	macs2_peak_1213	4922
Chromosome	5358371	5358831	461	5358642	3197.94	728.1933	3.42132	726.20947	macs2_peak_1214	4924
										4925	2
Chromosome	5360501	5360847	347	5360676	2177.97	314.8844	2.5594	313.24649	macs2_peak_1215	4926	1
Chromosome	5360501	5360847	347	5360676	2177.97	314.8844	2.5594	313.24649	macs2_peak_1215	4927
Chromosome	5368246	5368803	558	5368622	3430.97	780.11755	3.4183	778.08649	macs2_peak_1218	4934
Chromosome	5378564	5378966	403	5378741	2463.58	395.75665	2.71669	394.05133	macs2_peak_1219	4944
Chromosome	5378564	5378966	403	5378741	2463.58	395.75665	2.71669	394.05133	macs2_peak_1219	4945
Chromosome	5397880	5398221	342	5398036	1988.55	218.39948	2.22944	216.85548	macs2_peak_1221	4963	1
										4964	2
Chromosome	5400338	5400797	460	5400599	4597.33	1580.83704	4.87835	1577.71753	macs2_peak_1222	4965
Chromosome	5400988	5401362	375	5401170	3770.96	993.14197	3.83329	990.8996	macs2_peak_1223	4966
Chromosome	5400988	5401362	375	5401170	3770.96	993.14197	3.83329	990.8996	macs2_peak_1223	4967
Chromosome	5405682	5406061	380	5405877	4132.46	1300.37415	4.47829	1297.74927	macs2_peak_1225	4969	2
Chromosome	5405682	5406061	380	5405877	4132.46	1300.37415	4.47829	1297.74927	macs2_peak_1225	4970	1
Chromosome	5405682	5406061	380	5405877	4132.46	1300.37415	4.47829	1297.74927	macs2_peak_1225	4971	1
										4972	2
										4973	3
Chromosome	5415791	5416310	520	5416010	4688.75	1614.17065	4.88516	1610.98755	macs2_peak_1226	4978
Chromosome	5415791	5416310	520	5416010	4688.75	1614.17065	4.88516	1610.98755	macs2_peak_1226	4979
Chromosome	5421461	5421943	483	5421658	4127.68	1434.5354	4.93	1431.69934	macs2_peak_1227	4983
Chromosome	5432928	5433394	467	5433161	4780.17	1324.9281	4.00098	1322.26538	macs2_peak_1229	4994
Chromosome	5455542	5456295	754	5455846	3935.28	1233.73022	4.46189	1231.19421	macs2_peak_1231	5022	1
										5023	2
Chromosome	5462380	5462775	396	5462565	4483.8	1659.64661	5.26064	1656.35876	macs2_peak_1233	5028
Chromosome	5464231	5464820	590	5464439	4443.77	1460.48914	4.66789	1457.60681	macs2_peak_1234	5029
Chromosome	5479622	5479988	367	5479804	3212.87	744.75818	3.46696	742.75922	macs2_peak_1238	5040
Chromosome	5485304	5485821	518	5485484	3155.51	735.63672	3.48094	733.64612	macs2_peak_1239	5044
Chromosome	5485304	5485821	518	5485484	3155.51	735.63672	3.48094	733.64612	macs2_peak_1239	5045
Chromosome	5487976	5488394	419	5488207	3276.81	826.27313	3.69956	824.19824	macs2_peak_1240	5047
Chromosome	5487976	5488394	419	5488207	3276.81	826.27313	3.69956	824.19824	macs2_peak_1240	5048
Chromosome	5494535	5494828	294	5494677	1917.45	180.29033	2.083	178.78651	macs2_peak_1241	5056
Chromosome	5497819	5498171	353	5497993	2686.46	514.81848	3.03119	513.01331	macs2_peak_1242	5057
Chromosome	5497819	5498171	353	5497993	2686.46	514.81848	3.03119	513.01331	macs2_peak_1242	5058
Chromosome	5500236	5500706	471	5500503	4722.21	1735.29321	5.22017	1731.79199	macs2_peak_1243	5060
Chromosome	5500236	5500706	471	5500503	4722.21	1735.29321	5.22017	1731.79199	macs2_peak_1243	5061
Chromosome	5518869	5519495	627	5519295	4528.02	1193.1322	3.8349	1190.64819	macs2_peak_1245	5077	6
										5078	7
										5079	8
										5080	9
										5081	10
Chromosome	5540813	5541157	345	5540980	2359.02	331.29468	2.51869	329.64255	macs2_peak_1248	5100
Chromosome	5541924	5542324	401	5542124	4743.13	1150.70483	3.59131	1148.27661	macs2_peak_1249	5101	1
										5102	2
Chromosome	5554269	5554761	493	5554459	4274.67	1427.60999	4.74021	1424.78589	macs2_peak_1251	5111
Chromosome	5571580	5571956	377	5571783	4193.41	1140.28967	3.93619	1137.87402	macs2_peak_1253	5122
Chromosome	5571580	5571956	377	5571783	4193.41	1140.28967	3.93619	1137.87402	macs2_peak_1253	5123
Chromosome	5572176	5572544	369	5572348	4085.26	897.17828	3.333	895.03497	macs2_peak_1254	5124
Chromosome	5573118	5573404	287	5573271	1789.58	169.39333	2.08833	167.90181	macs2_peak_1255	5125
Chromosome	5573118	5573404	287	5573271	1789.58	169.39333	2.08833	167.90181	macs2_peak_1255	5126
Chromosome	5589332	5589749	418	5589509	2216.81	304.95648	2.49192	303.32739	macs2_peak_1259	5141
Chromosome	5589332	5589749	418	5589509	2216.81	304.95648	2.49192	303.32739	macs2_peak_1259	5142	1
										5143	2
Chromosome	5592148	5592557	410	5592373	4465.28	1246.05115	4.02367	1243.49719	macs2_peak_1260	5144
Chromosome	5592148	5592557	410	5592373	4465.28	1246.05115	4.02367	1243.49719	macs2_peak_1260	5145
Chromosome	5593386	5593785	400	5593599	3962.17	1125.70227	4.0849	1123.30554	macs2_peak_1261	5146
Chromosome	5593386	5593785	400	5593599	3962.17	1125.70227	4.0849	1123.30554	macs2_peak_1261	5147	1
										5148	2
Chromosome	5597408	5597762	355	5597587	2203.66	281.06195	2.39637	279.45499	macs2_peak_1262	5150
Chromosome	5600038	5600386	349	5600204	2198.88	309.63104	2.52309	307.99777	macs2_peak_1263	5152
										5156	2
Chromosome	5605120	5605493	374	5605295	4309.33	1096.75574	3.72866	1094.39404	macs2_peak_1264	5157	1
Chromosome	5605120	5605493	374	5605295	4309.33	1096.75574	3.72866	1094.39404	macs2_peak_1264	5158
Chromosome	5607260	5607616	357	5607431	2263.41	343.84357	2.62992	342.18097	macs2_peak_1265	5159
Chromosome	5607260	5607616	357	5607431	2263.41	343.84357	2.62992	342.18097	macs2_peak_1265	5160
Chromosome	5608102	5608456	355	5608272	2458.2	428.57654	2.85277	426.84393	macs2_peak_1266	5161
Chromosome	5615087	5615521	435	5615312	4760.46	1625.02283	4.8438	1621.81909	macs2_peak_1268	5166
Chromosome	5615087	5615521	435	5615312	4760.46	1625.02283	4.8438	1621.81909	macs2_peak_1268	5167
Chromosome	5616935	5617300	366	5617115	3458.46	762.85712	3.34247	760.84186	macs2_peak_1269	5169
Chromosome	5617710	5618013	304	5617879	1956.88	184.73106	2.0873	183.22232	macs2_peak_1270	5170
Chromosome	5618144	5618667	524	5618416	3231.4	789.8421	3.6092	787.80182	macs2_peak_1271	5171
Chromosome	5618144	5618667	524	5618416	3231.4	789.8421	3.6092	787.80182	macs2_peak_1271	5172
Chromosome	5619144	5619497	354	5619321	2032.17	184.57025	2.05371	183.06163	macs2_peak_1272	5173
Chromosome	5626210	5626574	365	5626397	2623.72	425.88196	2.73408	424.15149	macs2_peak_1273	5178
Chromosome	5633773	5634148	376	5633954	3162.08	747.92987	3.51845	745.9278	macs2_peak_1274	5181
Chromosome	5633773	5634148	376	5633954	3162.08	747.92987	3.51845	745.9278	macs2_peak_1274	5182
Chromosome	5641621	5642017	397	5641824	4308.73	1371.30127	4.52703	1368.56885	macs2_peak_1276	5185
Chromosome	5646951	5647306	356	5647145	4521.45	1100.59009	3.60067	1098.22363	macs2_peak_1279	5189
										5198	2
Chromosome	5657286	5657755	470	5657474	3661.02	1014.66364	3.99783	1012.39667	macs2_peak_1281	5199	1
Chromosome	5657286	5657755	470	5657474	3661.02	1014.66364	3.99783	1012.39667	macs2_peak_1281	5200
Chromosome	5659228	5659530	303	5659374	2184.54	239.89558	2.23014	238.32977	macs2_peak_1282	5202
Chromosome	5664354	5665063	710	5664537	4244.2	922.60437	3.3088	920.43573	macs2_peak_1284	5205
Chromosome	5667161	5667577	417	5667361	4509.5	1481.07874	4.66442	1478.15393	macs2_peak_1286	5206
Chromosome	5676166	5676481	316	5676322	2930.84	408.71225	2.51229	406.99591	macs2_peak_1291	5218	1
										5219	2
Chromosome	5678727	5679153	427	5678955	2638.06	473.78268	2.90645	472.01218	macs2_peak_1292	5220
Chromosome	5692123	5692477	355	5692300	1959.87	224.16652	2.27216	222.61638	macs2_peak_1295	5231
Chromosome	5692123	5692477	355	5692300	1959.87	224.16652	2.27216	222.61638	macs2_peak_1295	5232	1
										5233	2
Chromosome	5699597	5699965	369	5699777	1831.4	172.62903	2.08465	171.1338	macs2_peak_1298	5239
Chromosome	5701982	5702478	497	5702245	4115.73	1223.66626	4.25282	1221.14368	macs2_peak_1299	5240
Chromosome	5703217	5703624	408	5703400	2620.13	493.32159	2.99558	491.53452	macs2_peak_1300	5241
Chromosome	5703217	5703624	408	5703400	2620.13	493.32159	2.99558	491.53452	macs2_peak_1300	5242
Chromosome	5705821	5706200	380	5706001	3631.14	996.6452	3.96522	994.3988	macs2_peak_1302	5245
Chromosome	5705821	5706200	380	5706001	3631.14	996.6452	3.96522	994.3988	macs2_peak_1302	5246
Chromosome	5713785	5714074	290	5713937	2096.11	258.74023	2.3563	257.15546	macs2_peak_1304	5253
Chromosome	5714507	5714921	415	5714713	3262.47	599.21307	2.95069	597.33765	macs2_peak_1305	5254
Chromosome	5714507	5714921	415	5714713	3262.47	599.21307	2.95069	597.33765	macs2_peak_1305	5255
										5258	3
										5259	2
Chromosome	5719507	5720220	714	5719942	4136.64	1505.09546	5.16585	1502.12451	macs2_peak_1306	5260	1
Chromosome	5719507	5720220	714	5719942	4136.64	1505.09546	5.16585	1502.12451	macs2_peak_1306	5261
Chromosome	5722636	5722942	307	5722773	1775.24	191.47374	2.20947	189.95763	macs2_peak_1308	5263
Chromosome	5753523	5754111	589	5753733	4588.37	1329.40955	4.15704	1326.73938	macs2_peak_1312	5281
Chromosome	5761565	5762124	560	5761849	3037.2	756.17871	3.66049	754.16956	macs2_peak_1315	5288
Chromosome	5761565	5762124	560	5761849	3037.2	756.17871	3.66049	754.16956	macs2_peak_1315	5289	1
										5290	2
										5291	3
										5292	4
										5293	5
Chromosome	5770460	5770772	313	5770624	1627.65	146.49695	2.04476	145.03226	macs2_peak_1316	5296
Chromosome	5770460	5770772	313	5770624	1627.65	146.49695	2.04476	145.03226	macs2_peak_1316	5297
Chromosome	5798393	5799048	656	5798852	3901.82	1240.68713	4.52238	1238.14087	macs2_peak_1321	5328
Chromosome	5798393	5799048	656	5798852	3901.82	1240.68713	4.52238	1238.14087	macs2_peak_1321	5329
Chromosome	5818593	5819093	501	5818818	4587.17	1016.86414	3.35638	1014.59442	macs2_peak_1328	5351
Chromosome	5821988	5822365	378	5822179	3910.78	1243.86401	4.52344	1241.3136	macs2_peak_1330	5354	1
										5355	2
Chromosome	5824533	5824936	404	5824739	4516.67	1373.09326	4.33974	1370.35803	macs2_peak_1331	5356
Chromosome	5825630	5826048	419	5825845	4649.32	1503.29724	4.59517	1500.32996	macs2_peak_1333	5357
Chromosome	5829737	5830156	420	5829958	4668.44	1462.09241	4.45982	1459.20679	macs2_peak_1335	5359
Chromosome	5834975	5835365	391	5835176	4069.12	1271.46228	4.44822	1268.87646	macs2_peak_1336	5365
Chromosome	5836440	5836869	430	5836658	4620.04	1189.30188	3.76306	1186.82288	macs2_peak_1337	5366
Chromosome	5837090	5837444	355	5837259	2799.39	474.59634	2.806	472.8252	macs2_peak_1338	5367	2
										5368	3
										5369	4
										5370	5
Chromosome	5844041	5844404	364	5844234	4072.11	1052.68799	3.77489	1050.37842	macs2_peak_1341	5374
Chromosome	5854407	5854784	378	5854597	3680.14	1097.09082	4.26057	1094.72876	macs2_peak_1344	5387
Chromosome	5857945	5858487	543	5858296	3587.52	1048.66296	4.1873	1046.35767	macs2_peak_1345	5388
Chromosome	5857945	5858487	543	5858296	3587.52	1048.66296	4.1873	1046.35767	macs2_peak_1345	5389
Chromosome	5859914	5860300	387	5860117	2943.99	668.20172	3.4125	666.26935	macs2_peak_1346	5390
Chromosome	5859914	5860300	387	5860117	2943.99	668.20172	3.4125	666.26935	macs2_peak_1346	5391
Chromosome	5865474	5865967	494	5865754	2516.16	475.01569	3.00041	473.24423	macs2_peak_1348	5396
Chromosome	5869780	5870587	808	5870337	4177.87	1356.19141	4.61244	1353.4823	macs2_peak_1349	5398
Chromosome	5869780	5870587	808	5870337	4177.87	1356.19141	4.61244	1353.4823	macs2_peak_1349	5399
Chromosome	5877763	5878161	399	5877958	3106.52	831.5304	3.88197	829.45068	macs2_peak_1350	5405
										5406	3
										5407	2
Chromosome	5879929	5880352	424	5880146	4458.11	1375.47864	4.39754	1372.73926	macs2_peak_1351	5408	1
Chromosome	5879929	5880352	424	5880146	4458.11	1375.47864	4.39754	1372.73926	macs2_peak_1351	5409
Chromosome	5883153	5883487	335	5883341	2152.27	280.31815	2.42104	278.71179	macs2_peak_1352	5414
Chromosome	5888196	5888694	499	5888394	3417.82	930.18549	3.93783	928.00903	macs2_peak_1354	5418
Chromosome	5888196	5888694	499	5888394	3417.82	930.18549	3.93783	928.00903	macs2_peak_1354	5419
Chromosome	5894215	5894585	371	5894401	3163.28	783.29346	3.64548	781.25946	macs2_peak_1356	5423
										5424	2
Chromosome	5897654	5898095	442	5897891	4337.41	1381.13062	4.52861	1378.38232	macs2_peak_1357	5425	1
Chromosome	5897654	5898095	442	5897891	4337.41	1381.13062	4.52861	1378.38232	macs2_peak_1357	5426
Chromosome	5904199	5904581	383	5904383	3372.41	931.8573	3.98749	929.67932	macs2_peak_1358	5431
Chromosome	5904199	5904581	383	5904383	3372.41	931.8573	3.98749	929.67932	macs2_peak_1358	5432
Chromosome	5912048	5912458	411	5912267	4377.44	1499.47998	4.85954	1496.51978	macs2_peak_1359	5439
										5440	4
										5441	3
										5442	2
Chromosome	5922261	5922651	391	5922464	3793.67	1182.39685	4.4382	1179.92712	macs2_peak_1360	5443	1
Chromosome	5922261	5922651	391	5922464	3793.67	1182.39685	4.4382	1179.92712	macs2_peak_1360	5444
										5448	4
										5449	3
										5450	2
Chromosome	5937275	5937638	364	5937462	3019.28	781.02942	3.77403	778.99738	macs2_peak_1361	5451	1
Chromosome	5937275	5937638	364	5937462	3019.28	781.02942	3.77403	778.99738	macs2_peak_1361	5452	1
										5453	2
										5454	3
										5455	4
Chromosome	5951833	5952209	377	5952020	2686.46	570.25073	3.24965	568.3996	macs2_peak_1362	5466
Chromosome	5951833	5952209	377	5952020	2686.46	570.25073	3.24965	568.3996	macs2_peak_1362	5467
Chromosome	5956132	5956531	400	5956330	4208.35	1365.79163	4.61045	1363.06836	macs2_peak_1364	5469
										5470	3
										5471	2
Chromosome	5958947	5959421	475	5959222	3597.68	1106.40308	4.38329	1104.03003	macs2_peak_1365	5472	1
Chromosome	5958947	5959421	475	5959222	3597.68	1106.40308	4.38329	1104.03003	macs2_peak_1365	5473
Chromosome	5968582	5968916	335	5968748	1872.63	237.16678	2.38631	235.60353	macs2_peak_1369	5481
Chromosome	5971072	5971462	391	5971277	4096.61	1384.44165	4.79477	1381.68848	macs2_peak_1370	5483
Chromosome	5971072	5971462	391	5971277	4096.61	1384.44165	4.79477	1381.68848	macs2_peak_1370	5484	1
										5485	2
Chromosome	5971750	5972109	360	5971921	2566.95	517.31573	3.13547	515.50836	macs2_peak_1371	5486
Chromosome	5973730	5974114	385	5973916	3521.79	1093.10278	4.42062	1090.74536	macs2_peak_1372	5487
Chromosome	5973730	5974114	385	5973916	3521.79	1093.10278	4.42062	1090.74536	macs2_peak_1372	5488
Chromosome	5980916	5981293	378	5981110	3656.83	1170.09326	4.54841	1167.63916	macs2_peak_1374	5495
Chromosome	5984545	5984917	373	5984732	2418.77	404.2699	2.78134	402.55731	macs2_peak_1375	5498	1
										5499	2
										5500	3
										5501	4
Chromosome	5995567	5995940	374	5995753	3340.74	849.78894	3.72547	847.69238	macs2_peak_1376	5507
										5508	2
Chromosome	5998209	5998550	342	5998367	1711.3	165.85823	2.10823	164.37071	macs2_peak_1377	5509	1
Chromosome	5998209	5998550	342	5998367	1711.3	165.85823	2.10823	164.37071	macs2_peak_1377	5510
Chromosome	5999284	5999643	360	5999475	2484.5	473.09561	3.01784	471.32568	macs2_peak_1378	5511
Chromosome	6002725	6003101	377	6002912	4054.18	1097.86804	3.92184	1095.50513	macs2_peak_1379	5512	1
										5513	2
										5514	3
Chromosome	6006601	6006944	344	6006775	3204.51	854.84619	3.87139	852.74438	macs2_peak_1380	5515
Chromosome	6011867	6012246	380	6012065	2418.17	473.78009	3.07423	472.00958	macs2_peak_1381	5518
Chromosome	6011867	6012246	380	6012065	2418.17	473.78009	3.07423	472.00958	macs2_peak_1381	5519
Chromosome	6016282	6016597	316	6016434	2032.77	248.57787	2.3463	247.00317	macs2_peak_1384	5523
Chromosome	6014803	6015465	663	6015263	3204.51	909.59033	4.07992	907.43488	macs2_peak_1383	5522
Chromosome	6023240	6023642	403	6023438	3911.97	991.31934	3.71603	989.07898	macs2_peak_1385	5529
Chromosome	6024976	6025527	552	6025349	3090.98	853.64813	3.98605	851.54749	macs2_peak_1386	5530
Chromosome	6031480	6031843	364	6031665	3672.97	1004.69403	3.9556	1002.43854	macs2_peak_1388	5535	1
										5536	2
Chromosome	6044571	6045622	1052	6045434	3949.02	1009.49463	3.74055	1007.23352	macs2_peak_1391	5546	1
										5547	2
Chromosome	6051668	6051966	299	6051823	1769.86	170.11664	2.10216	168.6243	macs2_peak_1394	5552
Chromosome	6051668	6051966	299	6051823	1769.86	170.11664	2.10216	168.6243	macs2_peak_1394	5553	1
										5554	2
Chromosome	6054167	6054513	347	6054334	2041.73	287.16287	2.52052	285.54996	macs2_peak_1395	5555
Chromosome	6054167	6054513	347	6054334	2041.73	287.16287	2.52052	285.54996	macs2_peak_1395	5556
Chromosome	6062084	6062602	519	6062392	4559.09	1527.65833	4.75505	1524.64148	macs2_peak_1398	5564
Chromosome	6062084	6062602	519	6062392	4559.09	1527.65833	4.75505	1524.64148	macs2_peak_1398	5565
Chromosome	6068843	6069587	745	6069056	4679.19	1527.95654	4.63845	1524.9386	macs2_peak_1401	5570	5
										5571	6
										5572	7
Chromosome	6071985	6072361	377	6072172	3906	1231.11377	4.48565	1228.58203	macs2_peak_1402	5574
Chromosome	6073477	6073826	350	6073667	1869.65	228.75296	2.34587	227.1982	macs2_peak_1403	5575
Chromosome	6073477	6073826	350	6073667	1869.65	228.75296	2.34587	227.1982	macs2_peak_1403	5576
Chromosome	6073972	6074507	536	6074197	4686.36	1682.14832	5.09496	1678.79907	macs2_peak_1404	5576a
Chromosome	6074621	6075019	399	6074832	1728.03	158.63376	2.06083	157.15465	macs2_peak_1405	5577
Chromosome	6081472	6081846	375	6081658	1796.15	210.67424	2.29715	209.13817	macs2_peak_1407	5579
Chromosome	6081472	6081846	375	6081658	1796.15	210.67424	2.29715	209.13817	macs2_peak_1407	5580
Chromosome	6083755	6084269	515	6084066	4623.02	1367.89722	4.23446	1365.17078	macs2_peak_1408	5581
Chromosome	6083755	6084269	515	6084066	4623.02	1367.89722	4.23446	1365.17078	macs2_peak_1408	5582
Chromosome	6090163	6090523	361	6090344	3219.45	809.12659	3.68894	807.06799	macs2_peak_1409	5586
Chromosome	6095563	6096263	701	6096075	2534.09	509.22333	3.12742	507.42273	macs2_peak_1410	5589
Chromosome	6095563	6096263	701	6096075	2534.09	509.22333	3.12742	507.42273	macs2_peak_1410	5590
Chromosome	6096871	6097273	403	6097072	4467.67	1491.45117	4.73878	1488.50598	macs2_peak_1411	5591	1
										5592	2
										5593	3
										5594	4
Chromosome	6098988	6099593	606	6099336	4744.92	1717.93457	5.14184	1714.48193	macs2_peak_1412	5595	1
										5596	2
										5597	3
Chromosome	6101351	6101733	383	6101553	2979.24	771.54608	3.77724	769.52283	macs2_peak_1413	5598	4
										5599	5
										5560	6
Chromosome	6103841	6104179	339	6103980	1575.07	140.09537	2.03363	138.63866	macs2_peak_1414	5601	1
Chromosome	6103841	6104179	339	6103980	1575.07	140.09537	2.03363	138.63866	macs2_peak_1414	5602	2
										5603	3
										5604	4
Chromosome	6108558	6108858	301	6108720	1626.45	142.69223	2.02354	141.23224	macs2_peak_1416	5608
Chromosome	6109760	6110146	387	6109955	4517.26	1340.79578	4.24649	1338.10901	macs2_peak_1417	5609
Chromosome	6110295	6111269	975	6110669	4716.24	956.67523	3.15323	954.47174	macs2_peak_1418	5610
Chromosome	6110295	6111269	975	6110669	4716.24	956.67523	3.15323	954.47174	macs2_peak_1418	5611
Chromosome	6111358	6111761	404	6111559	3574.97	1121.13696	4.46372	1118.74597	macs2_peak_1419	5612
Chromosome	6120765	6121122	358	6120945	2204.85	384.56229	2.85363	382.86615	macs2_peak_1421	5621
Chromosome	6123155	6123541	387	6123338	4121.11	1269.36035	4.38989	1266.77722	macs2_peak_1423	5623
Chromosome	6123155	6123541	387	6123338	4121.11	1269.36035	4.38989	1266.77722	macs2_peak_1423	5624
Chromosome	6124508	6124786	279	6124647	1621.67	152.93834	2.08431	151.46587	macs2_peak_1424	5625
Chromosome	6130983	6131425	443	6131193	4329.64	1573.91882	5.16167	1570.81213	macs2_peak_1425	5629
Chromosome	6136895	6137271	377	6137087	2370.97	475.19153	3.12298	473.41992	macs2_peak_1427	5636
Chromosome	6136895	6137271	377	6137087	2370.97	475.19153	3.12298	473.41992	macs2_peak_1427	5637
										5638	5
										5639	4
Chromosome	6139706	6140054	349	6139884	1883.39	197.6797	2.18353	196.15704	macs2_peak_1429	5640	3
Chromosome	6142683	6143198	516	6143013	3241.55	872.91553	3.90199	870.7959	macs2_peak_1432	5645
Chromosome	6143960	6144298	339	6144137	2031.57	279.52347	2.4909	277.91797	macs2_peak_1433	5646	1
										5647	2
										5648	3
										5649	4
										5661	2
Chromosome	6162538	6162898	361	6162749	1908.48	236.57195	2.36089	235.00923	macs2_peak_1437	5662	1
Chromosome	6162538	6162898	361	6162749	1908.48	236.57195	2.36089	235.00923	macs2_peak_1437	5663	1
										5664	2
Chromosome	6203767	6204110	344	6203927	2373.95	480.87808	3.14563	479.10156	macs2_peak_1443	5694
Chromosome	6206467	6206796	330	6206623	2167.81	339.07559	2.67424	337.41687	macs2_peak_1445	5696
Chromosome	6209434	6209799	366	6209614	2508.4	522.58795	3.20649	520.77612	macs2_peak_1446	5699
										5701	2
Chromosome	6213999	6214467	469	6214287	3781.12	1119.62512	4.23529	1117.23596	macs2_peak_1447	5702	1
Chromosome	6213999	6214467	469	6214287	3781.12	1119.62512	4.23529	1117.23596	macs2_peak_1447	5703	1
										5704	2
Chromosome	6215793	6216454	662	6216004	4727.59	1210.10327	3.7469	1207.59827	macs2_peak_1448	5705
Chromosome	6219454	6219866	413	6219671	4436.6	1693.68469	5.43557	1690.30078	macs2_peak_1449	5707	1
										5708	2
										5709	3
Chromosome	6236685	6237343	659	6237139	4453.33	1780.79211	5.71801	1777.14514	macs2_peak_1453	5717
Chromosome	6236685	6237343	659	6237139	4453.33	1780.79211	5.71801	1777.14514	macs2_peak_1453	5718
										5719	2
Chromosome	6240759	6241199	441	6240992	4145.61	1402.31287	4.79931	1399.5321	macs2_peak_1454	5720	1
Chromosome	6240759	6241199	441	6240992	4145.61	1402.31287	4.79931	1399.5321	macs2_peak_1454	5721
Chromosome	6244087	6244601	515	6244368	3675.36	1021.79852	4.00911	1019.52319	macs2_peak_1456	5723
Chromosome	6244087	6244601	515	6244368	3675.36	1021.79852	4.00911	1019.52319	macs2_peak_1456	5724	1
										5725	2
Chromosome	6253205	6253595	391	6253399	3928.11	1165.42468	4.2431	1162.97717	macs2_peak_1459	5733
Chromosome	6258854	6259775	922	6259059	4740.74	1387.93127	4.19623	1385.17297	macs2_peak_1461	5736
Chromosome	6266532	6266924	393	6266746	3619.19	808.43738	3.3732	806.37952	macs2_peak_1462	5744
Chromosome	6278768	6279148	381	6278932	2792.22	511.79425	2.94507	509.99152	macs2_peak_1466	5747
Chromosome	6278768	6279148	381	6278932	2792.22	511.79425	2.94507	509.99152	macs2_peak_1466	5748
Chromosome	6284784	6285326	543	6284979	3822.94	1180.31067	4.4004	1177.84363	macs2_peak_1468	5749
Chromosome	6289015	6289337	323	6289160	1931.19	241.09801	2.36881	239.53094	macs2_peak_1470	5751
Chromosome	6289969	6290330	362	6290154	2560.38	487.29898	3.01694	485.51715	macs2_peak_1471	5752	1
										5753	2
										5754	3
Chromosome	6292681	6293216	536	6293008	4603.9	1296.74756	4.05718	1294.1283	macs2_peak_1472	5755
Chromosome	6304320	6304629	310	6304457	1509.94	134.68132	2.03707	133.23184	macs2_peak_1475	5765
Chromosome	6304320	6304629	310	6304457	1509.94	134.68132	2.03707	133.23184	macs2_peak_1475	5766
										5771	2
Chromosome	6309851	6310197	347	6310024	2669.13	529.54584	3.1012	527.72827	macs2_peak_1477	5772	1
Chromosome	6315197	6315551	355	6315375	1924.62	261.84509	2.47572	260.25717	macs2_peak_1479	5777
Chromosome	6315197	6315551	355	6315375	1924.62	261.84509	2.47572	260.25717	macs2_peak_1479	5778
										5782	2
Chromosome	6321135	6321529	395	6321339	2422.35	443.31644	2.94096	441.57169	macs2_peak_1480	5783	1
Chromosome	6321135	6321529	395	6321339	2422.35	443.31644	2.94096	441.57169	macs2_peak_1480	5784	1
										5785	2
Chromosome	6327286	6327842	557	6327498	4415.09	1808.29065	5.87324	1804.55847	macs2_peak_1482	5791
Chromosome	6327286	6327842	557	6327498	4415.09	1808.29065	5.87324	1804.55847	macs2_peak_1482	5792
Chromosome	6329089	6329457	369	6329273	2373.36	456.14557	3.03548	454.39008	macs2_peak_1484	5793
Chromosome	6334203	6334590	388	6334398	3145.95	920.19025	4.18923	918.02423	macs2_peak_1486	5796
Chromosome	6346389	6346992	604	6346616	2552.02	494.05664	3.0502	492.26898	macs2_peak_1489	5803
Chromosome	6346389	6346992	604	6346616	2552.02	494.05664	3.0502	492.26898	macs2_peak_1489	5804	1
										5805	2
Chromosome	6351151	6351504	354	6351327	2305.24	435.94354	3.00291	434.2048	macs2_peak_1490	5806
Chromosome	6351151	6351504	354	6351327	2305.24	435.94354	3.00291	434.2048	macs2_peak_1490	5807
Chromosome	6352629	6353000	372	6352815	2885.43	663.5415	3.44443	661.61298	macs2_peak_1491	5809
Chromosome	6356245	6356650	406	6356453	4501.13	1527.69629	4.81511	1524.67932	macs2_peak_1492	5812
Chromosome	6356895	6357369	475	6357215	1736.4	201.06889	2.28329	199.54283	macs2_peak_1493	5813
Chromosome	6358688	6359109	422	6358886	4248.38	1457.84045	4.86756	1454.9624	macs2_peak_1494	5814
Chromosome	6358688	6359109	422	6358886	4248.38	1457.84045	4.86756	1454.9624	macs2_peak_1494	5815
Chromosome	6370447	6371082	636	6370788	2545.44	514.315	3.13988	512.51025	macs2_peak_1498	5822
Chromosome	6384157	6384536	380	6384342	2395.46	491.88397	3.17412	490.09824	macs2_peak_1501	5833
Chromosome	6391987	6392305	319	6392109	1958.68	324.38306	2.76377	322.73676	macs2_peak_1503	5839
Chromosome	6394214	6394940	727	6394795	1454.37	128.52448	2.02799	127.0834	macs2_peak_1504	5841
Chromosome	6394214	6394940	727	6394795	1454.37	128.52448	2.02799	127.0834	macs2_peak_1504	5842
Chromosome	6397575	6397946	372	6397751	2974.46	733.40588	3.63304	731.41718	macs2_peak_1505	5843	1
										5844	2
Chromosome	6402459	6402772	314	6402589	1513.52	140.57823	2.07015	139.121	macs2_peak_1506	5846
Chromosome	6402459	6402772	314	6402589	1513.52	140.57823	2.07015	139.121	macs2_peak_1506	5847
Chromosome	6409854	6410197	344	6410005	1693.97	172.34871	2.15377	170.85384	macs2_peak_1507	5853
Chromosome	6409854	6410197	344	6410005	1693.97	172.34871	2.15377	170.85384	macs2_peak_1507	5854
Chromosome	6412316	6412679	364	6412501	4062.55	875.76373	3.28926	873.64124	macs2_peak_1508	5855
Chromosome	6412316	6412679	364	6412501	4062.55	875.76373	3.28926	873.64124	macs2_peak_1508	5856
Chromosome	6419032	6419422	391	6419234	2482.7	550.59943	3.35273	548.76471	macs2_peak_1510	5862	1
										5863	2
Chromosome	6423178	6423553	376	6423362	2148.09	333.14557	2.65977	331.49185	macs2_peak_1512	5866
Chromosome	6423178	6423553	376	6423362	2148.09	333.14557	2.65977	331.49185	macs2_peak_1512	5867	1
										5868	2
Chromosome	6424065	6424491	427	6424272	4498.74	1665.87585	5.26285	1662.57129	macs2_peak_1513	5869
Chromosome	6426098	6426462	365	6426288	2087.74	357.86099	2.82255	356.1868	macs2_peak_1514	5871	1
										5872	2
Chromosome	6429413	6429850	438	6429619	4385.21	1473.43457	4.76762	1470.52661	macs2_peak_1516	5873	3
											4
Chromosome	6438786	6439175	390	6438968	2722.31	638.76727	3.4959	636.8595	macs2_peak_1519	5881
Chromosome	6465421	6465833	413	6465626	4149.19	1640.83862	5.64652	1637.60278	macs2_peak_1522	5900
Chromosome	6467507	6467911	405	6467712	4449.15	1781.86536	5.72734	1778.21619	macs2_peak_1523	5901
Chromosome	6482432	6482832	401	6482623	4508.3	1379.64502	4.36525	1376.89917	macs2_peak_1527	5914
Chromosome	6482432	6482832	401	6482623	4508.3	1379.64502	4.36525	1376.89917	macs2_peak_1527	5915
Chromosome	6487030	6487405	376	6487214	2194.1	412.50351	2.9906	410.78415	macs2_peak_1529	5918
Chromosome	6491082	6491475	394	6491281	2829.27	700.19214	3.64255	698.23297	macs2_peak_1531	5922
Chromosome	6498049	6498432	384	6498235	1902.51	282.18301	2.59334	280.57492	macs2_peak_1532	5929
Chromosome	6498049	6498432	384	6498235	1902.51	282.18301	2.59334	280.57492	macs2_peak_1532	5930
										5937	2
Chromosome	6506560	6506957	398	6506758	3916.75	1317.27698	4.77193	1314.62646	macs2_peak_1535	5938	1
Chromosome	6506560	6506957	398	6506758	3916.75	1317.27698	4.77193	1314.62646	macs2_peak_1535	5939	1
										5940	2
										5941	3
Chromosome	6509029	6509377	349	6509192	2394.27	486.86505	3.1525	485.08356	macs2_peak_1536	5942
Chromosome	6520336	6520693	358	6520514	3460.25	821.08514	3.52829	819.01501	macs2_peak_1537	5952	1
										5953	2
Chromosome	6526827	6527214	388	6527009	2405.02	544.93036	3.40368	543.10028	macs2_peak_1538	5955
Chromosome	6526827	6527214	388	6527009	2405.02	544.93036	3.40368	543.10028	macs2_peak_1538	5956
Chromosome	6539041	6539435	395	6539243	2889.61	764.93457	3.84595	762.9173	macs2_peak_1539	5966
Chromosome	6539041	6539435	395	6539243	2889.61	764.93457	3.84595	762.9173	macs2_peak_1539	5967
Chromosome	6553239	6553596	358	6553412	1655.14	202.39764	2.34285	200.87012	macs2_peak_1542	5978
Chromosome	6553239	6553596	358	6553412	1655.14	202.39764	2.34285	200.87012	macs2_peak_1542	5979
Chromosome	6558425	6558781	357	6558605	2675.1	638.258	3.53982	636.35065	macs2_peak_1544	5982
Chromosome	6568493	6568844	352	6568683	1796.15	257.19162	2.54234	255.60834	macs2_peak_1547	5996
Chromosome	6575011	6575435	425	6575218	3607.84	1145.89526	4.51669	1143.47266	macs2_peak_1549	5998
Chromosome	6575011	6575435	425	6575218	3607.84	1145.89526	4.51669	1143.47266	macs2_peak_1549	5999
Chromosome	6577940	6578844	905	6578194	4775.99	1486.52002	4.43546	1483.58447	macs2_peak_1550	6000
Chromosome	6577940	6578844	905	6578194	4775.99	1486.52002	4.43546	1483.58447	macs2_peak_1550	6001
										6002	2
Chromosome	6579548	6580285	738	6580106	2049.5	337.08902	2.75257	335.43198	macs2_peak_1551	6003	1
Chromosome	6584431	6584821	391	6584635	3117.87	959.93732	4.38659	957.73047	macs2_peak_1552	6005
Chromosome	6594710	6595082	373	6594896	2369.77	516.6236	3.31113	514.81671	macs2_peak_1554	6012
Chromosome	6594710	6595082	373	6594896	2369.77	516.6236	3.31113	514.81671	macs2_peak_1554	6013
Chromosome	6598990	6599420	431	6599184	1636.01	171.44518	2.17978	169.95142	macs2_peak_1555	6015
Chromosome	6598990	6599420	431	6599184	1636.01	171.44518	2.17978	169.95142	macs2_peak_1555	6016
Chromosome	6601002	6601332	331	6601154	1447.2	128.17923	2.02942	126.73869	macs2_peak_1557	6019
Chromosome	6603541	6603948	408	6603742	1753.73	239.95456	2.48232	238.38861	macs2_peak_1558	6020
Chromosome	6603541	6603948	408	6603742	1753.73	239.95456	2.48232	238.38861	macs2_peak_1558	6021	1
										6022	2
										6023	3
										6024	4
										6026	2
Chromosome	6616378	6616799	422	6616582	4522.64	1878.81006	5.97102	1874.88538	macs2_peak_1559	6027	1
Chromosome	6617799	6618336	538	6617984	2795.21	761.02051	3.93521	759.00684	macs2_peak_1560	6028
Chromosome	6619789	6620191	403	6619992	4016.54	1425.396	5.03451	1422.5752	macs2_peak_1561	6030
Chromosome	6619789	6620191	403	6619992	4016.54	1425.396	5.03451	1422.5752	macs2_peak_1561	6031
Chromosome	6622474	6622851	378	6622664	2872.88	812.22211	4.06554	810.16052	macs2_peak_1562	6032
Chromosome	6622474	6622851	378	6622664	2872.88	812.22211	4.06554	810.16052	macs2_peak_1562	6033	1
										6034	2
										6035	3
										6036	4
										6037	5
Chromosome	6632304	6632677	374	6632499	3147.74	926.72949	4.21293	924.5567	macs2_peak_1563	6040
Chromosome	6632304	6632677	374	6632499	3147.74	926.72949	4.21293	924.5567	macs2_peak_1563	6041
Chromosome	6633813	6634156	344	6633977	2424.15	402.29922	2.76843	400.58832	macs2_peak_1564	6042
Chromosome	6641159	6641536	378	6641345	1499.78	134.07668	2.03855	132.62805	macs2_peak_1566	6049
Chromosome	6646013	6646388	376	6646200	2158.85	419.04907	3.05543	417.32413	macs2_peak_1567	6053
										6054	3
										6055	2
Chromosome	6648745	6649088	344	6648930	1833.79	272.38058	2.59559	270.78214	macs2_peak_1568	6056	1
Chromosome	6649937	6650364	428	6650147	4735.36	2034.08813	6.20755	2029.26416	macs2_peak_1569	6057
Chromosome	6663156	6663733	578	6663543	3065.88	932.65082	4.33857	930.47186	macs2_peak_1572	6070
Chromosome	6663156	6663733	578	6663543	3065.88	932.65082	4.33857	930.47186	macs2_peak_1572	6071
Chromosome	6669707	6670127	421	6669908	4497.55	1942.21619	6.24624	1938.02258	macs2_peak_1574	6075
Chromosome	6669707	6670127	421	6669908	4497.55	1942.21619	6.24624	1938.02258	macs2_peak_1574	6076	1
										6077	2
Chromosome	6681151	6681504	354	6681327	2294.48	486.9267	3.24731	485.14511	macs2_peak_1575	6083
Chromosome	6687486	6687859	374	6687676	2834.64	750.80035	3.84755	748.79602	macs2_peak_1577	6089	1
										6090	2
										6097	6
										6098	5
										6099	4
										6100	3
										6101	2
Chromosome	6702653	6702947	295	6702800	2669.73	391.40994	2.58041	389.70825	macs2_peak_1580	6102	1
Chromosome	6704800	6705208	409	6704997	4534.59	1277.34851	4.05688	1274.75549	macs2_peak_1581	6104
Chromosome	6706398	6706779	382	6706584	2587.27	588.7298	3.41595	586.86285	macs2_peak_1582	6105
Chromosome	6724129	6724452	324	6724304	1929.4	298.46521	2.65529	296.84195	macs2_peak_1583	6119
Chromosome	6727249	6727893	645	6727711	1840.37	239.96268	2.42094	238.39671	macs2_peak_1584	6123
Chromosome	6727249	6727893	645	6727711	1840.37	239.96268	2.42094	238.39671	macs2_peak_1584	6124	1
										6125	2
Chromosome	6728911	6729335	425	6729115	4658.28	1841.90442	5.64761	1838.09558	macs2_peak_1585	6126
Chromosome	6728911	6729335	425	6729115	4658.28	1841.90442	5.64761	1838.09558	macs2_peak_1585	6127
										6132	5
										6133	4
										6134	3
										6135	2
Chromosome	6738359	6738678	320	6738526	1519.5	137.66489	2.04919	136.21144	macs2_peak_1587	6136	1
Chromosome	6744602	6744995	394	6744796	3820.55	1229.01587	4.57124	1226.48694	macs2_peak_1590	6144
Chromosome	6744602	6744995	394	6744796	3820.55	1229.01587	4.57124	1226.48694	macs2_peak_1590	6145	1
										6146	2
Chromosome	6748325	6748784	460	6748533	2907.54	805.60089	3.99525	803.54559	macs2_peak_1591	6147
Chromosome	6748325	6748784	460	6748533	2907.54	805.60089	3.99525	803.54559	macs2_peak_1591	6148
Chromosome	6749736	6750137	402	6749933	4375.65	1503.14807	4.87378	1500.18091	macs2_peak_1592	6149
Chromosome	6760278	6760720	443	6760488	3654.44	1219.74377	4.73503	1217.22632	macs2_peak_1593	6157
Chromosome	6761285	6761634	350	6761461	1512.33	152.15257	2.14083	150.68097	macs2_peak_1594	6158
Chromosome	6761285	6761634	350	6761461	1512.33	152.15257	2.14083	150.68097	macs2_peak_1594	6159
Chromosome	6773385	6773757	373	6773571	1946.13	320.74734	2.75451	319.10416	macs2_peak_1595	6169
Chromosome	6773385	6773757	373	6773571	1946.13	320.74734	2.75451	319.10416	macs2_peak_1595	6170	1
										6171	2
										6172	3
										6205	2
Chromosome	6822158	6822511	354	6822316	1967.04	330.05463	2.78409	328.40341	macs2_peak_1601	6206	1
Chromosome	6822158	6822511	354	6822316	1967.04	330.05463	2.78409	328.40341	macs2_peak_1601	6207
Chromosome	6824992	6825352	361	6825157	1524.28	156.15112	2.15773	154.67484	macs2_peak_1603	6212
Chromosome	6831771	6832148	378	6831956	2050.69	367.78265	2.90243	366.1004	macs2_peak_1604	6218
Chromosome	6831771	6832148	378	6831956	2050.69	367.78265	2.90243	366.1004	macs2_peak_1604	6219
Chromosome	6856810	6857128	319	6856968	1436.44	127.7997	2.03348	126.35966	macs2_peak_1607	6233
Chromosome	6863658	6864235	578	6863825	2016.64	352.14633	2.85425	350.4769	macs2_peak_1610	6240
Chromosome	6868131	6868478	348	6868295	2038.74	362.23599	2.88552	360.5582	macs2_peak_1611	6244
Chromosome	6868131	6868478	348	6868295	2038.74	362.23599	2.88552	360.5582	macs2_peak_1611	6245
Chromosome	6879016	6879419	404	6879223	4378.64	1877.65015	6.19468	1873.7301	macs2_peak_1613	6257
Chromosome	6889396	6889762	367	6889575	2734.86	715.81525	3.81039	713.84247	macs2_peak_1616	6264
Chromosome	6891045	6891446	402	6891247	3720.17	1378.9259	5.26415	1376.18091	macs2_peak_1617	6265
Chromosome	6891045	6891446	402	6891247	3720.17	1378.9259	5.26415	1376.18091	macs2_peak_1617	6266
Chromosome	6907137	6907505	369	6907327	2316.59	498.24136	3.27858	496.45013	macs2_peak_1619	6273
Chromosome	6937591	6938189	599	6937966	4265.71	1788.96436	6.0359	1785.29602	macs2_peak_1625	6280
Chromosome	6942371	6942854	484	6942607	2573.53	636.91571	3.64205	635.00946	macs2_peak_1627	6282
Chromosome	6942371	6942854	484	6942607	2573.53	636.91571	3.64205	635.00946	macs2_peak_1627	6283	1
										6284	2
										6285	3
Chromosome	6946223	6946624	402	6946431	3863.57	1483.35278	5.46702	1480.42322	macs2_peak_1628	6286
Chromosome	6946223	6946624	402	6946431	3863.57	1483.35278	5.46702	1480.42322	macs2_peak_1628	6287	1
										6288	2
Chromosome	6954181	6954792	612	6954428	4771.21	1910.96692	5.72894	1906.93372	macs2_peak_1629	6294
Chromosome	6961631	6961993	363	6961822	1995.72	342.61523	2.82466	340.95358	macs2_peak_1630	6300
Chromosome	6969386	6969775	390	6969583	2557.39	627.9455	3.61923	626.04645	macs2_peak_1631	6310
Chromosome	6972480	6972933	454	6972724	4726.99	1569.05603	4.71385	1565.96118	macs2_peak_1632	6312
										6334	2
Chromosome	6995578	6995990	413	6995780	4317.09	1829.73254	6.10859	1825.95215	macs2_peak_1638	6335	1
Chromosome	7000760	7001158	399	7000962	3352.69	1121.40332	4.7443	1119.01184	macs2_peak_1641	6342	1
										6343	2
Chromosome	7010713	7011042	330	7010851	1701.74	219.72203	2.40878	218.17662	macs2_peak_1642	6348
Chromosome	7010713	7011042	330	7010851	1701.74	219.72203	2.40878	218.17662	macs2_peak_1642	6349
Chromosome	7013867	7014275	409	7014066	4155.76	1701.27881	5.87113	1697.8761	macs2_peak_1644	6352
										6353	5
										6354	4
										6355	3
										6356	2
Chromosome	7018775	7019262	488	7019022	3193.16	1015.45441	4.51861	1013.18628	macs2_peak_1645	6357	1
Chromosome	7018775	7019262	488	7019022	3193.16	1015.45441	4.51861	1013.18628	macs2_peak_1645	6358	1
										6359	2
Chromosome	7038337	7038867	531	7038592	3644.88	1324.39258	5.15765	1321.73035	macs2_peak_1652	6375
Chromosome	7038337	7038867	531	7038592	3644.88	1324.39258	5.15765	1321.73035	macs2_peak_1652	6376
Chromosome	7042606	7043008	403	7042804	4182.05	1684.23096	5.76178	1680.87671	macs2_peak_1655	6379
Chromosome	7044818	7045132	315	7044970	1494.4	146.23201	2.11547	144.76753	macs2_peak_1657	6381
Chromosome	7046295	7046719	425	7046488	3305.49	1089.7373	4.67753	1087.3844	macs2_peak_1659	6382
Chromosome	7049025	7049338	314	7049177	1607.93	184.91139	2.27607	183.40236	macs2_peak_1661	6383
Chromosome	7050934	7051720	787	7051516	4075.7	1642.37158	5.7671	1639.1311	macs2_peak_1663	6384
Chromosome	7053473	7053833	361	7053651	1734.01	232.48354	2.45443	230.92494	macs2_peak_1664	6385
Chromosome	7053473	7053833	361	7053651	1734.01	232.48354	2.45443	230.92494	macs2_peak_1664	6386
Chromosome	7065507	7065894	388	7065701	4001.01	1418.15979	5.02689	1415.35193	macs2_peak_1667	6399
Chromosome	7069267	7069599	333	7069419	1567.3	170.81311	2.2186	169.31995	macs2_peak_1668	6405
Chromosome	7077040	7077500	461	7077288	3618.59	1305.89355	5.12046	1303.26025	macs2_peak_1670	6409
Chromosome	7077040	7077500	461	7077288	3618.59	1305.89355	5.12046	1303.26025	macs2_peak_1670	6410
Chromosome	7129322	7129693	372	7129511	1612.71	186.70433	2.28284	185.19341	macs2_peak_1672	6445	1
										6445	2
Chromosome	7133004	7133384	381	7133203	3622.18	1288.63184	5.0448	1286.02417	macs2_peak_1674	6449	1
										6450	2
Chromosome	7141671	7142131	461	7141915	4722.21	1725.78406	5.19034	1722.30872	macs2_peak_1675	6456
Chromosome	7141671	7142131	461	7141915	4722.21	1725.78406	5.19034	1722.30872	macs2_peak_1675	6457
										6467	2
Chromosome	7156804	7157829	1026	7157390	4662.46	2030.79553	6.3105	2026.00684	macs2_peak_1678	6468	1
Chromosome	7166466	7166786	321	7166643	1627.05	192.12297	2.30312	190.60617	macs2_peak_1679	6475
Chromosome	7166466	7166786	321	7166643	1627.05	192.12297	2.30312	190.60617	macs2_peak_1679	6476
Chromosome	7174795	7175133	339	7174948	2352.44	516.95117	3.3293	515.14404	macs2_peak_1682	6484
Chromosome	7183571	7183900	330	7183723	1623.47	190.6721	2.29805	189.15686	macs2_peak_1683	6490
Chromosome	7231754	7232314	561	7231981	4310.52	1824.229	6.0993	1820.46106	macs2_peak_1689	6537
Chromosome	7231754	7232314	561	7231981	4310.52	1824.229	6.0993	1820.46106	macs2_peak_1689	6538
Chromosome	7233443	7233745	303	7233574	1451.38	132.47099	2.05461	131.02448	macs2_peak_1690	6539
Chromosome	7233443	7233745	303	7233574	1451.38	132.47099	2.05461	131.02448	macs2_peak_1690	6540	1
										6541	2
Chromosome	7258511	7258913	403	7258705	3915.56	1521.90015	5.54056	1518.89429	macs2_peak_1691	6558
Chromosome	7269107	7269607	501	7269296	3931.09	1533.8219	5.56254	1530.79297	macs2_peak_1693	6567	1
										6568	2
										6569	3
										6570	4
										6571	5
Chromosome	7300287	7301016	730	7300545	4297.38	1436.66077	4.74434	1433.82129	macs2_peak_1696	6588
										6590	4
										6591	3
Chromosome	7306467	7306792	326	7306619	1417.92	121.98033	2.00727	120.54845	macs2_peak_1697	6592	2
Chromosome	7334266	7334601	336	7334417	1534.44	159.51465	2.1721	158.03448	macs2_peak_1700	6612
Chromosome	7334266	7334601	336	7334417	1534.44	159.51465	2.1721	158.03448	macs2_peak_1700	6613
Chromosome	7342885	7343205	321	7343037	1423.3	123.80624	2.01488	122.3718	macs2_peak_1703	6622
Chromosome	7347386	7347817	432	7347602	4397.16	1458.78833	4.70895	1455.90869	macs2_peak_1706	6624
Chromosome	7347386	7347817	432	7347602	4397.16	1458.78833	4.70895	1455.90869	macs2_peak_1706	6625
Chromosome	7348335	7348649	315	7348477	1533.24	159.17723	2.17041	157.6974	macs2_peak_1707	6626
Chromosome	7357945	7358323	379	7358135	2111.04	396.4437	2.9878	394.73773	macs2_peak_1710	6630
Chromosome	7358401	7359000	600	7358814	2897.98	827.51178	4.10104	825.43573	macs2_peak_1711	6631
Chromosome	7362248	7362849	602	7362654	3300.11	1086.38574	4.66992	1084.03674	macs2_peak_1713	6635	1
										6636	2
Chromosome	7372546	7373045	500	7372825	2551.42	624.5929	3.61078	622.69647	macs2_peak_1715	6638
Chromosome	7372546	7373045	500	7372825	2551.42	624.5929	3.61078	622.69647	macs2_peak_1715	6639	1
										6640	2
Chromosome	7378155	7378515	361	7378338	2902.76	830.58002	4.10781	828.50116	macs2_peak_1717	6642
Chromosome	7378155	7378515	361	7378338	2902.76	830.58002	4.10781	828.50116	macs2_peak_1717	6643
Chromosome	7385490	7385816	327	7385680	1650.95	200.54753	2.33693	199.02199	macs2_peak_1718	6650	1
										6651	2
										6652	3
										6653	4
										6657	7
										6658	6
										6659	5
										6660	4
										6661	3
										6662	2
Chromosome	7402543	7402975	433	7402734	2876.47	809.18994	4.04707	807.13123	macs2_peak_1719	6663	1
Chromosome	7402543	7402975	433	7402734	2876.47	809.18994	4.04707	807.13123	macs2_peak_1719	6664
										6678	2
Chromosome	7418402	7418777	376	7418583	1961.66	327.38535	2.77648	325.73645	macs2_peak_1722	6679	1
Chromosome	7439953	7440254	302	7440113	1520.1	154.81375	2.15182	153.33905	macs2_peak_1723	6690
Chromosome	7439953	7440254	302	7440113	1520.1	154.81375	2.15182	153.33905	macs2_peak_1723	6691
Chromosome	7446331	7446719	389	7446518	2692.43	704.97223	3.81027	703.00897	macs2_peak_1725	6695
Chromosome	7446331	7446719	389	7446518	2692.43	704.97223	3.81027	703.00897	macs2_peak_1725	6696
										6697	7
[truncated: 153 more rows]

## Sheet: sRNAs
ChIP-seq identified snRNAs
chr	start	end	length	abs_summit	pileup	neglog10pvalue	fold_enrichment	neglog10qvalue	name	gene name	Previously identified
Chromosome	1045578	1046067	490	1045866	2451.03	569.62567	3.46877	567.77509	macs2_peak_165	scr0991	Vockenhuber et al., 2011
Chromosome	1539017	1539593	577	1539398	4368.48	1039.43994	3.53804	1037.14465	macs2_peak_269	scr1444	Vockenhuber et al., 2011
Chromosome	1711788	1712314	527	1712062	4571.64	1421.67249	4.43085	1418.85828	macs2_peak_329	scr1601	Vockenhuber et al., 2011
Chromosome	1950693	1951052	360	1950871	3327.6	942.01208	4.07118	939.82373	macs2_peak_412	scr1821	Vockenhuber et al., 2011
Chromosome	2040664	2041141	478	2040941	4389.99	1788.10571	5.83908	1784.44031	macs2_peak_430	scr1906	Vockenhuber et al., 2011
Chromosome	3283576	3284005	430	3283768	3805.02	975.79059	3.74977	973.56696	macs2_peak_744	scr3010	Vockenhuber et al., 2011
Chromosome	4580606	4580914	309	4580782	4481.41	722.47797	2.72653	720.49927	macs2_peak_1020	scr4164	Vockenhuber et al., 2011
Chromosome	5126959	5127502	544	5127257	4759.86	1339.85718	4.05524	1337.172	macs2_peak_1158	scr4701	Vockenhuber et al., 2011
Chromosome	5605120	5605493	374	5605295	4309.33	1096.75574	3.72866	1094.39404	macs2_peak_1264	scr5158	Vockenhuber et al., 2011
Chromosome	6073972	6074507	536	6074197	4686.36	1682.14832	5.09496	1678.79907	macs2_peak_1404	scr5577-1,2	Vockenhuber et al., 2011
Chromosome	6269493	6269845	353	6269688	4069.72	657.74091	2.73027	655.81744	macs2_peak_1463	scr5746	Vockenhuber et al., 2011
Chromosome	6370447	6371082	636	6370788	2545.44	514.315	3.13988	512.51025	macs2_peak_1498	scr5822	Vockenhuber et al., 2011
Chromosome	2226596	2227212	617	2226962	3837.28	1027.49573	3.8849	1025.21387	macs2_peak_482	T-Box leader scr2076	Vockenhuber et al., 2011
Chromosome	1161516	1161866	351	1161689	1860.08	283.66895	2.63278	282.05933	macs2_peak_188	scr1104	Vockenhuber et al., 2011; Moody et al., 2013
Chromosome	3957680	3958379	700	3958188	3650.26	794.37054	3.3103	792.32635	macs2_peak_866	scr3580	Vockenhuber et al., 2011; Moody et al., 2013
Chromosome	6706398	6706779	382	6706584	2587.27	588.7298	3.41595	586.86285	macs2_peak_1582	scr6106	Vockenhuber et al., 2011; Moody et al., 2013
Chromosome	7688136	7688533	398	7688334	3844.45	1469.3429	5.43997	1466.44238	macs2_peak_1775	scr6925	Vockenhuber et al., 2011; Moody et al., 2013
Chromosome	1529211	1529817	607	1529420	4152.78	1686.33447	5.81761	1682.97351	macs2_peak_264	scr1434	Moody et al., 2013
Chromosome	2258060	2258384	325	2258213	1790.17	206.31453	2.2781	204.78305	macs2_peak_492	scr2101	Moody et al., 2013; Swiercz et al., 2008
Chromosome	2264468	2264899	432	2264713	2596.23	530.41003	3.1635	528.59161	macs2_peak_496	scr2107	Moody et al., 2013
Chromosome	2276365	2276702	338	2276540	1759.7	197.61996	2.25148	196.09734	macs2_peak_501	scr2117	Moody et al., 2013
Chromosome	2308563	2308959	397	2308760	4332.63	1155.14209	3.87277	1152.70825	macs2_peak_510	scr2147	Moody et al., 2013
Chromosome	2458630	2459012	383	2458821	3085.6	865.66956	4.03889	863.55731	macs2_peak_556	scr2288	Moody et al., 2013
Chromosome	2625244	2625600	357	2625434	3346.12	956.00366	4.10267	953.8009	macs2_peak_596	scr2446	Moody et al., 2013
Chromosome	2982047	2982459	413	2982251	4342.79	1154.78638	3.86458	1152.35278	macs2_peak_678	scr2736	Moody et al., 2013; Swiercz et al., 2008; Vockenhuber et al., 2011
Chromosome	3208376	3208896	521	3208713	4121.7	887.784	3.28764	885.64978	macs2_peak_730	scr2952	Moody et al., 2013; Vockenhuber et al., 2011
Chromosome	3979603	3979958	356	3979778	3469.21	815.06482	3.50173	813.00061	macs2_peak_872	scr3603	Moody et al., 2013
Chromosome	4061770	4062369	600	4062136	4700.7	1122.45508	3.54846	1120.06226	macs2_peak_892	scr3679	Moody et al., 2013
Chromosome	4315175	4315507	333	4315335	2536.48	376.62427	2.59775	374.93484	macs2_peak_951	scr3920	Moody et al., 2013; Vockenhuber et al., 2011
Chromosome	4323680	4324001	322	4323847	3111.89	577.24567	2.96975	575.38843	macs2_peak_954	scr3929	Moody et al., 2013
Chromosome	4326593	4326967	375	4326766	3885.09	1042.26331	3.89075	1039.96472	macs2_peak_956	scr3931	Moody et al., 2013
Chromosome	4506863	4507297	435	4507130	2590.26	349.02618	2.46552	347.35934	macs2_peak_1006	scr4108	Moody et al., 2013
Chromosome	4549912	4550222	311	4550074	2615.95	355.66333	2.47817	353.99106	macs2_peak_1014	scr4135	Moody et al., 2013
Chromosome	4753157	4753441	285	4753301	2016.04	196.54259	2.11474	195.02118	macs2_peak_1071	scr4339	Moody et al., 2013
Chromosome	4829391	4829825	435	4829644	2390.09	329.91409	2.49592	328.26306	macs2_peak_1085	scr4412	Moody et al., 2013
Chromosome	4944736	4945114	379	4944935	2866.31	572.44666	3.11617	570.59363	macs2_peak_1116	scr4524	Moody et al., 2013
Chromosome	5116910	5117385	476	5117072	4579.41	995.4386	3.30954	993.19354	macs2_peak_1155	scr4689	Moody et al., 2013
Chromosome	5556512	5556914	403	5556700	4374.46	1568.20862	5.08774	1565.11584	macs2_peak_1252	scr5112	Moody et al., 2013
Chromosome	5699597	5699965	369	5699777	1831.4	172.62903	2.08465	171.1338	macs2_peak_1298	scr5239	Moody et al., 2013
Chromosome	6391987	6392305	319	6392109	1958.68	324.38306	2.76377	322.73676	macs2_peak_1503	scr5839	Moody et al., 2013
Chromosome	6484206	6484538	333	6484366	1779.42	214.95905	2.33039	213.41859	macs2_peak_1528	scr5917	Moody et al., 2013
Chromosome	6575011	6575435	425	6575218	3607.84	1145.89526	4.51669	1143.47266	macs2_peak_1549	scr5999	Moody et al., 2013
Chromosome	6946223	6946624	402	6946431	3863.57	1483.35278	5.46702	1480.42322	macs2_peak_1628	scr6287	Moody et al., 2013
Chromosome	8005986	8006868	883	8006651	4231.65	1762.45654	5.98772	1758.87183	macs2_peak_1832	scr7204	Moody et al., 2013
Chromosome	8016497	8016824	328	8016647	1886.38	294.70087	2.66998	293.08093	macs2_peak_1833	scr7213	Moody et al., 2013
Chromosome	8017586	8017934	349	8017762	2143.31	411.78635	3.03345	410.06747	macs2_peak_1834	scr7214	Moody et al., 2013
Chromosome	1922639	1922894	256	1922761	2785.65	272.64551	2.12167	271.04688	macs2_peak_399	scr1792	Pánek et al., 2008, Moody et al., 2013
Chromosome	3082036	3082444	409	3082231	4637.37	1107.72302	3.54886	1105.34863	macs2_peak_699	scr2822	Pánek et al., 2008; Moody et al., 2013
Chromosome	3690681	3691353	673	3691144	4678.59	951.56781	3.15933	949.36938	macs2_peak_816	scr3334	Pánek et al., 2008; Moody et al., 2013
Chromosome	5912048	5912458	411	5912267	4377.44	1499.47998	4.85954	1496.51978	macs2_peak_1359	scr5439	Pánek et al., 2008; Moody et al., 2013
Chromosome	1457750	1458151	402	1457947	3892.26	1399.85278	5.10256	1397.07556	macs2_peak_246	scr1379	Pánek et al., 2008
Chromosome	2463128	2463514	387	2463307	4217.31	1174.88171	4.01744	1172.42102	macs2_peak_557	scr2293	Pánek et al., 2008
Chromosome	2646785	2647542	758	2647338	4676.8	1131.50574	3.58452	1129.10156	macs2_peak_600	scr2461	Pánek et al., 2008
Chromosome	2983957	2984378	422	2984181	4137.84	1380.49988	4.73551	1377.75256	macs2_peak_679	scr2737	Pánek et al., 2008
Chromosome	3079037	3079394	358	3079219	4265.11	1082.27124	3.71936	1079.92749	macs2_peak_696	scr2819	Pánek et al., 2008
Chromosome	3226810	3227192	383	3226990	4652.9	1337.51611	4.12946	1334.83423	macs2_peak_733	scr2966	Pánek et al., 2008
Chromosome	3301906	3302438	533	3302231	4779.58	965.10529	3.14387	962.89313	macs2_peak_748	scr3020	Pánek et al., 2008
Chromosome	3321284	3321674	391	3321491	4261.52	1137.09692	3.87502	1134.68542	macs2_peak_752	scr3035	Pánek et al., 2008
Chromosome	3481733	3482106	374	3481921	4042.23	1043.81445	3.77167	1041.51428	macs2_peak_786	scr3177	Pánek et al., 2008
Chromosome	4152856	4153202	347	4153032	3472.8	858.5022	3.64267	856.39697	macs2_peak_911	scr3778	Pánek et al., 2008
Chromosome	4375557	4375930	374	4375742	4508.9	1414.0968	4.46613	1411.29565	macs2_peak_967	scr3974	Pánek et al., 2008
Chromosome	4456766	4457269	504	4456994	4749.7	715.52942	2.62325	713.55676	macs2_peak_990	scr4067	Pánek et al., 2008
Chromosome	5076010	5076387	378	5076198	4061.95	794.1311	3.07566	792.0871	macs2_peak_1146	scr4652	Pánek et al., 2008
Chromosome	5400338	5400797	460	5400599	4597.33	1580.83704	4.87835	1577.71753	macs2_peak_1222	scr4966	Pánek et al., 2008
Chromosome	6143960	6144298	339	6144137	2031.57	279.52347	2.4909	277.91797	macs2_peak_1433	scr5646	Pánek et al., 2008
Chromosome	6266532	6266924	393	6266746	3619.19	808.43738	3.3732	806.37952	macs2_peak_1462	scr5744	Pánek et al., 2008
Chromosome	6412316	6412679	364	6412501	4062.55	875.76373	3.28926	873.64124	macs2_peak_1508	scr5856	Pánek et al., 2008
Chromosome	6702653	6702947	295	6702800	2669.73	391.40994	2.58041	389.70825	macs2_peak_1580	scr6103	Pánek et al., 2008
Chromosome	7719301	7719633	333	7719479	2446.85	566.92291	3.46285	565.07458	macs2_peak_1783	scr6954	Pánek et al., 2008
Chromosome	3933475	3933880	406	3933677	4582.39	1460.63965	4.53352	1457.75696	macs2_peak_862	scr3558	Pánek et al., 2008; Swiercz et al., 2008; Vockenhuber et al., 2011; Moody et al., 2013
Chromosome	3934538	3934881	344	3934705	3426.19	685.45795	3.1213	683.51123	macs2_peak_863	scr3559	Pánek et al., 2008;Vockenhuber et al., 2011; Moody et al., 2013
Chromosome	4805649	4805960	312	4805790	3908.39	731.85046	2.98883	729.86322	macs2_peak_1079	scr4389	Swiercz at el., 2008; Vockenhuber et al., 2011; Moody et al., 2013
Chromosome	5107945	5108271	327	5108118	2591.45	417.9288	2.72316	416.20483	macs2_peak_1152	scr4677	Swiercz et al., 2008; Moody et al., 2013
Chromosome	5462380	5462775	396	5462565	4483.8	1659.64661	5.26064	1656.35876	macs2_peak_1233	scr5028	Swiercz et al., 2008; Moody et al., 2013
Chromosome	3198428	3198740	313	3198596	2282.53	266.46268	2.29501	264.87018	macs2_peak_726	scr2943	Moody et al., 2013

## Sheet: tRNAs, rRNAs
ChIP-seq identified tRNAs and rRNAs
chr	start	end	length	abs_summit	pileup	neglog10pvalue	fold_enrichment	neglog10qvalue	name	gene name	SCO gene
Chromosome	1473825	1474327	503	1474086	4780.17	1134.1416	3.53057	1131.73413	macs2_peak_252	rrnC rRNA	SCOr03
Chromosome	1921758	1922272	515	1922090	4703.09	1055.20483	3.38609	1052.89246	macs2_peak_398	rrnB 16S RNA	SCOr06
Chromosome	3301906	3302438	533	3302231	4779.58	965.10529	3.14387	962.89313	macs2_peak_748	rrnA 100034 16S rRNA	SCOr09
Chromosome	3690681	3691353	673	3691144	4678.59	951.56781	3.15933	949.36938	macs2_peak_816	rrnF 16S rRNA	SCOr12
Chromosome	4529908	4530503	596	4530088	4621.83	856.89856	2.97131	854.79486	macs2_peak_1010	rrnA 16S rRNA	SCOr13
Chromosome	6269493	6269845	353	6269688	4069.72	657.74091	2.73027	655.81744	macs2_peak_1463	rrnE 16S rRNA	SCOr16
Chromosome	2463128	2463514	387	2463307	4217.31	1174.88171	4.01744	1172.42102	macs2_peak_557	misc_RNA – rnpB probable ribonuclease P RNA	SCOs01
Chromosome	3226810	3227192	383	3226990	4652.9	1337.51611	4.12946	1334.83423	macs2_peak_733	misc_RNA – ssrA gene for tmRNA	SCOs02
Chromosome	4456766	4457269	504	4456994	4749.7	715.52942	2.62325	713.55676	macs2_peak_990	srp miscRNA	SCOs03
Chromosome	1641818	1642231	414	1642026	4140.83	1439.20801	4.93074	1436.36475	macs2_peak_308	TRNA-Val 100004	SCOt01
Chromosome	1649451	1649840	390	1649638	3407.67	1158.82166	4.82207	1156.38257	macs2_peak_309	TRNA-Val 100005	SCOt02
Chromosome	1656055	1656896	842	1656325	4482.01	1072.26538	3.55231	1069.93347	macs2_peak_313	TRNA-Gly GlyUa	SCOt03
Chromosome	1656055	1656896	842	1656325	4482.01	1072.26538	3.55231	1069.93347	macs2_peak_313	TRNA-Cys cysT	SCOt04
Chromosome	1656055	1656896	842	1656325	4482.01	1072.26538	3.55231	1069.93347	macs2_peak_313	TRNA-Val vala	SCOt05
Chromosome	1656055	1656896	842	1656325	4482.01	1072.26538	3.55231	1069.93347	macs2_peak_313	TRNA-Val valb	SCOt06
Chromosome	1656055	1656896	842	1656325	4482.01	1072.26538	3.55231	1069.93347	macs2_peak_313	TRNA-Val valg	SCOt07
Chromosome	1796929	1797489	561	1797133	4475.44	1185.61072	3.85236	1183.13672	macs2_peak_363	TRNA-Leu 100011	SCOt08
Chromosome	2155619	2156052	434	2155845	4504.72	1523.1239	4.79842	1520.11633	macs2_peak_460	TRNA-Leu 100015	SCOt09
Chromosome	2523099	2523478	380	2523287	3802.03	1274.0741	4.75296	1271.48474	macs2_peak_577	TRNA-Val 100017	SCOt10
Chromosome	2646785	2647542	758	2647338	4676.8	1131.50574	3.58452	1129.10156	macs2_peak_600	TRNA-Met 100018	SCOt11
Chromosome	2646785	2647542	758	2647338	4676.8	1131.50574	3.58452	1129.10156	macs2_peak_600	TRNA-Asn 100019	SCOt12
Chromosome	2646785	2647542	758	2647338	4676.8	1131.50574	3.58452	1129.10156	macs2_peak_600	TRNA-Asn 100020	SCOt13
Chromosome	2781844	2782214	371	2782035	4068.52	927.48718	3.42553	925.31354	macs2_peak_635	TRNA-Ala 100021	SCOt14
Chromosome	2782472	2783088	617	2782896	4460.5	938.0954	3.23297	935.91119	macs2_peak_636	TRNA-Ala 100022	SCOt15
Chromosome	2847274	2847990	717	2847526	4767.63	1506.9386	4.4987	1503.96448	macs2_peak_654	TRNA-Pro 100023	SCOt16
Chromosome	2847274	2847990	717	2847526	4767.63	1506.9386	4.4987	1503.96448	macs2_peak_654	TRNA-Gly 100024	SCOt17
Chromosome	2929348	2929745	398	2929549	2773.7	603.67206	3.30872	601.79272	macs2_peak_673	TRNA-Arg 100025	SCOt18
Chromosome	3049154	3049536	383	3049335	4345.18	951.06177	3.32531	948.86383	macs2_peak_689	TRNA-His 100026	SCOt19
Chromosome	3079037	3079394	358	3079219	4265.11	1082.27124	3.71936	1079.92749	macs2_peak_696	TRNA-Lys 100027	SCOt20
Chromosome	3091609	3091985	377	3091782	4091.23	1020.92902	3.67016	1018.6546	macs2_peak_704	TRNA-Lys 100028	SCOt21
Chromosome	3094906	3095544	639	3095134	4542.96	1233.99097	3.93416	1231.45447	macs2_peak_705	TRNA-Lys 100029	SCOt22
Chromosome	3380751	3381529	779	3380989	4654.1	1023.47253	3.33699	1021.19513	macs2_peak_765	TRNA-Leu bldA	SCOt24
Chromosome	3421972	3422551	580	3422190	4691.14	1460.52087	4.43492	1457.63843	macs2_peak_774	tRNA pseudoanticodon 100036	SCOt25
Chromosome	3481733	3482106	374	3481921	4042.23	1043.81445	3.77167	1041.51428	macs2_peak_786	TRNA-Ala 100037	SCOt26
Chromosome	3602404	3602770	367	3602589	3916.75	1153.01733	4.215	1150.58618	macs2_peak_797	TRNA-Arg 100038	SCOt27
Chromosome	3908159	3908632	474	3908416	4574.03	1340.05286	4.19727	1337.36743	macs2_peak_858	TRNA-Thr 100042	SCOt28
Chromosome	3962905	3963286	382	3963085	4560.29	833.10883	2.94276	831.02753	macs2_peak_868	TRNA-Pro 100043	SCOt29
Chromosome	4061770	4062369	600	4062136	4700.7	1122.45508	3.54846	1120.06226	macs2_peak_892	TRNA-Gly 100044	SCOt30
Chromosome	4226720	4227416	697	4226910	4707.87	771.56079	2.75373	769.53754	macs2_peak_925	TRNA-Leu 100045	SCOt31
Chromosome	4243634	4244058	425	4243822	4351.75	1137.83911	3.81152	1135.42676	macs2_peak_930	TRNA-Ala 100046	SCOt32
Chromosome	4259714	4260085	372	4259893	4407.92	812.03827	2.95901	809.97699	macs2_peak_937	TRNA-Ile 100047	SCOt33
Chromosome	4382488	4382820	333	4382656	2731.87	449.77194	2.75769	448.02164	macs2_peak_969	TRNA-Ser 100048	SCOt34
Chromosome	4407255	4407951	697	4407729	4434.21	1039.39722	3.4978	1037.10205	macs2_peak_977	TRNA-Ser 100049	SCOt35
Chromosome	4407255	4407951	697	4407729	4434.21	1039.39722	3.4978	1037.10205	macs2_peak_977	TRNA-Arg 100050	SCOt36
Chromosome	4433425	4433824	400	4433622	4576.42	1101.88489	3.57053	1099.51685	macs2_peak_981	TRNA-Ser 100051	SCOt37
Chromosome	4456766	4457269	504	4456994	4749.7	715.52942	2.62325	713.55676	macs2_peak_990	TRNA-Ser 100052	SCOt38
Chromosome	4465879	4466247	369	4466066	4255.55	1030.51868	3.58597	1028.23352	macs2_peak_994	TRNA-Gly 100054	SCOt39
Chromosome	4486402	4486763	362	4486581	4284.23	878.72089	3.1766	876.59552	macs2_peak_1001	TRNA-Asp 100056	SCOt41
Chromosome	4490435	4491223	789	4490949	4753.28	544.01013	2.27805	542.18085	macs2_peak_1002	tRNA-Phe 100057	SCOt42
Chromosome	4490435	4491223	789	4490949	4753.28	544.01013	2.27805	542.18085	macs2_peak_1002	tRNA-Asp 100058	SCOt43
Chromosome	4490435	4491223	789	4490949	4753.28	544.01013	2.27805	542.18085	macs2_peak_1002	tRNA-Glu 100059	SCOt44
Chromosome	4497936	4498309	374	4498131	4296.78	1115.66626	3.78993	1113.28235	macs2_peak_1004	TRNA-Lys 100060	SCOt45
Chromosome	4505252	4505643	392	4505452	4615.85	939.97748	3.16223	937.79126	macs2_peak_1005	TRNA-Met 100061	SCOt46
Chromosome	4646183	4646654	472	4646494	3275.61	771.74524	3.50935	769.72174	macs2_peak_1039	TRNA-Thr 100065	SCOt47
Chromosome	5038196	5038695	500	5038444	4752.69	987.08752	3.20545	984.85205	macs2_peak_1138	TRNA-Tyr 100066	SCOt48
Chromosome	5061122	5061663	542	5061324	4720.42	728.25305	2.65846	726.26917	macs2_peak_1143	TRNA-Thr 100067	SCOt49
Chromosome	5061122	5061663	542	5061324	4720.42	728.25305	2.65846	726.26917	macs2_peak_1143	TRNA-Met 100068	SCOt50
Chromosome	5070809	5071402	594	5071153	4768.22	822.23645	2.83882	820.16534	macs2_peak_1144	TRNA-Trp 100069	SCOt51
Chromosome	5664354	5665063	710	5664537	4244.2	922.60437	3.3088	920.43573	macs2_peak_1284	TRNA-Met 100070	SCOt52
Chromosome	5666720	5667095	376	5666911	3989.65	987.70013	3.64776	985.46387	macs2_peak_1285	TRNA-Met 100071	SCOt53
Chromosome	5818593	5819093	501	5818818	4587.17	1016.86414	3.35638	1014.59442	macs2_peak_1328	TRNA-Arg 100073	SCOt55
Chromosome	6048885	6049754	870	6049129	4778.98	781.4729	2.75028	779.44043	macs2_peak_1393	TRNA-Gln 100074	SCOt56
Chromosome	6048885	6049754	870	6049129	4778.98	781.4729	2.75028	779.44043	macs2_peak_1393	TRNA-Glu 100075	SCOt57
Chromosome	6048885	6049754	870	6049129	4778.98	781.4729	2.75028	779.44043	macs2_peak_1393	TRNA-Glu 100076	SCOt58
Chromosome	6048885	6049754	870	6049129	4778.98	781.4729	2.75028	779.44043	macs2_peak_1393	TRNA-Gln 100077	SCOt59
Chromosome	6048885	6049754	870	6049129	4778.98	781.4729	2.75028	779.44043	macs2_peak_1393	TRNA-Glu 100078	SCOt60
Chromosome	6275780	6276101	322	6275936	4183.25	800.04712	3.03057	797.99731	macs2_peak_1465	TRNA-Thr 100082	SCOt61
Chromosome	7300287	7301016	730	7300545	4297.38	1436.66077	4.74434	1433.82129	macs2_peak_1696	TRNA-Leu 100083	SCOt62
Chromosome	7565735	7566115	381	7565912	3894.65	1506.29651	5.51098	1503.32288	macs2_peak_1749	TRNA-Pro 100084	SCOt63
Chromosome	7740215	7740646	432	7740434	4196.39	1694.89856	5.78154	1691.51221	macs2_peak_1787	TRNA-Pro 100085	SCOt64
Chromosome	7759008	7759404	397	7759202	4047.61	1621.08875	5.72737	1617.89148	macs2_peak_1791	TRNA-Pro 100086	SCOt65
